# Supplementary material for: Updated Erdman reveals tandem repeat copy number is phase-variable and impacts M. tuberculosis adaptation across evolutionary timescales
Source: mSystems. 2025 Dec 17;11(1):e01026-25. doi: 10.1128/msystems.01026-25 (PMC12817950; doi:10.1128/msystems.01026-25)
Supplement: Table S1 — Small variants in ErdmanTI with respect to ErdmanSTJ with functional effects annotated. [file msystems.01026-25-s0001.xlsx]

## Sheet: Sheet1
Table S1. Small variants in ErdmanTI with respect to ErdmanSTJ with functional effects annotated. “In H37RvAE” indicates whether the variant was also present in H37Rv.
CONTIG	POS	END	REF	ALT	Gene	VariantType	RefCodon	AltCodon	RefAminoAcid	AltAminoAcid	AminoAcidChange	IsGenic	IsPseudo	Note	Inference	Product	Comments	FeatureType	VAR_in_H37Rv
AP012340.1	334038	334040	ACA	TGG	PE_PGRS3	SNP	.	.	.	.	.	1	1	FunctionalCategory: PE/PPE; Expressed in vivo in guinea pig lung at both 30 and 90 days post-infection. [PMID: 21085642]	similar to nucleotide sequence:H37Rv.NC_000962.3:Rv0278c:PE_PGRS3:RATT	PE-PGRS family protein PE_PGRS3	.	CDS	0
AP012340.1	334042	334044	TCC	CTG	PE_PGRS3	SNP	.	.	.	.	.	1	1	FunctionalCategory: PE/PPE; Expressed in vivo in guinea pig lung at both 30 and 90 days post-infection. [PMID: 21085642]	similar to nucleotide sequence:H37Rv.NC_000962.3:Rv0278c:PE_PGRS3:RATT	PE-PGRS family protein PE_PGRS3	.	CDS	0
AP012340.1	334047	334048	CG	GT	PE_PGRS3	SNP	.	.	.	.	.	1	1	FunctionalCategory: PE/PPE; Expressed in vivo in guinea pig lung at both 30 and 90 days post-infection. [PMID: 21085642]	similar to nucleotide sequence:H37Rv.NC_000962.3:Rv0278c:PE_PGRS3:RATT	PE-PGRS family protein PE_PGRS3	.	CDS	1
AP012340.1	334050	334050	T	C	PE_PGRS3	SNP	AAC	AGC	N	S	N505S	1	1	FunctionalCategory: PE/PPE; Expressed in vivo in guinea pig lung at both 30 and 90 days post-infection. [PMID: 21085642]	similar to nucleotide sequence:H37Rv.NC_000962.3:Rv0278c:PE_PGRS3:RATT	PE-PGRS family protein PE_PGRS3	Negative:A->G	CDS	1
AP012340.1	334063	334063	G	T	PE_PGRS3	SNP	CAT	AAT	H	N	H501N	1	1	FunctionalCategory: PE/PPE; Expressed in vivo in guinea pig lung at both 30 and 90 days post-infection. [PMID: 21085642]	similar to nucleotide sequence:H37Rv.NC_000962.3:Rv0278c:PE_PGRS3:RATT	PE-PGRS family protein PE_PGRS3	Negative:C->A	CDS	1
AP012340.1	334090	334091	CG	C	PE_PGRS3	DEL	.	.	.	.	.	1	1	FunctionalCategory: PE/PPE; Expressed in vivo in guinea pig lung at both 30 and 90 days post-infection. [PMID: 21085642]	similar to nucleotide sequence:H37Rv.NC_000962.3:Rv0278c:PE_PGRS3:RATT	PE-PGRS family protein PE_PGRS3	.	CDS	1
AP012340.1	334536	334536	G	C	PE_PGRS3	SNP	CCC	CGC	P	R	P343R	1	1	FunctionalCategory: PE/PPE; Expressed in vivo in guinea pig lung at both 30 and 90 days post-infection. [PMID: 21085642]	similar to nucleotide sequence:H37Rv.NC_000962.3:Rv0278c:PE_PGRS3:RATT	PE-PGRS family protein PE_PGRS3	Negative:C->G	CDS	0
AP012340.1	334539	334540	GC	G	PE_PGRS3	DEL	.	.	.	.	.	1	1	FunctionalCategory: PE/PPE; Expressed in vivo in guinea pig lung at both 30 and 90 days post-infection. [PMID: 21085642]	similar to nucleotide sequence:H37Rv.NC_000962.3:Rv0278c:PE_PGRS3:RATT	PE-PGRS family protein PE_PGRS3	.	CDS	1
AP012340.1	334569	334570	CG	C	PE_PGRS3	DEL	.	.	.	.	.	1	1	FunctionalCategory: PE/PPE; Expressed in vivo in guinea pig lung at both 30 and 90 days post-infection. [PMID: 21085642]	similar to nucleotide sequence:H37Rv.NC_000962.3:Rv0278c:PE_PGRS3:RATT	PE-PGRS family protein PE_PGRS3	.	CDS	1
AP012340.1	336161	336161	A	C	(hypothetical PE_PGRS gene)	SNP	TGC	GGC	C	G	C186G	1	0	.	ab initio prediction:Prodigal:002006	hypothetical protein	Negative:T->G	CDS	0
AP012340.1	336314	336314	T	C	(hypothetical PE_PGRS gene)	SNP	AGC	GGC	S	G	S135G	1	0	.	ab initio prediction:Prodigal:002006	hypothetical protein	Negative:A->G	CDS	0
AP012340.1	336345	336345	G	C	(hypothetical PE_PGRS gene)	SNP	ACC	ACG	T	T	T124T	1	0	.	ab initio prediction:Prodigal:002006	hypothetical protein	Negative:C->G	CDS	0
AP012340.1	336354	336354	G	C	(hypothetical PE_PGRS gene)	SNP	GGC	GGG	G	G	G121G	1	0	.	ab initio prediction:Prodigal:002006	hypothetical protein	Negative:C->G	CDS	0
AP012340.1	336380	336380	A	G	(hypothetical PE_PGRS gene)	SNP	TTC	CTC	F	L	F113L	1	0	.	ab initio prediction:Prodigal:002006	hypothetical protein	Negative:T->C	CDS	0
AP012340.1	336390	336392	GTT	CCC	(hypothetical PE_PGRS gene)	SNP	.	.	.	.	.	1	0	.	ab initio prediction:Prodigal:002006	hypothetical protein	.	CDS	0
AP012340.1	336397	336397	C	G	(hypothetical PE_PGRS gene)	SNP	AGC	ACC	S	T	S107T	1	0	.	ab initio prediction:Prodigal:002006	hypothetical protein	Negative:G->C	CDS	0
AP012340.1	336399	336400	GG	CC	(hypothetical PE_PGRS gene)	SNP	.	.	.	.	.	1	0	.	ab initio prediction:Prodigal:002006	hypothetical protein	.	CDS	0
AP012340.1	336408	336408	T	C	(hypothetical PE_PGRS gene)	SNP	ACA	ACG	T	T	T103T	1	0	.	ab initio prediction:Prodigal:002006	hypothetical protein	Negative:A->G	CDS	0
AP012340.1	336410	336410	T	C	(hypothetical PE_PGRS gene)	SNP	ACA	GCA	T	A	T103A	1	0	.	ab initio prediction:Prodigal:002006	hypothetical protein	Negative:A->G	CDS	0
AP012340.1	336417	336418	AT	CC	(hypothetical PE_PGRS gene)	SNP	.	.	.	.	.	1	0	.	ab initio prediction:Prodigal:002006	hypothetical protein	.	CDS	0
AP012340.1	336420	336420	T	G	(hypothetical PE_PGRS gene)	SNP	GGA	GGC	G	G	G99G	1	0	.	ab initio prediction:Prodigal:002006	hypothetical protein	Negative:A->C	CDS	0
AP012340.1	336427	336428	AA	CC	(hypothetical PE_PGRS gene)	SNP	.	.	.	.	.	1	0	.	ab initio prediction:Prodigal:002006	hypothetical protein	.	CDS	0
AP012340.1	336435	336435	G	C	(hypothetical PE_PGRS gene)	SNP	AGC	AGG	S	R	S94R	1	0	.	ab initio prediction:Prodigal:002006	hypothetical protein	Negative:C->G	CDS	0
AP012340.1	336437	336438	TC	CG	(hypothetical PE_PGRS gene)	SNP	.	.	.	.	.	1	0	.	ab initio prediction:Prodigal:002006	hypothetical protein	.	CDS	0
AP012340.1	336442	336443	CC	TT	(hypothetical PE_PGRS gene)	SNP	.	.	.	.	.	1	0	.	ab initio prediction:Prodigal:002006	hypothetical protein	.	CDS	0
AP012340.1	336453	336453	G	C	(hypothetical PE_PGRS gene)	SNP	GGC	GGG	G	G	G88G	1	0	.	ab initio prediction:Prodigal:002006	hypothetical protein	Negative:C->G	CDS	0
AP012340.1	336457	336457	G	C	(hypothetical PE_PGRS gene)	SNP	GCT	GGT	A	G	A87G	1	0	.	ab initio prediction:Prodigal:002006	hypothetical protein	Negative:C->G	CDS	0
AP012340.1	336459	336462	AAAC	GGTA	(hypothetical PE_PGRS gene)	SNP	.	.	.	.	.	1	0	.	ab initio prediction:Prodigal:002006	hypothetical protein	.	CDS	0
AP012340.1	336516	336516	G	C	(hypothetical PE_PGRS gene)	SNP	CAC	CAG	H	Q	H67Q	1	0	.	ab initio prediction:Prodigal:002006	hypothetical protein	Negative:C->G	CDS	0
AP012340.1	336528	336528	T	C	(hypothetical PE_PGRS gene)	SNP	GGA	GGG	G	G	G63G	1	0	.	ab initio prediction:Prodigal:002006	hypothetical protein	Negative:A->G	CDS	0
AP012340.1	336549	336549	T	G	(hypothetical PE_PGRS gene)	SNP	GGA	GGC	G	G	G56G	1	0	.	ab initio prediction:Prodigal:002006	hypothetical protein	Negative:A->C	CDS	0
AP012340.1	336565	336566	TC	CG	(hypothetical PE_PGRS gene)	SNP	.	.	.	.	.	1	0	.	ab initio prediction:Prodigal:002006	hypothetical protein	.	CDS	0
AP012340.1	336574	336574	T	G	(hypothetical PE_PGRS gene)	SNP	GAC	GCC	D	A	D48A	1	0	.	ab initio prediction:Prodigal:002006	hypothetical protein	Negative:A->C	CDS	0
AP012340.1	336613	336613	T	G	(hypothetical PE_PGRS gene)	SNP	AAC	ACC	N	T	N35T	1	0	.	ab initio prediction:Prodigal:002006	hypothetical protein	Negative:A->C	CDS	0
AP012340.1	338367	338368	TC	CT	(hypothetical PE_PGRS gene)	SNP	.	.	.	.	.	1	0	.	ab initio prediction:Prodigal:002006	hypothetical protein	.	CDS	0
AP012340.1	340850	340850	A	G	PPE3	SNP	ACA	ACG	T	T	T369T	1	0	FunctionalCategory: PE/PPE; Expressed in vivo in guinea pig lung at 90 but not 30 days post-infection. [PMID: 21085642]; Down regulated in otsB2 mutant strain (trehalose-6-phosphate phosphatase silenced strain) [PMID: 27936238]	similar to nucleotide sequence:H37Rv.NC_000962.3:Rv0280:PPE3:RATT	PPE family protein PPE3	.	CDS	1
AP012340.1	357165	357165	T	TCCTGCCGA	eccE3	INS	.	.	.	.	.	1	1	FunctionalCategory: cell wall and cell processes	similar to nucleotide sequence:H37Rv.NC_000962.3:Rv0292:eccE3:RATT	ESX conserved component EccE3. ESX-3 type VII secretion system protein. Probable transmembrane protein.	.	CDS	1
AP012340.1	362389	362389	C	CG	PE_PGRS5	INS	.	.	.	.	.	1	1	FunctionalCategory: PE/PPE; Expressed in vivo in guinea pig lung at 90 but not 30 days post-infection. [PMID: 21085642]	similar to nucleotide sequence:H37Rv.NC_000962.3:Rv0297:PE_PGRS5:RATT	PE-PGRS family protein PE_PGRS5	.	CDS	1
AP012340.1	364993	364993	G	GA	Rv0302	INS	.	.	.	.	.	1	1	FunctionalCategory: regulatory proteins	similar to nucleotide sequence:H37Rv.NC_000962.3:Rv0302:Rv0302:RATT	Probable transcriptional regulatory protein (probably TetR/AcrR-family)	.	CDS	1
AP012340.1	401970	401970	T	C	REFHYBRAX0001(13E12 transposase)	SNP	AAT	AAC	N	N	N470N	1	0	FunctionalCategory: insertion seqs and phages; Bound and likely regulated by LexA, an activator of DNA damage response proteins [PMID: 22528497]	similar to nucleotide sequence:H37Rv.NC_000962.3:Rv0336:REFHYBRAX0001:RATT	Conserved 13E12 repeat family protein	.	CDS	1
AP012340.1	402745	402745	G	GC	aspC	INS	.	.	.	.	.	1	1	FunctionalCategory: intermediary metabolism and respiration	similar to nucleotide sequence:H37Rv.NC_000962.3:Rv0337c:aspC:RATT	Probable aspartate aminotransferase AspC (transaminase A) (ASPAT)	.	CDS	1
AP012340.1	610271	610271	T	C	69 bp upstream Rv0517 and 142bp downstream Rv0516c	SNP	.	.	.	.	.	0	0	.	.	.	.	inter_genic_upstream_of_Rv0517	1
AP012340.1	674399	674400	GA	G	PE_PGRS7	DEL	.	.	.	.	.	1	1	FunctionalCategory: PE/PPE; located in the cell membrane [PMID: 21920479]	similar to nucleotide sequence:H37Rv.NC_000962.3:Rv0578c:PE_PGRS7:RATT	PE-PGRS family protein PE_PGRS7	.	CDS	1
AP012340.1	674401	674401	A	G	PE_PGRS7	SNP	TTC	CTC	F	L	F826L	1	1	FunctionalCategory: PE/PPE; located in the cell membrane [PMID: 21920479]	similar to nucleotide sequence:H37Rv.NC_000962.3:Rv0578c:PE_PGRS7:RATT	PE-PGRS family protein PE_PGRS7	Negative:T->C	CDS	1
AP012340.1	674409	674409	A	T	PE_PGRS7	SNP	ATC	AAC	I	N	I823N	1	1	FunctionalCategory: PE/PPE; located in the cell membrane [PMID: 21920479]	similar to nucleotide sequence:H37Rv.NC_000962.3:Rv0578c:PE_PGRS7:RATT	PE-PGRS family protein PE_PGRS7	Negative:T->A	CDS	1
AP012340.1	674416	674417	CA	C	PE_PGRS7	DEL	.	.	.	.	.	1	1	FunctionalCategory: PE/PPE; located in the cell membrane [PMID: 21920479]	similar to nucleotide sequence:H37Rv.NC_000962.3:Rv0578c:PE_PGRS7:RATT	PE-PGRS family protein PE_PGRS7	.	CDS	1
AP012340.1	674512	674512	T	TG	PE_PGRS7	INS	.	.	.	.	.	1	1	FunctionalCategory: PE/PPE; located in the cell membrane [PMID: 21920479]	similar to nucleotide sequence:H37Rv.NC_000962.3:Rv0578c:PE_PGRS7:RATT	PE-PGRS family protein PE_PGRS7	.	CDS	1
AP012340.1	674553	674554	CA	C	PE_PGRS7	DEL	.	.	.	.	.	1	1	FunctionalCategory: PE/PPE; located in the cell membrane [PMID: 21920479]	similar to nucleotide sequence:H37Rv.NC_000962.3:Rv0578c:PE_PGRS7:RATT	PE-PGRS family protein PE_PGRS7	.	CDS	1
AP012340.1	739277	739277	A	G	mmaA2	SNP	TTT	TTC	F	F	F283F	1	0	FunctionalCategory: lipid metabolism	similar to nucleotide sequence:H37Rv.NC_000962.3:Rv0644c:mmaA2:RATT	Methoxy mycolic acid synthase 2 MmaA2 (methyl mycolic acid synthase 2) (MMA2) (hydroxy mycolic acid synthase)	Negative:T->C	CDS	1
AP012340.1	838836	838838	AAA	GGG	PE_PGRS9	SNP	.	.	.	.	.	1	1	FunctionalCategory: PE/PPE; Expressed in vivo in guinea pig lung at both 30 and 90 days post-infection. [PMID: 21085642]	similar to nucleotide sequence:H37Rv.NC_000962.3:Rv0746:PE_PGRS9:RATT	PE-PGRS family protein PE_PGRS9	.	CDS	1
AP012340.1	838840	838840	A	G	PE_PGRS9	SNP	ACC	GCC	T	A	T512A	1	1	FunctionalCategory: PE/PPE; Expressed in vivo in guinea pig lung at both 30 and 90 days post-infection. [PMID: 21085642]	similar to nucleotide sequence:H37Rv.NC_000962.3:Rv0746:PE_PGRS9:RATT	PE-PGRS family protein PE_PGRS9	.	CDS	1
AP012340.1	838842	838843	CA	GC	PE_PGRS9	SNP	.	.	.	.	.	1	1	FunctionalCategory: PE/PPE; Expressed in vivo in guinea pig lung at both 30 and 90 days post-infection. [PMID: 21085642]	similar to nucleotide sequence:H37Rv.NC_000962.3:Rv0746:PE_PGRS9:RATT	PE-PGRS family protein PE_PGRS9	.	CDS	1
AP012340.1	838846	838846	C	G	PE_PGRS9	SNP	CGC	GGC	R	G	R514G	1	1	FunctionalCategory: PE/PPE; Expressed in vivo in guinea pig lung at both 30 and 90 days post-infection. [PMID: 21085642]	similar to nucleotide sequence:H37Rv.NC_000962.3:Rv0746:PE_PGRS9:RATT	PE-PGRS family protein PE_PGRS9	.	CDS	1
AP012340.1	838849	838849	T	G	PE_PGRS9	SNP	TGG	GGG	W	G	W515G	1	1	FunctionalCategory: PE/PPE; Expressed in vivo in guinea pig lung at both 30 and 90 days post-infection. [PMID: 21085642]	similar to nucleotide sequence:H37Rv.NC_000962.3:Rv0746:PE_PGRS9:RATT	PE-PGRS family protein PE_PGRS9	.	CDS	1
AP012340.1	838852	838852	C	G	PE_PGRS9	SNP	CCG	GCG	P	A	P516A	1	1	FunctionalCategory: PE/PPE; Expressed in vivo in guinea pig lung at both 30 and 90 days post-infection. [PMID: 21085642]	similar to nucleotide sequence:H37Rv.NC_000962.3:Rv0746:PE_PGRS9:RATT	PE-PGRS family protein PE_PGRS9	.	CDS	1
AP012340.1	838857	838858	AT	CG	PE_PGRS9	SNP	.	.	.	.	.	1	1	FunctionalCategory: PE/PPE; Expressed in vivo in guinea pig lung at both 30 and 90 days post-infection. [PMID: 21085642]	similar to nucleotide sequence:H37Rv.NC_000962.3:Rv0746:PE_PGRS9:RATT	PE-PGRS family protein PE_PGRS9	.	CDS	1
AP012340.1	838860	838861	AA	GG	PE_PGRS9	SNP	.	.	.	.	.	1	1	FunctionalCategory: PE/PPE; Expressed in vivo in guinea pig lung at both 30 and 90 days post-infection. [PMID: 21085642]	similar to nucleotide sequence:H37Rv.NC_000962.3:Rv0746:PE_PGRS9:RATT	PE-PGRS family protein PE_PGRS9	.	CDS	1
AP012340.1	838869	838869	A	G	PE_PGRS9	SNP	GGA	GGG	G	G	G521G	1	1	FunctionalCategory: PE/PPE; Expressed in vivo in guinea pig lung at both 30 and 90 days post-infection. [PMID: 21085642]	similar to nucleotide sequence:H37Rv.NC_000962.3:Rv0746:PE_PGRS9:RATT	PE-PGRS family protein PE_PGRS9	.	CDS	1
AP012340.1	838872	838872	C	G	PE_PGRS9	SNP	CTC	CTG	L	L	L522L	1	1	FunctionalCategory: PE/PPE; Expressed in vivo in guinea pig lung at both 30 and 90 days post-infection. [PMID: 21085642]	similar to nucleotide sequence:H37Rv.NC_000962.3:Rv0746:PE_PGRS9:RATT	PE-PGRS family protein PE_PGRS9	.	CDS	1
AP012340.1	838877	838877	C	G	PE_PGRS9	SNP	GCT	GGT	A	G	A524G	1	1	FunctionalCategory: PE/PPE; Expressed in vivo in guinea pig lung at both 30 and 90 days post-infection. [PMID: 21085642]	similar to nucleotide sequence:H37Rv.NC_000962.3:Rv0746:PE_PGRS9:RATT	PE-PGRS family protein PE_PGRS9	.	CDS	1
AP012340.1	838883	838883	C	G	PE_PGRS9	SNP	GCC	GGC	A	G	A526G	1	1	FunctionalCategory: PE/PPE; Expressed in vivo in guinea pig lung at both 30 and 90 days post-infection. [PMID: 21085642]	similar to nucleotide sequence:H37Rv.NC_000962.3:Rv0746:PE_PGRS9:RATT	PE-PGRS family protein PE_PGRS9	.	CDS	1
AP012340.1	838894	838895	GT	G	PE_PGRS9	DEL	.	.	.	.	.	1	1	FunctionalCategory: PE/PPE; Expressed in vivo in guinea pig lung at both 30 and 90 days post-infection. [PMID: 21085642]	similar to nucleotide sequence:H37Rv.NC_000962.3:Rv0746:PE_PGRS9:RATT	PE-PGRS family protein PE_PGRS9	.	CDS	1
AP012340.1	838897	838898	AT	GG	PE_PGRS9	SNP	.	.	.	.	.	1	1	FunctionalCategory: PE/PPE; Expressed in vivo in guinea pig lung at both 30 and 90 days post-infection. [PMID: 21085642]	similar to nucleotide sequence:H37Rv.NC_000962.3:Rv0746:PE_PGRS9:RATT	PE-PGRS family protein PE_PGRS9	.	CDS	1
AP012340.1	838913	838913	C	G	PE_PGRS9	SNP	GCC	GGC	A	G	A536G	1	1	FunctionalCategory: PE/PPE; Expressed in vivo in guinea pig lung at both 30 and 90 days post-infection. [PMID: 21085642]	similar to nucleotide sequence:H37Rv.NC_000962.3:Rv0746:PE_PGRS9:RATT	PE-PGRS family protein PE_PGRS9	.	CDS	1
AP012340.1	838915	838915	C	G	PE_PGRS9	SNP	CGG	GGG	R	G	R537G	1	1	FunctionalCategory: PE/PPE; Expressed in vivo in guinea pig lung at both 30 and 90 days post-infection. [PMID: 21085642]	similar to nucleotide sequence:H37Rv.NC_000962.3:Rv0746:PE_PGRS9:RATT	PE-PGRS family protein PE_PGRS9	.	CDS	1
AP012340.1	838923	838923	T	G	PE_PGRS9	SNP	CGT	CGG	R	R	R539R	1	1	FunctionalCategory: PE/PPE; Expressed in vivo in guinea pig lung at both 30 and 90 days post-infection. [PMID: 21085642]	similar to nucleotide sequence:H37Rv.NC_000962.3:Rv0746:PE_PGRS9:RATT	PE-PGRS family protein PE_PGRS9	.	CDS	1
AP012340.1	838927	838928	CA	GG	PE_PGRS9	SNP	.	.	.	.	.	1	1	FunctionalCategory: PE/PPE; Expressed in vivo in guinea pig lung at both 30 and 90 days post-infection. [PMID: 21085642]	similar to nucleotide sequence:H37Rv.NC_000962.3:Rv0746:PE_PGRS9:RATT	PE-PGRS family protein PE_PGRS9	.	CDS	1
AP012340.1	838936	838936	C	G	PE_PGRS9	SNP	CGC	GGC	R	G	R544G	1	1	FunctionalCategory: PE/PPE; Expressed in vivo in guinea pig lung at both 30 and 90 days post-infection. [PMID: 21085642]	similar to nucleotide sequence:H37Rv.NC_000962.3:Rv0746:PE_PGRS9:RATT	PE-PGRS family protein PE_PGRS9	.	CDS	1
AP012340.1	840529	840529	C	T	PE_PGRS10	SNP	CCG	TCG	P	S	P158S	1	1	FunctionalCategory: PE/PPE; Expressed in vivo in guinea pig lung at both 30 and 90 days post-infection. [PMID: 21085642]	ab initio prediction:Prodigal:002006	PE-PGRS family protein PE_PGRS10	.	CDS	1
AP012340.1	851633	851633	G	T	phoP	SNP	GTC	TTC	V	F	V35F	1	0	FunctionalCategory: regulatory proteins	similar to nucleotide sequence:H37Rv.NC_000962.3:Rv0757:phoP:RATT	Possible two component system response transcriptional positive regulator PhoP	.	CDS	1
AP012340.1	854154	854154	G	GC	13 bp upstream Rv0760c and 95 bp downstream Rv0759c	INS	.	.	.	.	.	0	0	.	.	.	.	inter_genic_upstream_of_Rv0760c	0
AP012340.1	907305	907305	A	ACT	copy of (SseC1)	INS	.	.	.	.	.	1	1	FunctionalCategory: intermediary metabolism and respiration; identified by similarity of predicted tertiary structure to PDB:2nsmA,1h8lA,1uwyA; identified by similarity of predicted tertiary structure to PDB 2nsmA; identified by similarity of predicted tertiary structure to PDB 2nsmA; identified by similarity of predicted tertiary structure to PDB 1uwyA; identified by similarity of predicted tert…	ab initio prediction:I-TASSER:5.1	Conserved protein SseC2/putative metallocarboxypeptidases	.	CDS	1
AP012340.1	907348	907348	A	C	copy of (SseC1)	SNP	TCC	GCC	S	A	S33A	1	1	FunctionalCategory: intermediary metabolism and respiration; identified by similarity of predicted tertiary structure to PDB:2nsmA,1h8lA,1uwyA; identified by similarity of predicted tertiary structure to PDB 2nsmA; identified by similarity of predicted tertiary structure to PDB 2nsmA; identified by similarity of predicted tertiary structure to PDB 1uwyA; identified by similarity of predicted tert…	ab initio prediction:I-TASSER:5.1	Conserved protein SseC2/putative metallocarboxypeptidases	Negative:T->G	CDS	1
AP012340.1	907352	907353	CG	GC	copy of (SseC1)	SNP	.	.	.	.	.	1	1	FunctionalCategory: intermediary metabolism and respiration; identified by similarity of predicted tertiary structure to PDB:2nsmA,1h8lA,1uwyA; identified by similarity of predicted tertiary structure to PDB 2nsmA; identified by similarity of predicted tertiary structure to PDB 2nsmA; identified by similarity of predicted tertiary structure to PDB 1uwyA; identified by similarity of predicted tert…	ab initio prediction:I-TASSER:5.1	Conserved protein SseC2/putative metallocarboxypeptidases	.	CDS	1
AP012340.1	907368	907369	AG	A	copy of (SseC1)	DEL	.	.	.	.	.	1	1	FunctionalCategory: intermediary metabolism and respiration; identified by similarity of predicted tertiary structure to PDB:2nsmA,1h8lA,1uwyA; identified by similarity of predicted tertiary structure to PDB 2nsmA; identified by similarity of predicted tertiary structure to PDB 2nsmA; identified by similarity of predicted tertiary structure to PDB 1uwyA; identified by similarity of predicted tert…	ab initio prediction:I-TASSER:5.1	Conserved protein SseC2/putative metallocarboxypeptidases	.	CDS	0
AP012340.1	907379	907379	A	T	copy of (SseC1)	SNP	TCT	TCA	S	S	S22S	1	1	FunctionalCategory: intermediary metabolism and respiration; identified by similarity of predicted tertiary structure to PDB:2nsmA,1h8lA,1uwyA; identified by similarity of predicted tertiary structure to PDB 2nsmA; identified by similarity of predicted tertiary structure to PDB 2nsmA; identified by similarity of predicted tertiary structure to PDB 1uwyA; identified by similarity of predicted tert…	ab initio prediction:I-TASSER:5.1	Conserved protein SseC2/putative metallocarboxypeptidases	Negative:T->A	CDS	1
AP012340.1	907387	907387	G	GT	copy of (SseC1)	INS	.	.	.	.	.	1	1	FunctionalCategory: intermediary metabolism and respiration; identified by similarity of predicted tertiary structure to PDB:2nsmA,1h8lA,1uwyA; identified by similarity of predicted tertiary structure to PDB 2nsmA; identified by similarity of predicted tertiary structure to PDB 2nsmA; identified by similarity of predicted tertiary structure to PDB 1uwyA; identified by similarity of predicted tert…	ab initio prediction:I-TASSER:5.1	Conserved protein SseC2/putative metallocarboxypeptidases	.	CDS	1
AP012340.1	907390	907390	C	CT	copy of (SseC1)	INS	.	.	.	.	.	1	1	FunctionalCategory: intermediary metabolism and respiration; identified by similarity of predicted tertiary structure to PDB:2nsmA,1h8lA,1uwyA; identified by similarity of predicted tertiary structure to PDB 2nsmA; identified by similarity of predicted tertiary structure to PDB 2nsmA; identified by similarity of predicted tertiary structure to PDB 1uwyA; identified by similarity of predicted tert…	ab initio prediction:I-TASSER:5.1	Conserved protein SseC2/putative metallocarboxypeptidases	.	CDS	1
AP012340.1	907397	907397	A	AG	copy of (SseC1)	INS	.	.	.	.	.	1	1	FunctionalCategory: intermediary metabolism and respiration; identified by similarity of predicted tertiary structure to PDB:2nsmA,1h8lA,1uwyA; identified by similarity of predicted tertiary structure to PDB 2nsmA; identified by similarity of predicted tertiary structure to PDB 2nsmA; identified by similarity of predicted tertiary structure to PDB 1uwyA; identified by similarity of predicted tert…	ab initio prediction:I-TASSER:5.1	Conserved protein SseC2/putative metallocarboxypeptidases	.	CDS	1
AP012340.1	907430	907430	T	TG	copy of (SseC1)	INS	.	.	.	.	.	1	1	FunctionalCategory: intermediary metabolism and respiration; identified by similarity of predicted tertiary structure to PDB:2nsmA,1h8lA,1uwyA; identified by similarity of predicted tertiary structure to PDB 2nsmA; identified by similarity of predicted tertiary structure to PDB 2nsmA; identified by similarity of predicted tertiary structure to PDB 1uwyA; identified by similarity of predicted tert…	ab initio prediction:I-TASSER:5.1	Conserved protein SseC2/putative metallocarboxypeptidases	.	CDS	1
AP012340.1	907450	907450	G	C	copy of (cysA3)	SNP	ACC	AGC	T	S	T277S	1	0	FunctionalCategory: intermediary metabolism and respiration	similar to nucleotide sequence:H37Rv.NC_000962.3:Rv0815c:REFHYBRAX0006:RATT	Probable thiosulfate sulfurtransferase CysA2 (rhodanese-like protein) (thiosulfate cyanide transsulfurase) (thiosulfate thiotransferase)	Negative:C->G	CDS	1
AP012340.1	924840	924840	T	C	PE_PGRS13	SNP	CCT	CCC	P	P	P173P	1	0	FunctionalCategory: PE/PPE	similar to nucleotide sequence:H37Rv.NC_000962.3:Rv0833:PE_PGRS13:RATT	PE-PGRS family protein PE_PGRS13	.	CDS	1
AP012340.1	926594	926594	T	G	PE_PGRS14	SNP	GGA	GGC	G	G	G442G	1	1	FunctionalCategory: PE/PPE; Induced by low pH and putatively participates in acid stress response [PMID: 12595455]; Expressed in vivo in guinea pig lung at both 30 and 90 days post-infection. [PMID: 21085642]	similar to nucleotide sequence:H37Rv.NC_000962.3:Rv0834c:PE_PGRS14:RATT	PE-PGRS family protein PE_PGRS14	Negative:A->C	CDS	1
AP012340.1	926618	926618	T	C	PE_PGRS14	SNP	GAA	GAG	E	E	E434E	1	1	FunctionalCategory: PE/PPE; Induced by low pH and putatively participates in acid stress response [PMID: 12595455]; Expressed in vivo in guinea pig lung at both 30 and 90 days post-infection. [PMID: 21085642]	similar to nucleotide sequence:H37Rv.NC_000962.3:Rv0834c:PE_PGRS14:RATT	PE-PGRS family protein PE_PGRS14	Negative:A->G	CDS	1
AP012340.1	926695	926695	A	C	PE_PGRS14	SNP	TGC	GGC	C	G	C409G	1	1	FunctionalCategory: PE/PPE; Induced by low pH and putatively participates in acid stress response [PMID: 12595455]; Expressed in vivo in guinea pig lung at both 30 and 90 days post-infection. [PMID: 21085642]	similar to nucleotide sequence:H37Rv.NC_000962.3:Rv0834c:PE_PGRS14:RATT	PE-PGRS family protein PE_PGRS14	Negative:T->G	CDS	1
AP012340.1	926696	926697	AG	A	PE_PGRS14	DEL	.	.	.	.	.	1	1	FunctionalCategory: PE/PPE; Induced by low pH and putatively participates in acid stress response [PMID: 12595455]; Expressed in vivo in guinea pig lung at both 30 and 90 days post-infection. [PMID: 21085642]	similar to nucleotide sequence:H37Rv.NC_000962.3:Rv0834c:PE_PGRS14:RATT	PE-PGRS family protein PE_PGRS14	.	CDS	1
AP012340.1	927238	927238	G	GC	PE_PGRS14	INS	.	.	.	.	.	1	1	FunctionalCategory: PE/PPE; Induced by low pH and putatively participates in acid stress response [PMID: 12595455]; Expressed in vivo in guinea pig lung at both 30 and 90 days post-infection. [PMID: 21085642]	similar to nucleotide sequence:H37Rv.NC_000962.3:Rv0834c:PE_PGRS14:RATT	PE-PGRS family protein PE_PGRS14	.	CDS	1
AP012340.1	974392	974392	T	TG	PPE13	INS	.	.	.	.	.	1	0	FunctionalCategory: PE/PPE	similar to nucleotide sequence:H37Rv.NC_000962.3:Rv0878c:PPE13:RATT	PPE family protein PPE13	.	CDS	0
AP012340.1	1090425	1090425	T	G	PE_PGRS16	SNP	GCT	GCG	A	A	A400A	1	1	FunctionalCategory: PE/PPE; lack proteolytic activity despite having an aspartic proteinase-like domain [PMID: 23923105]; increases nitrogen production in macrophages [PMID: 18957600]	similar to nucleotide sequence:H37Rv.NC_000962.3:Rv0977:PE_PGRS16:RATT	Probable cell surface antigen	.	CDS	1
AP012340.1	1094652	1094652	T	G	PE_PGRS18	SNP	ACG	CCG	T	P	T285P	1	1	FunctionalCategory: PE/PPE; Associated with mycobacterial cell envelope. [PMID: 27987050]; Showed differential response to stresses and altered the production of host cytokines IL-6, IL1B, IL-12p40 and IL-10. [PMID: 27987050]; Enhanced survival within macrophages by attenuating the apoptosis of macrophages. [PMID: 27987050]	similar to nucleotide sequence:H37Rv.NC_000962.3:Rv0980c:PE_PGRS18:RATT	PE-PGRS family protein PE_PGRS18	Negative:A->C	CDS	1
AP012340.1	1094660	1094660	T	G	PE_PGRS18	SNP	CAG	CCG	Q	P	Q282P	1	1	FunctionalCategory: PE/PPE; Associated with mycobacterial cell envelope. [PMID: 27987050]; Showed differential response to stresses and altered the production of host cytokines IL-6, IL1B, IL-12p40 and IL-10. [PMID: 27987050]; Enhanced survival within macrophages by attenuating the apoptosis of macrophages. [PMID: 27987050]	similar to nucleotide sequence:H37Rv.NC_000962.3:Rv0980c:PE_PGRS18:RATT	PE-PGRS family protein PE_PGRS18	Negative:A->C	CDS	1
AP012340.1	1094664	1094664	T	C	PE_PGRS18	SNP	ATG	GTG	M	V	M281V	1	1	FunctionalCategory: PE/PPE; Associated with mycobacterial cell envelope. [PMID: 27987050]; Showed differential response to stresses and altered the production of host cytokines IL-6, IL1B, IL-12p40 and IL-10. [PMID: 27987050]; Enhanced survival within macrophages by attenuating the apoptosis of macrophages. [PMID: 27987050]	similar to nucleotide sequence:H37Rv.NC_000962.3:Rv0980c:PE_PGRS18:RATT	PE-PGRS family protein PE_PGRS18	Negative:A->G	CDS	1
AP012340.1	1094691	1094692	CT	C	PE_PGRS18	DEL	.	.	.	.	.	1	1	FunctionalCategory: PE/PPE; Associated with mycobacterial cell envelope. [PMID: 27987050]; Showed differential response to stresses and altered the production of host cytokines IL-6, IL1B, IL-12p40 and IL-10. [PMID: 27987050]; Enhanced survival within macrophages by attenuating the apoptosis of macrophages. [PMID: 27987050]	similar to nucleotide sequence:H37Rv.NC_000962.3:Rv0980c:PE_PGRS18:RATT	PE-PGRS family protein PE_PGRS18	.	CDS	1
AP012340.1	1094750	1094751	CT	C	PE_PGRS18	DEL	.	.	.	.	.	1	1	FunctionalCategory: PE/PPE; Associated with mycobacterial cell envelope. [PMID: 27987050]; Showed differential response to stresses and altered the production of host cytokines IL-6, IL1B, IL-12p40 and IL-10. [PMID: 27987050]; Enhanced survival within macrophages by attenuating the apoptosis of macrophages. [PMID: 27987050]	similar to nucleotide sequence:H37Rv.NC_000962.3:Rv0980c:PE_PGRS18:RATT	PE-PGRS family protein PE_PGRS18	.	CDS	1
AP012340.1	1095187	1095188	CA	C	PE_PGRS18	DEL	.	.	.	.	.	1	1	FunctionalCategory: PE/PPE; Associated with mycobacterial cell envelope. [PMID: 27987050]; Showed differential response to stresses and altered the production of host cytokines IL-6, IL1B, IL-12p40 and IL-10. [PMID: 27987050]; Enhanced survival within macrophages by attenuating the apoptosis of macrophages. [PMID: 27987050]	similar to nucleotide sequence:H37Rv.NC_000962.3:Rv0980c:PE_PGRS18:RATT	PE-PGRS family protein PE_PGRS18	.	CDS	0
AP012340.1	1095255	1095256	CA	C	PE_PGRS18	DEL	.	.	.	.	.	1	1	FunctionalCategory: PE/PPE; Associated with mycobacterial cell envelope. [PMID: 27987050]; Showed differential response to stresses and altered the production of host cytokines IL-6, IL1B, IL-12p40 and IL-10. [PMID: 27987050]; Enhanced survival within macrophages by attenuating the apoptosis of macrophages. [PMID: 27987050]	similar to nucleotide sequence:H37Rv.NC_000962.3:Rv0980c:PE_PGRS18:RATT	PE-PGRS family protein PE_PGRS18	.	CDS	1
AP012340.1	1095265	1095265	A	C	PE_PGRS18	SNP	AAT	AAG	N	K	N80K	1	1	FunctionalCategory: PE/PPE; Associated with mycobacterial cell envelope. [PMID: 27987050]; Showed differential response to stresses and altered the production of host cytokines IL-6, IL1B, IL-12p40 and IL-10. [PMID: 27987050]; Enhanced survival within macrophages by attenuating the apoptosis of macrophages. [PMID: 27987050]	similar to nucleotide sequence:H37Rv.NC_000962.3:Rv0980c:PE_PGRS18:RATT	PE-PGRS family protein PE_PGRS18	Negative:T->G	CDS	1
AP012340.1	1095270	1095271	GA	G	PE_PGRS18	DEL	.	.	.	.	.	1	1	FunctionalCategory: PE/PPE; Associated with mycobacterial cell envelope. [PMID: 27987050]; Showed differential response to stresses and altered the production of host cytokines IL-6, IL1B, IL-12p40 and IL-10. [PMID: 27987050]; Enhanced survival within macrophages by attenuating the apoptosis of macrophages. [PMID: 27987050]	similar to nucleotide sequence:H37Rv.NC_000962.3:Rv0980c:PE_PGRS18:RATT	PE-PGRS family protein PE_PGRS18	.	CDS	1
AP012340.1	1103626	1103626	C	CT	Rv0987	INS	.	.	.	.	.	1	1	FunctionalCategory: cell wall and cell processes	similar to nucleotide sequence:H37Rv.NC_000962.3:Rv0987:Rv0987:RATT	Probable adhesion component transport transmembrane protein ABC transporter	.	CDS	1
AP012340.1	1132828	1132829	GC	G	pth	DEL	.	.	.	.	.	1	1	FunctionalCategory: intermediary metabolism and respiration	similar to nucleotide sequence:H37Rv.NC_000962.3:Rv1014c:pth:RATT	Probable peptidyl-tRNA hydrolase Pth	.	CDS	1
AP012340.1	1169365	1169365	A	G	(IS1081)	SNP	CGA	CGG	R	R	R296R	1	0	FunctionalCategory: insertion seqs and phages	similar to nucleotide sequence:H37Rv.NC_000962.3:Rv1047:REFHYBRAX0003:RATT	Probable transposase	.	CDS	1
AP012340.1	1187612	1187612	C	T	PE_PGRS19	SNP	GGT	AGT	G	S	G624S	1	1	FunctionalCategory: PE/PPE; Expressed in vivo in guinea pig lung at both 30 and 90 days post-infection. [PMID: 21085642]	similar to nucleotide sequence:H37Rv.NC_000962.3:Rv1067c:PE_PGRS19:RATT	PE-PGRS family protein PE_PGRS19	Negative:G->A	CDS	1
AP012340.1	1187660	1187660	C	T	PE_PGRS19	SNP	GCG	ACG	A	T	A608T	1	1	FunctionalCategory: PE/PPE; Expressed in vivo in guinea pig lung at both 30 and 90 days post-infection. [PMID: 21085642]	similar to nucleotide sequence:H37Rv.NC_000962.3:Rv1067c:PE_PGRS19:RATT	PE-PGRS family protein PE_PGRS19	Negative:G->A	CDS	1
AP012340.1	1188117	1188117	C	CG	PE_PGRS19	INS	.	.	.	.	.	1	1	FunctionalCategory: PE/PPE; Expressed in vivo in guinea pig lung at both 30 and 90 days post-infection. [PMID: 21085642]	similar to nucleotide sequence:H37Rv.NC_000962.3:Rv1067c:PE_PGRS19:RATT	PE-PGRS family protein PE_PGRS19	.	CDS	1
AP012340.1	1188138	1188138	G	A	PE_PGRS19	SNP	GGC	GGT	G	G	G448G	1	1	FunctionalCategory: PE/PPE; Expressed in vivo in guinea pig lung at both 30 and 90 days post-infection. [PMID: 21085642]	similar to nucleotide sequence:H37Rv.NC_000962.3:Rv1067c:PE_PGRS19:RATT	PE-PGRS family protein PE_PGRS19	Negative:C->T	CDS	1
AP012340.1	1188142	1188142	G	C	PE_PGRS19	SNP	GCT	GGT	A	G	A447G	1	1	FunctionalCategory: PE/PPE; Expressed in vivo in guinea pig lung at both 30 and 90 days post-infection. [PMID: 21085642]	similar to nucleotide sequence:H37Rv.NC_000962.3:Rv1067c:PE_PGRS19:RATT	PE-PGRS family protein PE_PGRS19	Negative:C->G	CDS	1
AP012340.1	1188187	1188188	CG	C	PE_PGRS19	DEL	.	.	.	.	.	1	1	FunctionalCategory: PE/PPE; Expressed in vivo in guinea pig lung at both 30 and 90 days post-infection. [PMID: 21085642]	similar to nucleotide sequence:H37Rv.NC_000962.3:Rv1067c:PE_PGRS19:RATT	PE-PGRS family protein PE_PGRS19	.	CDS	1
AP012340.1	1188194	1188195	CG	C	PE_PGRS19	DEL	.	.	.	.	.	1	1	FunctionalCategory: PE/PPE; Expressed in vivo in guinea pig lung at both 30 and 90 days post-infection. [PMID: 21085642]	similar to nucleotide sequence:H37Rv.NC_000962.3:Rv1067c:PE_PGRS19:RATT	PE-PGRS family protein PE_PGRS19	.	CDS	1
AP012340.1	1188196	1188196	G	C	PE_PGRS19	SNP	CCC	CGC	P	R	P429R	1	1	FunctionalCategory: PE/PPE; Expressed in vivo in guinea pig lung at both 30 and 90 days post-infection. [PMID: 21085642]	similar to nucleotide sequence:H37Rv.NC_000962.3:Rv1067c:PE_PGRS19:RATT	PE-PGRS family protein PE_PGRS19	Negative:C->G	CDS	1
AP012340.1	1188544	1188544	A	AC	PE_PGRS19	INS	.	.	.	.	.	1	1	FunctionalCategory: PE/PPE; Expressed in vivo in guinea pig lung at both 30 and 90 days post-infection. [PMID: 21085642]	similar to nucleotide sequence:H37Rv.NC_000962.3:Rv1067c:PE_PGRS19:RATT	PE-PGRS family protein PE_PGRS19	.	CDS	1
AP012340.1	1188694	1188695	GC	G	PE_PGRS19	DEL	.	.	.	.	.	1	1	FunctionalCategory: PE/PPE; Expressed in vivo in guinea pig lung at both 30 and 90 days post-infection. [PMID: 21085642]	similar to nucleotide sequence:H37Rv.NC_000962.3:Rv1067c:PE_PGRS19:RATT	PE-PGRS family protein PE_PGRS19	.	CDS	1
AP012340.1	1188893	1188894	GC	G	PE_PGRS19	DEL	.	.	.	.	.	1	1	FunctionalCategory: PE/PPE; Expressed in vivo in guinea pig lung at both 30 and 90 days post-infection. [PMID: 21085642]	similar to nucleotide sequence:H37Rv.NC_000962.3:Rv1067c:PE_PGRS19:RATT	PE-PGRS family protein PE_PGRS19	.	CDS	1
AP012340.1	1189074	1189074	A	G	PE_PGRS19	SNP	TAT	TAC	Y	Y	Y136Y	1	1	FunctionalCategory: PE/PPE; Expressed in vivo in guinea pig lung at both 30 and 90 days post-infection. [PMID: 21085642]	similar to nucleotide sequence:H37Rv.NC_000962.3:Rv1067c:PE_PGRS19:RATT	PE-PGRS family protein PE_PGRS19	Negative:T->C	CDS	1
AP012340.1	1189150	1189150	A	C	PE_PGRS19	SNP	TTG	TGG	L	W	L111W	1	1	FunctionalCategory: PE/PPE; Expressed in vivo in guinea pig lung at both 30 and 90 days post-infection. [PMID: 21085642]	similar to nucleotide sequence:H37Rv.NC_000962.3:Rv1067c:PE_PGRS19:RATT	PE-PGRS family protein PE_PGRS19	Negative:T->G	CDS	0
AP012340.1	1210869	1210869	A	G	PE_PGRS21	SNP	AAC	GAC	N	D	N278D	1	1	FunctionalCategory: PE/PPE; Expressed in vivo in guinea pig lung at 90 but not 30 days post-infection. [PMID: 21085642]	similar to nucleotide sequence:H37Rv.NC_000962.3:Rv1087:PE_PGRS21:RATT	PE-PGRS family protein PE_PGRS21	.	CDS	1
AP012340.1	1210872	1210875	TGAT	GCCG	PE_PGRS21	SNP	.	.	.	.	.	1	1	FunctionalCategory: PE/PPE; Expressed in vivo in guinea pig lung at 90 but not 30 days post-infection. [PMID: 21085642]	similar to nucleotide sequence:H37Rv.NC_000962.3:Rv1087:PE_PGRS21:RATT	PE-PGRS family protein PE_PGRS21	.	CDS	1
AP012340.1	1210881	1210881	A	G	PE_PGRS21	SNP	AGT	GGT	S	G	S282G	1	1	FunctionalCategory: PE/PPE; Expressed in vivo in guinea pig lung at 90 but not 30 days post-infection. [PMID: 21085642]	similar to nucleotide sequence:H37Rv.NC_000962.3:Rv1087:PE_PGRS21:RATT	PE-PGRS family protein PE_PGRS21	.	CDS	1
AP012340.1	1210891	1210891	C	G	PE_PGRS21	SNP	GCT	GGT	A	G	A285G	1	1	FunctionalCategory: PE/PPE; Expressed in vivo in guinea pig lung at 90 but not 30 days post-infection. [PMID: 21085642]	similar to nucleotide sequence:H37Rv.NC_000962.3:Rv1087:PE_PGRS21:RATT	PE-PGRS family protein PE_PGRS21	.	CDS	1
AP012340.1	1211326	1211326	G	T	PE_PGRS21	SNP	TGC	TTC	C	F	C430F	1	1	FunctionalCategory: PE/PPE; Expressed in vivo in guinea pig lung at 90 but not 30 days post-infection. [PMID: 21085642]	similar to nucleotide sequence:H37Rv.NC_000962.3:Rv1087:PE_PGRS21:RATT	PE-PGRS family protein PE_PGRS21	.	CDS	1
AP012340.1	1211444	1211444	G	C	PE_PGRS21	SNP	GGG	GGC	G	G	G469G	1	1	FunctionalCategory: PE/PPE; Expressed in vivo in guinea pig lung at 90 but not 30 days post-infection. [PMID: 21085642]	similar to nucleotide sequence:H37Rv.NC_000962.3:Rv1087:PE_PGRS21:RATT	PE-PGRS family protein PE_PGRS21	.	CDS	1
AP012340.1	1215423	1215425	CAT	C	PE_PGRS22	DEL	.	.	.	.	.	1	1	FunctionalCategory: PE/PPE; Expressed in vivo in guinea pig lung at both 30 and 90 days post-infection. [PMID: 21085642]	similar to nucleotide sequence:H37Rv.NC_000962.3:Rv1091:PE_PGRS22:RATT	PE-PGRS family protein PE_PGRS22	.	CDS	1
AP012340.1	1215673	1215673	T	A	PE_PGRS22	SNP	TCG	ACG	S	T	S231T	1	1	FunctionalCategory: PE/PPE; Expressed in vivo in guinea pig lung at both 30 and 90 days post-infection. [PMID: 21085642]	similar to nucleotide sequence:H37Rv.NC_000962.3:Rv1091:PE_PGRS22:RATT	PE-PGRS family protein PE_PGRS22	.	CDS	1
AP012340.1	1216234	1216234	A	C	PE_PGRS22	SNP	ATG	CTG	M	L	M418L	1	1	FunctionalCategory: PE/PPE; Expressed in vivo in guinea pig lung at both 30 and 90 days post-infection. [PMID: 21085642]	similar to nucleotide sequence:H37Rv.NC_000962.3:Rv1091:PE_PGRS22:RATT	PE-PGRS family protein PE_PGRS22	.	CDS	1
AP012340.1	1216265	1216265	T	C	PE_PGRS22	SNP	CTG	CCG	L	P	L428P	1	1	FunctionalCategory: PE/PPE; Expressed in vivo in guinea pig lung at both 30 and 90 days post-infection. [PMID: 21085642]	similar to nucleotide sequence:H37Rv.NC_000962.3:Rv1091:PE_PGRS22:RATT	PE-PGRS family protein PE_PGRS22	.	CDS	1
AP012340.1	1216285	1216285	A	G	PE_PGRS22	SNP	ACG	GCG	T	A	T435A	1	1	FunctionalCategory: PE/PPE; Expressed in vivo in guinea pig lung at both 30 and 90 days post-infection. [PMID: 21085642]	similar to nucleotide sequence:H37Rv.NC_000962.3:Rv1091:PE_PGRS22:RATT	PE-PGRS family protein PE_PGRS22	.	CDS	1
AP012340.1	1216310	1216310	C	G	PE_PGRS22	SNP	ACG	AGG	T	R	T443R	1	1	FunctionalCategory: PE/PPE; Expressed in vivo in guinea pig lung at both 30 and 90 days post-infection. [PMID: 21085642]	similar to nucleotide sequence:H37Rv.NC_000962.3:Rv1091:PE_PGRS22:RATT	PE-PGRS family protein PE_PGRS22	.	CDS	1
AP012340.1	1216316	1216316	T	C	PE_PGRS22	SNP	GTG	GCG	V	A	V445A	1	1	FunctionalCategory: PE/PPE; Expressed in vivo in guinea pig lung at both 30 and 90 days post-infection. [PMID: 21085642]	similar to nucleotide sequence:H37Rv.NC_000962.3:Rv1091:PE_PGRS22:RATT	PE-PGRS family protein PE_PGRS22	.	CDS	1
AP012340.1	1216321	1216321	A	C	PE_PGRS22	SNP	ACG	CCG	T	P	T447P	1	1	FunctionalCategory: PE/PPE; Expressed in vivo in guinea pig lung at both 30 and 90 days post-infection. [PMID: 21085642]	similar to nucleotide sequence:H37Rv.NC_000962.3:Rv1091:PE_PGRS22:RATT	PE-PGRS family protein PE_PGRS22	.	CDS	1
AP012340.1	1216385	1216385	C	G	PE_PGRS22	SNP	ACG	AGG	T	R	T468R	1	1	FunctionalCategory: PE/PPE; Expressed in vivo in guinea pig lung at both 30 and 90 days post-infection. [PMID: 21085642]	similar to nucleotide sequence:H37Rv.NC_000962.3:Rv1091:PE_PGRS22:RATT	PE-PGRS family protein PE_PGRS22	.	CDS	1
AP012340.1	1216397	1216397	T	C	PE_PGRS22	SNP	GTG	GCG	V	A	V472A	1	1	FunctionalCategory: PE/PPE; Expressed in vivo in guinea pig lung at both 30 and 90 days post-infection. [PMID: 21085642]	similar to nucleotide sequence:H37Rv.NC_000962.3:Rv1091:PE_PGRS22:RATT	PE-PGRS family protein PE_PGRS22	.	CDS	1
AP012340.1	1216400	1216400	T	G	PE_PGRS22	SNP	GTG	GGG	V	G	V473G	1	1	FunctionalCategory: PE/PPE; Expressed in vivo in guinea pig lung at both 30 and 90 days post-infection. [PMID: 21085642]	similar to nucleotide sequence:H37Rv.NC_000962.3:Rv1091:PE_PGRS22:RATT	PE-PGRS family protein PE_PGRS22	.	CDS	1
AP012340.1	1216402	1216402	A	C	PE_PGRS22	SNP	ACG	CCG	T	P	T474P	1	1	FunctionalCategory: PE/PPE; Expressed in vivo in guinea pig lung at both 30 and 90 days post-infection. [PMID: 21085642]	similar to nucleotide sequence:H37Rv.NC_000962.3:Rv1091:PE_PGRS22:RATT	PE-PGRS family protein PE_PGRS22	.	CDS	1
AP012340.1	1216414	1216414	G	C	PE_PGRS22	SNP	GGG	CGG	G	R	G478R	1	1	FunctionalCategory: PE/PPE; Expressed in vivo in guinea pig lung at both 30 and 90 days post-infection. [PMID: 21085642]	similar to nucleotide sequence:H37Rv.NC_000962.3:Rv1091:PE_PGRS22:RATT	PE-PGRS family protein PE_PGRS22	.	CDS	1
AP012340.1	1216555	1216555	T	C	PE_PGRS22	SNP	TCG	CCG	S	P	S525P	1	1	FunctionalCategory: PE/PPE; Expressed in vivo in guinea pig lung at both 30 and 90 days post-infection. [PMID: 21085642]	similar to nucleotide sequence:H37Rv.NC_000962.3:Rv1091:PE_PGRS22:RATT	PE-PGRS family protein PE_PGRS22	.	CDS	1
AP012340.1	1216685	1216685	G	C	PE_PGRS22	SNP	GGC	GCC	G	A	G568A	1	1	FunctionalCategory: PE/PPE; Expressed in vivo in guinea pig lung at both 30 and 90 days post-infection. [PMID: 21085642]	similar to nucleotide sequence:H37Rv.NC_000962.3:Rv1091:PE_PGRS22:RATT	PE-PGRS family protein PE_PGRS22	.	CDS	1
AP012340.1	1216806	1216806	G	A	PE_PGRS22	SNP	GCG	GCA	A	A	A608A	1	1	FunctionalCategory: PE/PPE; Expressed in vivo in guinea pig lung at both 30 and 90 days post-infection. [PMID: 21085642]	similar to nucleotide sequence:H37Rv.NC_000962.3:Rv1091:PE_PGRS22:RATT	PE-PGRS family protein PE_PGRS22	.	CDS	1
AP012340.1	1275205	1275205	T	G	Rv1148c	SNP	AAC	CAC	N	H	N354H	1	0	FunctionalCategory: insertion seqs and phages; Bound and likely regulated by LexA, an activator of DNA damage response proteins [PMID: 22528497]	similar to nucleotide sequence:H37Rv.NC_000962.3:Rv1148c:Rv1148c:RATT	Conserved hypothetical protein	Negative:A->C	CDS	1
AP012340.1	1275454	1275454	C	G	Rv1148c	SNP	GTC	CTC	V	L	V271L	1	0	FunctionalCategory: insertion seqs and phages; Bound and likely regulated by LexA, an activator of DNA damage response proteins [PMID: 22528497]	similar to nucleotide sequence:H37Rv.NC_000962.3:Rv1148c:Rv1148c:RATT	Conserved hypothetical protein	Negative:G->C	CDS	1
AP012340.1	1277157	1277157	T	C	Rv1041c	SNP	TTT	TTC	F	F	F228F	1	0	FunctionalCategory: insertion seqs and phages	ab initio prediction:Prodigal:002006	Probable is like-2 transposase	.	CDS	1
AP012340.1	1277206	1277206	A	C	Rv1041c	SNP	AGA	CGA	R	R	R245R	1	0	FunctionalCategory: insertion seqs and phages	ab initio prediction:Prodigal:002006	Probable is like-2 transposase	.	CDS	1
AP012340.1	1403391	1403391	G	T	Rv1257c	SNP	GTC	GTA	V	V	V404V	1	0	FunctionalCategory: intermediary metabolism and respiration	similar to nucleotide sequence:H37Rv.NC_000962.3:Rv1257c:Rv1257c:RATT	Probable oxidoreductase	Negative:C->A	CDS	0
AP012340.1	1566352	1566352	T	TC	67bp upstream PE_PGRS25 and 133bp downstream Rv1395	INS	.	.	.	.	.	0	0	.	.	.	.	inter_genic_upstream_of_PE_PGRS25	1
AP012340.1	1566451	1566451	C	G	PE_PGRS25	SNP	GAG	CAG	E	Q	E150Q	1	1	Hybran/Pseudoscan:description:Locus does not have reference-corresponding end | Poor blastp match at 95% identity and 95% coverage thresholds | No internal stop codons and ends with a valid stop codon | Locus has valid reading frame | Locus has a valid alternative stop codon	ab initio prediction:Prodigal:002006	PE-PGRS family protein PE_PGRS25	Negative:G->C	CDS	1
AP012340.1	1626436	1626436	A	G	(probable PE/PE_PGRS gene)	SNP	GGT	GGC	G	G	G327G	1	0	.	ab initio prediction:Prodigal:002006	hypothetical protein PE_PGRS60 80% Identity	Negative:T->C	CDS	1
AP012340.1	1626445	1626445	C	T	(probable PE/PE_PGRS gene)	SNP	GGG	GGA	G	G	G324G	1	0	.	ab initio prediction:Prodigal:002006	hypothetical protein PE_PGRS60 80% Identity	Negative:G->A	CDS	1
AP012340.1	1626450	1626450	C	T	(probable PE/PE_PGRS gene)	SNP	GCC	ACC	A	T	A323T	1	0	.	ab initio prediction:Prodigal:002006	hypothetical protein PE_PGRS60 80% Identity	Negative:G->A	CDS	1
AP012340.1	1626884	1626884	A	G	(probable PE/PE_PGRS gene)	SNP	GTC	GCC	V	A	V178A	1	0	.	ab initio prediction:Prodigal:002006	hypothetical protein PE_PGRS60 80% Identity	Negative:T->C	CDS	1
AP012340.1	1627068	1627068	A	G	(probable PE/PE_PGRS gene)	SNP	TTG	CTG	L	L	L117L	1	0	.	ab initio prediction:Prodigal:002006	hypothetical protein PE_PGRS60 80% Identity	Negative:T->C	CDS	1
AP012340.1	1630123	1630123	T	TC	PE_PGRS28	INS	.	.	.	.	.	1	1	FunctionalCategory: PE/PPE	ab initio prediction:Prodigal:002006	PE-PGRS family protein PE_PGRS28	.	CDS	1
AP012340.1	1630345	1630345	T	C	PE_PGRS28	SNP	AGG	GGG	R	G	R221G	1	1	FunctionalCategory: PE/PPE	ab initio prediction:Prodigal:002006	PE-PGRS family protein PE_PGRS28	Negative:A->G	CDS	1
AP012340.1	1648667	1648667	G	GC	PE_PGRS29	INS	.	.	.	.	.	1	1	FunctionalCategory: PE/PPE; IS6110 insertion site located 297 bp upstream of this gene (IS element insertion reported in Beijing strains) [PMID: 21256084] [PMID: 15130120]; IS element insertion upstream of this gene results in the overexpression of the gene during growth in human monocytes [PMID: 16725220]; putative secreted protein,signal peptide cleavage site verified experimentally. [PMID: 219…	similar to nucleotide sequence:H37Rv.NC_000962.3:Rv1468c:PE_PGRS29:RATT	Probable antigen	.	CDS	1
AP012340.1	1772277	1772277	A	G	REFHYBRAX0005::Rv1572c	SNP	GCT	GCC	A	A	A235A	1	0	FunctionalCategory: insertion seqs and phages	ab initio prediction:Prodigal:002006	Conserved hypothetical protein	Negative:T->C	CDS	0
AP012340.1	1772297	1772297	T	G	REFHYBRAX0005::Rv1572c	SNP	ACC	CCC	T	P	T229P	1	0	FunctionalCategory: insertion seqs and phages	ab initio prediction:Prodigal:002006	Conserved hypothetical protein	Negative:A->C	CDS	0
AP012340.1	1772322	1772322	A	G	REFHYBRAX0005::Rv1572c	SNP	TTT	TTC	F	F	F220F	1	0	FunctionalCategory: insertion seqs and phages	ab initio prediction:Prodigal:002006	Conserved hypothetical protein	Negative:T->C	CDS	0
AP012340.1	1982050	1982051	GA	G	wag22	DEL	.	.	.	.	.	1	1	FunctionalCategory: PE/PPE; Expressed during stable chronic infection and localized in the cell wall of phagocytosed bacilli [PMID: 17399860]; Fibronectin (Fn)-binding protein [PMID: 10627046]; Expressed in vivo in guinea pig lung at both 30 and 90 days post-infection [PMID: 21085642]; Probably secreted, found in culture filtrate [PMID: 17443846]	similar to nucleotide sequence:H37Rv.NC_000962.3:Rv1759c:wag22:RATT	Antigen/PE-PGRS family protein Wag22	.	CDS	1
AP012340.1	1983160	1983161	CG	C	wag22	DEL	.	.	.	.	.	1	1	FunctionalCategory: PE/PPE; Expressed during stable chronic infection and localized in the cell wall of phagocytosed bacilli [PMID: 17399860]; Fibronectin (Fn)-binding protein [PMID: 10627046]; Expressed in vivo in guinea pig lung at both 30 and 90 days post-infection [PMID: 21085642]; Probably secreted, found in culture filtrate [PMID: 17443846]	similar to nucleotide sequence:H37Rv.NC_000962.3:Rv1759c:wag22:RATT	Antigen/PE-PGRS family protein Wag22	.	CDS	1
AP012340.1	1983188	1983189	GC	CG	wag22	SNP	.	.	.	.	.	1	1	FunctionalCategory: PE/PPE; Expressed during stable chronic infection and localized in the cell wall of phagocytosed bacilli [PMID: 17399860]; Fibronectin (Fn)-binding protein [PMID: 10627046]; Expressed in vivo in guinea pig lung at both 30 and 90 days post-infection [PMID: 21085642]; Probably secreted, found in culture filtrate [PMID: 17443846]	similar to nucleotide sequence:H37Rv.NC_000962.3:Rv1759c:wag22:RATT	Antigen/PE-PGRS family protein Wag22	.	CDS	1
AP012340.1	1983228	1983228	G	GC	wag22	INS	.	.	.	.	.	1	1	FunctionalCategory: PE/PPE; Expressed during stable chronic infection and localized in the cell wall of phagocytosed bacilli [PMID: 17399860]; Fibronectin (Fn)-binding protein [PMID: 10627046]; Expressed in vivo in guinea pig lung at both 30 and 90 days post-infection [PMID: 21085642]; Probably secreted, found in culture filtrate [PMID: 17443846]	similar to nucleotide sequence:H37Rv.NC_000962.3:Rv1759c:wag22:RATT	Antigen/PE-PGRS family protein Wag22	.	CDS	1
AP012340.1	2045871	2045871	G	GC	Rv1812c	INS	.	.	.	.	.	1	1	FunctionalCategory: intermediary metabolism and respiration	similar to nucleotide sequence:H37Rv.NC_000962.3:Rv1812c:Rv1812c:RATT	Probable dehydrogenase	.	CDS	1
AP012340.1	2052777	2052777	G	C	PE_PGRS33	SNP	CCC	CCG	P	P	P239P	1	1	FunctionalCategory: PE/PPE; Localized in the mycobacterial cell wall, mostly at the bacterial cell poles, where it is exposed to the extracellular milieu [PMID: 15101979]; Smac-dependent activation of caspases in T-cells regulate Rv1818c induced apoptosis [PMID: 17223373]; Short peptide fragments of this protein can induce the production of IFN-y by CD8+ T cells in mice [PMID: 17374885]; Targets …	similar to nucleotide sequence:H37Rv.NC_000962.3:Rv1818c:PE_PGRS33:RATT	PE-PGRS family protein PE_PGRS33	Negative:C->G	CDS	0
AP012340.1	2052834	2052834	T	TG	PE_PGRS33	INS	.	.	.	.	.	1	1	FunctionalCategory: PE/PPE; Localized in the mycobacterial cell wall, mostly at the bacterial cell poles, where it is exposed to the extracellular milieu [PMID: 15101979]; Smac-dependent activation of caspases in T-cells regulate Rv1818c induced apoptosis [PMID: 17223373]; Short peptide fragments of this protein can induce the production of IFN-y by CD8+ T cells in mice [PMID: 17374885]; Targets …	similar to nucleotide sequence:H37Rv.NC_000962.3:Rv1818c:PE_PGRS33:RATT	PE-PGRS family protein PE_PGRS33	.	CDS	1
AP012340.1	2052910	2052910	G	GC	PE_PGRS33	INS	.	.	.	.	.	1	1	FunctionalCategory: PE/PPE; Localized in the mycobacterial cell wall, mostly at the bacterial cell poles, where it is exposed to the extracellular milieu [PMID: 15101979]; Smac-dependent activation of caspases in T-cells regulate Rv1818c induced apoptosis [PMID: 17223373]; Short peptide fragments of this protein can induce the production of IFN-y by CD8+ T cells in mice [PMID: 17374885]; Targets …	similar to nucleotide sequence:H37Rv.NC_000962.3:Rv1818c:PE_PGRS33:RATT	PE-PGRS family protein PE_PGRS33	.	CDS	1
AP012340.1	2052912	2052913	CG	C	PE_PGRS33	DEL	.	.	.	.	.	1	1	FunctionalCategory: PE/PPE; Localized in the mycobacterial cell wall, mostly at the bacterial cell poles, where it is exposed to the extracellular milieu [PMID: 15101979]; Smac-dependent activation of caspases in T-cells regulate Rv1818c induced apoptosis [PMID: 17223373]; Short peptide fragments of this protein can induce the production of IFN-y by CD8+ T cells in mice [PMID: 17374885]; Targets …	similar to nucleotide sequence:H37Rv.NC_000962.3:Rv1818c:PE_PGRS33:RATT	PE-PGRS family protein PE_PGRS33	.	CDS	1
AP012340.1	2154761	2154761	G	GAATCCCT	PPE34	INS	.	.	.	.	.	1	1	FunctionalCategory: PE/PPE; Interacts with TLR2 and triggers functional maturation of human dendritic cells and secretion of immunomodulatory cytokines [PMID: 20837474]; Facilitates a shift in the ensuing immunity toward the Th2 phenotype in vivo which could aid in immune evasion by mycobacteria [PMID: 20837474]; Associated with cell wall and partially exposed on cell surface [PMID: 20837474]; Ex…	similar to nucleotide sequence:H37Rv.NC_000962.3:Rv1917c:PPE34:RATT	Probable T-cell antigen/PPE family protein PPE34	.	CDS	0
AP012340.1	2154763	2154763	A	G	PPE34	SNP	TTC	TCC	F	S	F1215S	1	1	FunctionalCategory: PE/PPE; Interacts with TLR2 and triggers functional maturation of human dendritic cells and secretion of immunomodulatory cytokines [PMID: 20837474]; Facilitates a shift in the ensuing immunity toward the Th2 phenotype in vivo which could aid in immune evasion by mycobacteria [PMID: 20837474]; Associated with cell wall and partially exposed on cell surface [PMID: 20837474]; Ex…	similar to nucleotide sequence:H37Rv.NC_000962.3:Rv1917c:PPE34:RATT	Probable T-cell antigen/PPE family protein PPE34	Negative:T->C	CDS	0
AP012340.1	2154768	2154768	C	CAGA	PPE34	INS	.	.	.	.	.	1	1	FunctionalCategory: PE/PPE; Interacts with TLR2 and triggers functional maturation of human dendritic cells and secretion of immunomodulatory cytokines [PMID: 20837474]; Facilitates a shift in the ensuing immunity toward the Th2 phenotype in vivo which could aid in immune evasion by mycobacteria [PMID: 20837474]; Associated with cell wall and partially exposed on cell surface [PMID: 20837474]; Ex…	similar to nucleotide sequence:H37Rv.NC_000962.3:Rv1917c:PPE34:RATT	Probable T-cell antigen/PPE family protein PPE34	.	CDS	0
AP012340.1	2154770	2154770	T	TCCAGGGTGCCGCC	PPE34	INS	.	.	.	.	.	1	1	FunctionalCategory: PE/PPE; Interacts with TLR2 and triggers functional maturation of human dendritic cells and secretion of immunomodulatory cytokines [PMID: 20837474]; Facilitates a shift in the ensuing immunity toward the Th2 phenotype in vivo which could aid in immune evasion by mycobacteria [PMID: 20837474]; Associated with cell wall and partially exposed on cell surface [PMID: 20837474]; Ex…	similar to nucleotide sequence:H37Rv.NC_000962.3:Rv1917c:PPE34:RATT	Probable T-cell antigen/PPE family protein PPE34	.	CDS	0
AP012340.1	2154772	2154772	G	GCC	PPE34	INS	.	.	.	.	.	1	1	FunctionalCategory: PE/PPE; Interacts with TLR2 and triggers functional maturation of human dendritic cells and secretion of immunomodulatory cytokines [PMID: 20837474]; Facilitates a shift in the ensuing immunity toward the Th2 phenotype in vivo which could aid in immune evasion by mycobacteria [PMID: 20837474]; Associated with cell wall and partially exposed on cell surface [PMID: 20837474]; Ex…	similar to nucleotide sequence:H37Rv.NC_000962.3:Rv1917c:PPE34:RATT	Probable T-cell antigen/PPE family protein PPE34	.	CDS	0
AP012340.1	2154773	2154773	A	AGCG	PPE34	INS	.	.	.	.	.	1	1	FunctionalCategory: PE/PPE; Interacts with TLR2 and triggers functional maturation of human dendritic cells and secretion of immunomodulatory cytokines [PMID: 20837474]; Facilitates a shift in the ensuing immunity toward the Th2 phenotype in vivo which could aid in immune evasion by mycobacteria [PMID: 20837474]; Associated with cell wall and partially exposed on cell surface [PMID: 20837474]; Ex…	similar to nucleotide sequence:H37Rv.NC_000962.3:Rv1917c:PPE34:RATT	Probable T-cell antigen/PPE family protein PPE34	.	CDS	0
AP012340.1	2154775	2154775	G	GACGCC	PPE34	INS	.	.	.	.	.	1	1	FunctionalCategory: PE/PPE; Interacts with TLR2 and triggers functional maturation of human dendritic cells and secretion of immunomodulatory cytokines [PMID: 20837474]; Facilitates a shift in the ensuing immunity toward the Th2 phenotype in vivo which could aid in immune evasion by mycobacteria [PMID: 20837474]; Associated with cell wall and partially exposed on cell surface [PMID: 20837474]; Ex…	similar to nucleotide sequence:H37Rv.NC_000962.3:Rv1917c:PPE34:RATT	Probable T-cell antigen/PPE family protein PPE34	.	CDS	0
AP012340.1	2154779	2154779	G	T	PPE34	SNP	CTT	ATT	L	I	L1210I	1	1	FunctionalCategory: PE/PPE; Interacts with TLR2 and triggers functional maturation of human dendritic cells and secretion of immunomodulatory cytokines [PMID: 20837474]; Facilitates a shift in the ensuing immunity toward the Th2 phenotype in vivo which could aid in immune evasion by mycobacteria [PMID: 20837474]; Associated with cell wall and partially exposed on cell surface [PMID: 20837474]; Ex…	similar to nucleotide sequence:H37Rv.NC_000962.3:Rv1917c:PPE34:RATT	Probable T-cell antigen/PPE family protein PPE34	Negative:C->A	CDS	0
AP012340.1	2154781	2154781	C	CGAATG	PPE34	INS	.	.	.	.	.	1	1	FunctionalCategory: PE/PPE; Interacts with TLR2 and triggers functional maturation of human dendritic cells and secretion of immunomodulatory cytokines [PMID: 20837474]; Facilitates a shift in the ensuing immunity toward the Th2 phenotype in vivo which could aid in immune evasion by mycobacteria [PMID: 20837474]; Associated with cell wall and partially exposed on cell surface [PMID: 20837474]; Ex…	similar to nucleotide sequence:H37Rv.NC_000962.3:Rv1917c:PPE34:RATT	Probable T-cell antigen/PPE family protein PPE34	.	CDS	0
AP012340.1	2154784	2154784	C	CTAAG	PPE34	INS	.	.	.	.	.	1	1	FunctionalCategory: PE/PPE; Interacts with TLR2 and triggers functional maturation of human dendritic cells and secretion of immunomodulatory cytokines [PMID: 20837474]; Facilitates a shift in the ensuing immunity toward the Th2 phenotype in vivo which could aid in immune evasion by mycobacteria [PMID: 20837474]; Associated with cell wall and partially exposed on cell surface [PMID: 20837474]; Ex…	similar to nucleotide sequence:H37Rv.NC_000962.3:Rv1917c:PPE34:RATT	Probable T-cell antigen/PPE family protein PPE34	.	CDS	0
AP012340.1	2154786	2154786	A	G	PPE34	SNP	CCT	CCC	P	P	P1207P	1	1	FunctionalCategory: PE/PPE; Interacts with TLR2 and triggers functional maturation of human dendritic cells and secretion of immunomodulatory cytokines [PMID: 20837474]; Facilitates a shift in the ensuing immunity toward the Th2 phenotype in vivo which could aid in immune evasion by mycobacteria [PMID: 20837474]; Associated with cell wall and partially exposed on cell surface [PMID: 20837474]; Ex…	similar to nucleotide sequence:H37Rv.NC_000962.3:Rv1917c:PPE34:RATT	Probable T-cell antigen/PPE family protein PPE34	Negative:T->C	CDS	0
AP012340.1	2154790	2154790	T	TGGG	PPE34	INS	.	.	.	.	.	1	1	FunctionalCategory: PE/PPE; Interacts with TLR2 and triggers functional maturation of human dendritic cells and secretion of immunomodulatory cytokines [PMID: 20837474]; Facilitates a shift in the ensuing immunity toward the Th2 phenotype in vivo which could aid in immune evasion by mycobacteria [PMID: 20837474]; Associated with cell wall and partially exposed on cell surface [PMID: 20837474]; Ex…	similar to nucleotide sequence:H37Rv.NC_000962.3:Rv1917c:PPE34:RATT	Probable T-cell antigen/PPE family protein PPE34	.	CDS	0
AP012340.1	2154791	2154791	A	G	PPE34	SNP	TAT	CAT	Y	H	Y1206H	1	1	FunctionalCategory: PE/PPE; Interacts with TLR2 and triggers functional maturation of human dendritic cells and secretion of immunomodulatory cytokines [PMID: 20837474]; Facilitates a shift in the ensuing immunity toward the Th2 phenotype in vivo which could aid in immune evasion by mycobacteria [PMID: 20837474]; Associated with cell wall and partially exposed on cell surface [PMID: 20837474]; Ex…	similar to nucleotide sequence:H37Rv.NC_000962.3:Rv1917c:PPE34:RATT	Probable T-cell antigen/PPE family protein PPE34	Negative:T->C	CDS	0
AP012340.1	2154793	2154793	C	CGATGT	PPE34	INS	.	.	.	.	.	1	1	FunctionalCategory: PE/PPE; Interacts with TLR2 and triggers functional maturation of human dendritic cells and secretion of immunomodulatory cytokines [PMID: 20837474]; Facilitates a shift in the ensuing immunity toward the Th2 phenotype in vivo which could aid in immune evasion by mycobacteria [PMID: 20837474]; Associated with cell wall and partially exposed on cell surface [PMID: 20837474]; Ex…	similar to nucleotide sequence:H37Rv.NC_000962.3:Rv1917c:PPE34:RATT	Probable T-cell antigen/PPE family protein PPE34	.	CDS	0
AP012340.1	2154794	2154794	A	AGC	PPE34	INS	.	.	.	.	.	1	1	FunctionalCategory: PE/PPE; Interacts with TLR2 and triggers functional maturation of human dendritic cells and secretion of immunomodulatory cytokines [PMID: 20837474]; Facilitates a shift in the ensuing immunity toward the Th2 phenotype in vivo which could aid in immune evasion by mycobacteria [PMID: 20837474]; Associated with cell wall and partially exposed on cell surface [PMID: 20837474]; Ex…	similar to nucleotide sequence:H37Rv.NC_000962.3:Rv1917c:PPE34:RATT	Probable T-cell antigen/PPE family protein PPE34	.	CDS	0
AP012340.1	2154797	2154797	G	GTGAA	PPE34	INS	.	.	.	.	.	1	1	FunctionalCategory: PE/PPE; Interacts with TLR2 and triggers functional maturation of human dendritic cells and secretion of immunomodulatory cytokines [PMID: 20837474]; Facilitates a shift in the ensuing immunity toward the Th2 phenotype in vivo which could aid in immune evasion by mycobacteria [PMID: 20837474]; Associated with cell wall and partially exposed on cell surface [PMID: 20837474]; Ex…	similar to nucleotide sequence:H37Rv.NC_000962.3:Rv1917c:PPE34:RATT	Probable T-cell antigen/PPE family protein PPE34	.	CDS	0
AP012340.1	2154798	2154798	G	GATA	PPE34	INS	.	.	.	.	.	1	1	FunctionalCategory: PE/PPE; Interacts with TLR2 and triggers functional maturation of human dendritic cells and secretion of immunomodulatory cytokines [PMID: 20837474]; Facilitates a shift in the ensuing immunity toward the Th2 phenotype in vivo which could aid in immune evasion by mycobacteria [PMID: 20837474]; Associated with cell wall and partially exposed on cell surface [PMID: 20837474]; Ex…	similar to nucleotide sequence:H37Rv.NC_000962.3:Rv1917c:PPE34:RATT	Probable T-cell antigen/PPE family protein PPE34	.	CDS	0
AP012340.1	2154802	2154802	G	GCGA	PPE34	INS	.	.	.	.	.	1	1	FunctionalCategory: PE/PPE; Interacts with TLR2 and triggers functional maturation of human dendritic cells and secretion of immunomodulatory cytokines [PMID: 20837474]; Facilitates a shift in the ensuing immunity toward the Th2 phenotype in vivo which could aid in immune evasion by mycobacteria [PMID: 20837474]; Associated with cell wall and partially exposed on cell surface [PMID: 20837474]; Ex…	similar to nucleotide sequence:H37Rv.NC_000962.3:Rv1917c:PPE34:RATT	Probable T-cell antigen/PPE family protein PPE34	.	CDS	0
AP012340.1	2154806	2154806	G	T	PPE34	SNP	CAC	AAC	H	N	H1201N	1	1	FunctionalCategory: PE/PPE; Interacts with TLR2 and triggers functional maturation of human dendritic cells and secretion of immunomodulatory cytokines [PMID: 20837474]; Facilitates a shift in the ensuing immunity toward the Th2 phenotype in vivo which could aid in immune evasion by mycobacteria [PMID: 20837474]; Associated with cell wall and partially exposed on cell surface [PMID: 20837474]; Ex…	similar to nucleotide sequence:H37Rv.NC_000962.3:Rv1917c:PPE34:RATT	Probable T-cell antigen/PPE family protein PPE34	Negative:C->A	CDS	1
AP012340.1	2155104	2155104	T	C	PPE34	SNP	CCA	CCG	P	P	P1101P	1	1	FunctionalCategory: PE/PPE; Interacts with TLR2 and triggers functional maturation of human dendritic cells and secretion of immunomodulatory cytokines [PMID: 20837474]; Facilitates a shift in the ensuing immunity toward the Th2 phenotype in vivo which could aid in immune evasion by mycobacteria [PMID: 20837474]; Associated with cell wall and partially exposed on cell surface [PMID: 20837474]; Ex…	similar to nucleotide sequence:H37Rv.NC_000962.3:Rv1917c:PPE34:RATT	Probable T-cell antigen/PPE family protein PPE34	Negative:A->G	CDS	0
AP012340.1	2176914	2176914	A	G	fadE17	SNP	TTT	TTC	F	F	F116F	1	0	FunctionalCategory: lipid metabolism	similar to nucleotide sequence:H37Rv.NC_000962.3:Rv1934c:fadE17:RATT	Probable acyl-CoA dehydrogenase FadE17	Negative:T->C	CDS	1
AP012340.1	2187788	2187788	C	G	Rv1945	SNP	CTC	GTC	L	V	L243V	1	0	FunctionalCategory: insertion seqs and phages; Bound and likely regulated by LexA, an activator of DNA damage response proteins [PMID: 14617159]	similar to nucleotide sequence:H37Rv.NC_000962.3:Rv1945:Rv1945:RATT	Conserved hypothetical protein	.	CDS	1
AP012340.1	2188043	2188043	C	A	Rv1945	SNP	CAC	AAC	H	N	H328N	1	0	FunctionalCategory: insertion seqs and phages; Bound and likely regulated by LexA, an activator of DNA damage response proteins [PMID: 14617159]	similar to nucleotide sequence:H37Rv.NC_000962.3:Rv1945:Rv1945:RATT	Conserved hypothetical protein	.	CDS	0
AP012340.1	2188202	2188202	A	G	Rv1945	SNP	ATA	GTA	I	V	I381V	1	0	FunctionalCategory: insertion seqs and phages; Bound and likely regulated by LexA, an activator of DNA damage response proteins [PMID: 14617159]	similar to nucleotide sequence:H37Rv.NC_000962.3:Rv1945:Rv1945:RATT	Conserved hypothetical protein	.	CDS	1
AP012340.1	2188315	2188315	T	C	Rv1945	SNP	GGT	GGC	G	G	G418G	1	0	FunctionalCategory: insertion seqs and phages; Bound and likely regulated by LexA, an activator of DNA damage response proteins [PMID: 14617159]	similar to nucleotide sequence:H37Rv.NC_000962.3:Rv1945:Rv1945:RATT	Conserved hypothetical protein	.	CDS	1
AP012340.1	2291402	2291402	G	A	pks12	SNP	CGG	TGG	R	W	R3887W	1	0	FunctionalCategory: lipid metabolism	similar to nucleotide sequence:H37Rv.NC_000962.3:Rv2048c:pks12:RATT	Polyketide synthase Pks12	Negative:C->T	CDS	1
AP012340.1	2291440	2291440	T	G	pks12	SNP	GAC	GCC	D	A	D3874A	1	0	FunctionalCategory: lipid metabolism	similar to nucleotide sequence:H37Rv.NC_000962.3:Rv2048c:pks12:RATT	Polyketide synthase Pks12	Negative:A->C	CDS	1
AP012340.1	2291519	2291519	T	C	pks12	SNP	AGG	GGG	R	G	R3848G	1	0	FunctionalCategory: lipid metabolism	similar to nucleotide sequence:H37Rv.NC_000962.3:Rv2048c:pks12:RATT	Polyketide synthase Pks12	Negative:A->G	CDS	1
AP012340.1	2291526	2291526	T	C	pks12	SNP	TCA	TCG	S	S	S3845S	1	0	FunctionalCategory: lipid metabolism	similar to nucleotide sequence:H37Rv.NC_000962.3:Rv2048c:pks12:RATT	Polyketide synthase Pks12	Negative:A->G	CDS	1
AP012340.1	2416785	2416785	C	G	PE_PGRS38	SNP	GTG	CTG	V	L	V279L	1	0	FunctionalCategory: PE/PPE; Located in the cell membrane [PMID: 21261938]; Expressed in vivo in guinea pig lung at both 30 and 90 days post-infection [PMID: 21085642]	similar to nucleotide sequence:H37Rv.NC_000962.3:Rv2162c:PE_PGRS38:RATT	PE-PGRS family protein PE_PGRS38	Negative:G->C	CDS	1
AP012340.1	2430971	2430971	G	T	Rv2177c	SNP	CCC	ACC	P	T	P134T	1	0	FunctionalCategory: insertion seqs and phages	similar to nucleotide sequence:H37Rv.NC_000962.3:Rv2177c:Rv2177c:RATT	Possible transposase	Negative:C->A	CDS	1
AP012340.1	2431322	2431322	T	C	Rv2177c	SNP	AAT	GAT	N	D	N17D	1	0	FunctionalCategory: insertion seqs and phages	similar to nucleotide sequence:H37Rv.NC_000962.3:Rv2177c:Rv2177c:RATT	Possible transposase	Negative:A->G	CDS	1
AP012340.1	2443440	2443440	G	T	Rv2189c	SNP	CGC	AGC	R	S	R2S	1	0	FunctionalCategory: conserved hypotheticals	similar to nucleotide sequence:H37Rv.NC_000962.3:Rv2189c:Rv2189c:RATT	Putative Antigen	Negative:C->A	CDS	0
AP012340.1	2443997	2443997	T	TG	ripC	INS	.	.	.	.	.	1	1	FunctionalCategory: virulence, detoxification, adaptation; required for growth in M. tuberculosis [PMID: 22952680]; immunogenic during infection [PMID: 22952680]; peptidoglycan (PG) hydrolysis activity of this enzyme activated by FtsX ECD [PMID: 24843173]; NlpC/P60 family protein [PMID: 22952680]; required for full virulence of M.tuberculosis [22952680]	similar to nucleotide sequence:H37Rv.NC_000962.3:Rv2190c:ripC:RATT	peptidoglycan peptidase RipC/Antigen	.	CDS	1
AP012340.1	2623906	2623906	G	GA	103bp upstream PPE39 and 326bp downstream PPE38	INS	.	.	.	.	.	0	0	.	.	.	.	inter_genic_upstream_of_PPE39	1
AP012340.1	2682180	2682180	A	G	PE_PGRS41	SNP	AAC	AGC	N	S	N152S	1	0	FunctionalCategory: PE/PPE; pH regulated gene; induced by acidic pH of the phagosome [PMID: 21401735]; When expressed in Mycobacterium smegmatis, survival is increased, host cell autophagy and apoptosis is inhibited, and TNF-##, IL-1## and IL-6 production is decreased [PMID: 28440335]	similar to nucleotide sequence:H37Rv.NC_000962.3:Rv2396:PE_PGRS41:RATT	PE-PGRS family protein PE_PGRS41	.	CDS	1
AP012340.1	2682209	2682209	A	G	PE_PGRS41	SNP	ATC	GTC	I	V	I162V	1	0	FunctionalCategory: PE/PPE; pH regulated gene; induced by acidic pH of the phagosome [PMID: 21401735]; When expressed in Mycobacterium smegmatis, survival is increased, host cell autophagy and apoptosis is inhibited, and TNF-##, IL-1## and IL-6 production is decreased [PMID: 28440335]	similar to nucleotide sequence:H37Rv.NC_000962.3:Rv2396:PE_PGRS41:RATT	PE-PGRS family protein PE_PGRS41	.	CDS	1
AP012340.1	2683392	2683392	G	A	cysA1	SNP	GCC	GTC	A	V	A167V	1	0	FunctionalCategory: cell wall and cell processes	similar to nucleotide sequence:H37Rv.NC_000962.3:Rv2397c:cysA1:RATT	Sulfate-transport ATP-binding protein ABC transporter CysA1	Negative:C->T	CDS	0
AP012340.1	2751314	2751314	A	AC	jefA	INS	.	.	.	.	.	1	1	FunctionalCategory: cell wall and cell processes; induced by isoniazid, streptomycin, ethambutol [PMID: 20001742]; induced in an ofloxacin monoresistant strain when the strain is exposed to ofloxacin [PMID: 28496433]	similar to nucleotide sequence:H37Rv.NC_000962.3:Rv2459:jefA:RATT	Probable drug efflux pump.	.	CDS	1
AP012340.1	2783547	2783548	CG	C	PE_PGRS42	DEL	.	.	.	.	.	1	1	FunctionalCategory: PE/PPE; Expressed in vivo in guinea pig lung at both 30 and 90 days post-infection. [PMID: 21085642]	ab initio prediction:Prodigal:002006	Probable CD8 antigen/PE-PGRS family protein PE_PGRS42	.	CDS	1
AP012340.1	2783551	2783553	AAT	CGG	PE_PGRS42	SNP	.	.	.	.	.	1	1	FunctionalCategory: PE/PPE; Expressed in vivo in guinea pig lung at both 30 and 90 days post-infection. [PMID: 21085642]	ab initio prediction:Prodigal:002006	Probable CD8 antigen/PE-PGRS family protein PE_PGRS42	.	CDS	1
AP012340.1	2783558	2783558	G	GC	PE_PGRS42	INS	.	.	.	.	.	1	1	FunctionalCategory: PE/PPE; Expressed in vivo in guinea pig lung at both 30 and 90 days post-infection. [PMID: 21085642]	ab initio prediction:Prodigal:002006	Probable CD8 antigen/PE-PGRS family protein PE_PGRS42	.	CDS	1
AP012340.1	2783561	2783564	GACA	TTGC	PE_PGRS42	SNP	.	.	.	.	.	1	1	FunctionalCategory: PE/PPE; Expressed in vivo in guinea pig lung at both 30 and 90 days post-infection. [PMID: 21085642]	ab initio prediction:Prodigal:002006	Probable CD8 antigen/PE-PGRS family protein PE_PGRS42	.	CDS	1
AP012340.1	2783566	2783569	TTAA	GCCC	PE_PGRS42	SNP	.	.	.	.	.	1	1	FunctionalCategory: PE/PPE; Expressed in vivo in guinea pig lung at both 30 and 90 days post-infection. [PMID: 21085642]	ab initio prediction:Prodigal:002006	Probable CD8 antigen/PE-PGRS family protein PE_PGRS42	.	CDS	1
AP012340.1	2789199	2789199	T	TC	(Fragmented PE_PGRS43)	INS	.	.	.	.	.	1	0	.	ab initio prediction:Prodigal:002006	hypothetical protein closest identity with PE_PGRS43	.	CDS	1
AP012340.1	2789347	2789347	G	GC	(Fragmented PE_PGRS43)	INS	.	.	.	.	.	1	0	.	ab initio prediction:Prodigal:002006	hypothetical protein closest identity with PE_PGRS44	.	CDS	1
AP012340.1	2789844	2789845	TC	T	(Fragmented PE_PGRS43)	DEL	.	.	.	.	.	1	0	.	ab initio prediction:Prodigal:002006	hypothetical protein closest identity with PE_PGRS45	.	CDS	1
AP012340.1	2792700	2792701	AC	A	(Fragmented PE_PGRS43)	DEL	.	.	.	.	.	1	1	Hybran/Pseudoscan:description:Internal stop detected at codon(s) 395 410 475 487 496 519 523 557 569 575 584 593 619 634 643 680 699 705 714 726 761 771 820 835 855 861 884 896 902 908 911 949 1040 1058 1150 1153 1165 1210 1225 1238 1250 1256 1259 1336 1362 1400 1496 1529 | Locus has valid reading frame | Locus has reference-corresponding start and end | Poor blastp match at 95% identity and 95% …	ab initio prediction:Prodigal:002006	PE-PGRS family protein PE_PGRS43	.	CDS	1
AP012340.1	2968141	2968141	T	C	Rv2661c	SNP	ATC	GTC	I	V	I107V	1	0	FunctionalCategory: conserved hypotheticals	similar to nucleotide sequence:H37Rv.NC_000962.3:Rv2661c:Rv2661c:RATT	Hypothetical protein	Negative:A->G	CDS	0
AP012340.1	2970495	2970495	C	G	Rv2666	SNP	CGA	GGA	R	G	R181G	1	0	FunctionalCategory: insertion seqs and phages	similar to nucleotide sequence:H37Rv.NC_000962.3:Rv2666:Rv2666:RATT	Probable transposase for insertion sequence element IS1081 (fragment)	.	CDS	1
AP012340.1	3041667	3041668	CG	C	PE_PGRS47	DEL	.	.	.	.	.	1	0	Expressed in vivo in guinea pig lung at 90 but not 30 days post-infection [PMID: 21085642]; Inhibits autophagy in host macrophages during infection [PMID: 27562263]; Inhibits MHC Class II antigen presentation in host cells [PMID: 27562263]; FunctionalCategory: PE/PPE	similar to nucleotide sequence:H37Rv.NC_000962.3:Rv2741:PE_PGRS47:RATT	Probable antigen/PE-PGRS family protein PE_PGRS47	.	CDS	1
AP012340.1	3041670	3041671	AC	A	PE_PGRS47	DEL	.	.	.	.	.	1	0	Expressed in vivo in guinea pig lung at 90 but not 30 days post-infection [PMID: 21085642]; Inhibits autophagy in host macrophages during infection [PMID: 27562263]; Inhibits MHC Class II antigen presentation in host cells [PMID: 27562263]; FunctionalCategory: PE/PPE	similar to nucleotide sequence:H37Rv.NC_000962.3:Rv2741:PE_PGRS47:RATT	Probable antigen/PE-PGRS family protein PE_PGRS47	.	CDS	1
AP012340.1	3041675	3041676	TG	T	PE_PGRS47	DEL	.	.	.	.	.	1	0	Expressed in vivo in guinea pig lung at 90 but not 30 days post-infection [PMID: 21085642]; Inhibits autophagy in host macrophages during infection [PMID: 27562263]; Inhibits MHC Class II antigen presentation in host cells [PMID: 27562263]; FunctionalCategory: PE/PPE	similar to nucleotide sequence:H37Rv.NC_000962.3:Rv2741:PE_PGRS47:RATT	Probable antigen/PE-PGRS family protein PE_PGRS47	.	CDS	1
AP012340.1	3041682	3041682	A	G	PE_PGRS47	SNP	GAC	GGC	D	G	D243G	1	0	Expressed in vivo in guinea pig lung at 90 but not 30 days post-infection [PMID: 21085642]; Inhibits autophagy in host macrophages during infection [PMID: 27562263]; Inhibits MHC Class II antigen presentation in host cells [PMID: 27562263]; FunctionalCategory: PE/PPE	similar to nucleotide sequence:H37Rv.NC_000962.3:Rv2741:PE_PGRS47:RATT	Probable antigen/PE-PGRS family protein PE_PGRS47	.	CDS	1
AP012340.1	3041705	3041705	C	G	PE_PGRS47	SNP	CCC	GCC	P	A	P251A	1	0	Expressed in vivo in guinea pig lung at 90 but not 30 days post-infection [PMID: 21085642]; Inhibits autophagy in host macrophages during infection [PMID: 27562263]; Inhibits MHC Class II antigen presentation in host cells [PMID: 27562263]; FunctionalCategory: PE/PPE	similar to nucleotide sequence:H37Rv.NC_000962.3:Rv2741:PE_PGRS47:RATT	Probable antigen/PE-PGRS family protein PE_PGRS47	.	CDS	1
AP012340.1	3041711	3041712	GC	CT	PE_PGRS47	SNP	.	.	.	.	.	1	0	Expressed in vivo in guinea pig lung at 90 but not 30 days post-infection [PMID: 21085642]; Inhibits autophagy in host macrophages during infection [PMID: 27562263]; Inhibits MHC Class II antigen presentation in host cells [PMID: 27562263]; FunctionalCategory: PE/PPE	similar to nucleotide sequence:H37Rv.NC_000962.3:Rv2741:PE_PGRS47:RATT	Probable antigen/PE-PGRS family protein PE_PGRS47	.	CDS	1
AP012340.1	3108909	3108910	CG	C	CRISPR repeat_region with 26 repeat units	DEL	.	.	.	.	.	0	0	.	.	.	.	repeat_region_in_CRISPR	1
AP012340.1	3124695	3124695	A	C	Rv2828c	SNP	CTT	CTG	L	L	L16L	1	0	FunctionalCategory: conserved hypotheticals	similar to nucleotide sequence:H37Rv.NC_000962.3:Rv2828c:Rv2828c:RATT	Conserved hypothetical protein	Negative:T->G	CDS	1
AP012340.1	3209370	3209370	G	GA	Rv2913c	INS	.	.	.	.	.	1	1	FunctionalCategory: intermediary metabolism and respiration	similar to nucleotide sequence:H37Rv.NC_000962.3:Rv2913c:Rv2913c:RATT	Possible D-amino acid aminohydrolase (D-amino acid hydrolase)	.	CDS	1
AP012340.1	3228325	3228326	GC	G	92bp downstream of fpg and 268bp upstream rnc	DEL	.	.	.	.	.	0	0	.	.	.	.	inter_genic_upstream_of_rnc_(Probable ribonuclease III Rnc (RNase III))	1
AP012340.1	3237065	3237065	A	AC	ppsA	INS	.	.	.	.	.	1	1	FunctionalCategory: lipid metabolism	similar to nucleotide sequence:H37Rv.NC_000962.3:Rv2931:ppsA:RATT	Phenolpthiocerol synthesis type-I polyketide synthase PpsA	.	CDS	1
AP012340.1	3341982	3341982	A	G	leuB	SNP	GCT	GCC	A	A	A44A	1	0	FunctionalCategory: intermediary metabolism and respiration	similar to nucleotide sequence:H37Rv.NC_000962.3:Rv2995c:leuB:RATT	Probable 3-isopropylmalate dehydrogenase LeuB (beta-IPM dehydrogenase) (IMDH) (3-IPM-DH)	Negative:T->C	CDS	1
AP012340.1	3353500	3353500	T	TC	lppZ	INS	.	.	.	.	.	1	1	FunctionalCategory: cell wall and cell processes	similar to nucleotide sequence:H37Rv.NC_000962.3:Rv3006:lppZ:RATT	Probable conserved lipoprotein LppZ	.	CDS	1
AP012340.1	3428082	3428082	C	G	Rv3079c	SNP	GCG	CCG	A	P	A259P	1	0	FunctionalCategory: conserved hypotheticals; identified by similarity of predicted tertiary structure to PDB:3fgcD,3fgcA,1nqkA; identified by similarity of predicted tertiary structure to PDB:1z69A; identified by similarity of predicted tertiary structure to PDB:3c8nA; identified by similarity of predicted tertiary structure to PDB:3sdoA; identified by similarity of predicted tertiary structure t…	ab initio prediction:I-TASSER:5.1	Conserved protein/putative oxidoreductase	Negative:G->C	CDS	1
AP012340.1	3501981	3501981	T	TC	nuoF	INS	.	.	.	.	.	1	1	FunctionalCategory: intermediary metabolism and respiration	similar to nucleotide sequence:H37Rv.NC_000962.3:Rv3150:nuoF:RATT	Probable NADH dehydrogenase I (chain F) NuoF (NADH-ubiquinone oxidoreductase chain F)	.	CDS	1
AP012340.1	3516940	3516940	A	G	(putative PPE family protein PPE40)	SNP	TTG	CTG	L	L	L109L	1	0	.	ab initio prediction:Prodigal:002006	putative PPE family protein PPE40	Negative:T->C	CDS	0
AP012340.1	3517272	3517272	G	GC	166 bp upstream Rv3160c and 8 bp downstream HYBRA0005(putative PPE family protein PPE40)	INS	.	.	.	.	.	0	0	.	.	.	.	inter_genic_upstream_of_Rv3160c	0
AP012340.1	3517281	3517281	T	C	157 bp upstream Rv3160c and 17 bp downstream HYBRA0005(putative PPE family protein PPE40)	SNP	.	.	.	.	.	0	0	.	.	.	.	inter_genic_upstream_of_Rv3160c	0
AP012340.1	3675218	3675218	G	GGATC	lpdA	INS	.	.	.	.	.	1	1	FunctionalCategory: intermediary metabolism and respiration	similar to nucleotide sequence:H37Rv.NC_000962.3:Rv3303c:lpdA:RATT	NAD(P)H quinone reductase LpdA	.	CDS	0
AP012340.1	3737467	3737467	C	T	Rv3349c	SNP	TGA	TAA	*	*	*247*	1	0	FunctionalCategory: insertion seqs and phages	similar to nucleotide sequence:H37Rv.NC_000962.3:Rv3349c:Rv3349c:RATT	Probable transposase	Negative:G->A	CDS	1
AP012340.1	3830954	3830954	T	C	in the middle of fragmented peices of PPE59 (HYBRA0036 and PPE59)	SNP	.	.	.	.	.	0	0	.	.	.	.	inter_genic_upstream_of_PPE59	0
AP012340.1	3868853	3868853	T	C	233 bp upstream Rv1586c(probable integrase) and 246 bp downstream probable PE/PPE gene	SNP	.	.	.	.	.	0	0	.	.	.	.	inter_genic_upstream_of_Rv1586c	0
AP012340.1	3868878	3868878	A	C	208 bp upstream Rv1586c(probable integrase) and 271 bp downstream probable PE/PPE gene	SNP	.	.	.	.	.	0	0	.	.	.	.	inter_genic_upstream_of_Rv1586c	0
AP012340.1	3868898	3868898	T	C	188 bp upstream Rv1586c(probable integrase) and 291 bp downstream probable PE/PPE gene	SNP	.	.	.	.	.	0	0	.	.	.	.	inter_genic_upstream_of_Rv1586c	0
AP012340.1	3868961	3868961	C	G	125 bp upstream Rv1586c(probable integrase) and 354 bp downstream probable PE/PPE gene	SNP	.	.	.	.	.	0	0	.	.	.	.	inter_genic_upstream_of_Rv1586c	0
AP012340.1	3868964	3868964	C	G	122 bp upstream Rv1586c(probable integrase) and 357 bp downstream probable PE/PPE gene	SNP	.	.	.	.	.	0	0	.	.	.	.	inter_genic_upstream_of_Rv1586c	0
AP012340.1	3868978	3868978	C	G	108 bp upstream Rv1586c(probable integrase) and 371 bp downstream probable PE/PPE gene	SNP	.	.	.	.	.	0	0	.	.	.	.	inter_genic_upstream_of_Rv1586c	0
AP012340.1	3869046	3869046	G	C	40 bp upstream Rv1586c(probable integrase) and 439 bp downstream probable PE/PPE gene	SNP	.	.	.	.	.	0	0	.	.	.	.	inter_genic_upstream_of_Rv1586c	0
AP012340.1	3921898	3921899	GC	AA	PE_PGRS53	SNP	.	.	.	.	.	1	1	FunctionalCategory: PE/PPE; Expressed in vivo in guinea pig lung at both 30 and 90 days post-infection [PMID: 21085642]; Upregulated on treatment with glycine/lysozyme [PMID: 23195184]	similar to nucleotide sequence:H37Rv.NC_000962.3:Rv3507:PE_PGRS53:RATT	PE-PGRS family protein PE_PGRS53	.	CDS	1
AP012340.1	3921910	3921910	G	A	PE_PGRS53	SNP	CCG	CCA	P	P	P1074P	1	1	FunctionalCategory: PE/PPE; Expressed in vivo in guinea pig lung at both 30 and 90 days post-infection [PMID: 21085642]; Upregulated on treatment with glycine/lysozyme [PMID: 23195184]	similar to nucleotide sequence:H37Rv.NC_000962.3:Rv3507:PE_PGRS53:RATT	PE-PGRS family protein PE_PGRS53	.	CDS	1
AP012340.1	3921918	3921919	CG	C	PE_PGRS53	DEL	.	.	.	.	.	1	1	FunctionalCategory: PE/PPE; Expressed in vivo in guinea pig lung at both 30 and 90 days post-infection [PMID: 21085642]; Upregulated on treatment with glycine/lysozyme [PMID: 23195184]	similar to nucleotide sequence:H37Rv.NC_000962.3:Rv3507:PE_PGRS53:RATT	PE-PGRS family protein PE_PGRS53	.	CDS	1
AP012340.1	3921922	3921922	G	C	PE_PGRS53	SNP	GGG	GGC	G	G	G1078G	1	1	FunctionalCategory: PE/PPE; Expressed in vivo in guinea pig lung at both 30 and 90 days post-infection [PMID: 21085642]; Upregulated on treatment with glycine/lysozyme [PMID: 23195184]	similar to nucleotide sequence:H37Rv.NC_000962.3:Rv3507:PE_PGRS53:RATT	PE-PGRS family protein PE_PGRS53	.	CDS	1
AP012340.1	3921925	3921927	CGT	C	PE_PGRS53	DEL	.	.	.	.	.	1	1	FunctionalCategory: PE/PPE; Expressed in vivo in guinea pig lung at both 30 and 90 days post-infection [PMID: 21085642]; Upregulated on treatment with glycine/lysozyme [PMID: 23195184]	similar to nucleotide sequence:H37Rv.NC_000962.3:Rv3507:PE_PGRS53:RATT	PE-PGRS family protein PE_PGRS53	.	CDS	1
AP012340.1	3921929	3921929	G	C	PE_PGRS53	SNP	GCG	CCG	A	P	A1081P	1	1	FunctionalCategory: PE/PPE; Expressed in vivo in guinea pig lung at both 30 and 90 days post-infection [PMID: 21085642]; Upregulated on treatment with glycine/lysozyme [PMID: 23195184]	similar to nucleotide sequence:H37Rv.NC_000962.3:Rv3507:PE_PGRS53:RATT	PE-PGRS family protein PE_PGRS53	.	CDS	1
AP012340.1	3921933	3921936	CAAG	C	PE_PGRS53	DEL	.	.	.	.	.	1	1	FunctionalCategory: PE/PPE; Expressed in vivo in guinea pig lung at both 30 and 90 days post-infection [PMID: 21085642]; Upregulated on treatment with glycine/lysozyme [PMID: 23195184]	similar to nucleotide sequence:H37Rv.NC_000962.3:Rv3507:PE_PGRS53:RATT	PE-PGRS family protein PE_PGRS53	.	CDS	1
AP012340.1	3921940	3921941	AT	A	PE_PGRS53	DEL	.	.	.	.	.	1	1	FunctionalCategory: PE/PPE; Expressed in vivo in guinea pig lung at both 30 and 90 days post-infection [PMID: 21085642]; Upregulated on treatment with glycine/lysozyme [PMID: 23195184]	similar to nucleotide sequence:H37Rv.NC_000962.3:Rv3507:PE_PGRS53:RATT	PE-PGRS family protein PE_PGRS53	.	CDS	1
AP012340.1	3921943	3921945	GAC	G	PE_PGRS53	DEL	.	.	.	.	.	1	1	FunctionalCategory: PE/PPE; Expressed in vivo in guinea pig lung at both 30 and 90 days post-infection [PMID: 21085642]; Upregulated on treatment with glycine/lysozyme [PMID: 23195184]	similar to nucleotide sequence:H37Rv.NC_000962.3:Rv3507:PE_PGRS53:RATT	PE-PGRS family protein PE_PGRS53	.	CDS	1
AP012340.1	3921956	3921956	G	C	PE_PGRS53	SNP	GCG	CCG	A	P	A1090P	1	1	FunctionalCategory: PE/PPE; Expressed in vivo in guinea pig lung at both 30 and 90 days post-infection [PMID: 21085642]; Upregulated on treatment with glycine/lysozyme [PMID: 23195184]	similar to nucleotide sequence:H37Rv.NC_000962.3:Rv3507:PE_PGRS53:RATT	PE-PGRS family protein PE_PGRS53	.	CDS	1
AP012340.1	3921959	3921962	GTGA	G	PE_PGRS53	DEL	.	.	.	.	.	1	1	FunctionalCategory: PE/PPE; Expressed in vivo in guinea pig lung at both 30 and 90 days post-infection [PMID: 21085642]; Upregulated on treatment with glycine/lysozyme [PMID: 23195184]	similar to nucleotide sequence:H37Rv.NC_000962.3:Rv3507:PE_PGRS53:RATT	PE-PGRS family protein PE_PGRS53	.	CDS	1
AP012340.1	3921964	3921965	GG	AA	PE_PGRS53	SNP	.	.	.	.	.	1	1	FunctionalCategory: PE/PPE; Expressed in vivo in guinea pig lung at both 30 and 90 days post-infection [PMID: 21085642]; Upregulated on treatment with glycine/lysozyme [PMID: 23195184]	similar to nucleotide sequence:H37Rv.NC_000962.3:Rv3507:PE_PGRS53:RATT	PE-PGRS family protein PE_PGRS53	.	CDS	1
AP012340.1	3921972	3921972	C	T	PE_PGRS53	SNP	ACG	ATG	T	M	T1095M	1	1	FunctionalCategory: PE/PPE; Expressed in vivo in guinea pig lung at both 30 and 90 days post-infection [PMID: 21085642]; Upregulated on treatment with glycine/lysozyme [PMID: 23195184]	similar to nucleotide sequence:H37Rv.NC_000962.3:Rv3507:PE_PGRS53:RATT	PE-PGRS family protein PE_PGRS53	.	CDS	1
AP012340.1	3921974	3921974	G	C	PE_PGRS53	SNP	GCG	CCG	A	P	A1096P	1	1	FunctionalCategory: PE/PPE; Expressed in vivo in guinea pig lung at both 30 and 90 days post-infection [PMID: 21085642]; Upregulated on treatment with glycine/lysozyme [PMID: 23195184]	similar to nucleotide sequence:H37Rv.NC_000962.3:Rv3507:PE_PGRS53:RATT	PE-PGRS family protein PE_PGRS53	.	CDS	1
AP012340.1	3921984	3921986	CAA	TGG	PE_PGRS53	SNP	.	.	.	.	.	1	1	FunctionalCategory: PE/PPE; Expressed in vivo in guinea pig lung at both 30 and 90 days post-infection [PMID: 21085642]; Upregulated on treatment with glycine/lysozyme [PMID: 23195184]	similar to nucleotide sequence:H37Rv.NC_000962.3:Rv3507:PE_PGRS53:RATT	PE-PGRS family protein PE_PGRS53	.	CDS	1
AP012340.1	3921998	3921998	C	G	PE_PGRS53	SNP	CCG	GCG	P	A	P1104A	1	1	FunctionalCategory: PE/PPE; Expressed in vivo in guinea pig lung at both 30 and 90 days post-infection [PMID: 21085642]; Upregulated on treatment with glycine/lysozyme [PMID: 23195184]	similar to nucleotide sequence:H37Rv.NC_000962.3:Rv3507:PE_PGRS53:RATT	PE-PGRS family protein PE_PGRS53	.	CDS	1
AP012340.1	3922000	3922000	G	GC	PE_PGRS53	INS	.	.	.	.	.	1	1	FunctionalCategory: PE/PPE; Expressed in vivo in guinea pig lung at both 30 and 90 days post-infection [PMID: 21085642]; Upregulated on treatment with glycine/lysozyme [PMID: 23195184]	similar to nucleotide sequence:H37Rv.NC_000962.3:Rv3507:PE_PGRS53:RATT	PE-PGRS family protein PE_PGRS53	.	CDS	1
AP012340.1	3922002	3922002	T	A	PE_PGRS53	SNP	GTG	GAG	V	E	V1105E	1	1	FunctionalCategory: PE/PPE; Expressed in vivo in guinea pig lung at both 30 and 90 days post-infection [PMID: 21085642]; Upregulated on treatment with glycine/lysozyme [PMID: 23195184]	similar to nucleotide sequence:H37Rv.NC_000962.3:Rv3507:PE_PGRS53:RATT	PE-PGRS family protein PE_PGRS53	.	CDS	1
AP012340.1	3922004	3922005	GC	CG	PE_PGRS53	SNP	.	.	.	.	.	1	1	FunctionalCategory: PE/PPE; Expressed in vivo in guinea pig lung at both 30 and 90 days post-infection [PMID: 21085642]; Upregulated on treatment with glycine/lysozyme [PMID: 23195184]	similar to nucleotide sequence:H37Rv.NC_000962.3:Rv3507:PE_PGRS53:RATT	PE-PGRS family protein PE_PGRS53	.	CDS	1
AP012340.1	3922006	3922006	A	AGG	PE_PGRS53	INS	.	.	.	.	.	1	1	FunctionalCategory: PE/PPE; Expressed in vivo in guinea pig lung at both 30 and 90 days post-infection [PMID: 21085642]; Upregulated on treatment with glycine/lysozyme [PMID: 23195184]	similar to nucleotide sequence:H37Rv.NC_000962.3:Rv3507:PE_PGRS53:RATT	PE-PGRS family protein PE_PGRS53	.	CDS	1
AP012340.1	3922013	3922013	G	A	PE_PGRS53	SNP	GCA	ACA	A	T	A1109T	1	1	FunctionalCategory: PE/PPE; Expressed in vivo in guinea pig lung at both 30 and 90 days post-infection [PMID: 21085642]; Upregulated on treatment with glycine/lysozyme [PMID: 23195184]	similar to nucleotide sequence:H37Rv.NC_000962.3:Rv3507:PE_PGRS53:RATT	PE-PGRS family protein PE_PGRS53	.	CDS	1
AP012340.1	3922019	3922019	G	GCAA	PE_PGRS53	INS	.	.	.	.	.	1	1	FunctionalCategory: PE/PPE; Expressed in vivo in guinea pig lung at both 30 and 90 days post-infection [PMID: 21085642]; Upregulated on treatment with glycine/lysozyme [PMID: 23195184]	similar to nucleotide sequence:H37Rv.NC_000962.3:Rv3507:PE_PGRS53:RATT	PE-PGRS family protein PE_PGRS53	.	CDS	1
AP012340.1	3922022	3922022	G	C	PE_PGRS53	SNP	GTG	CTG	V	L	V1112L	1	1	FunctionalCategory: PE/PPE; Expressed in vivo in guinea pig lung at both 30 and 90 days post-infection [PMID: 21085642]; Upregulated on treatment with glycine/lysozyme [PMID: 23195184]	similar to nucleotide sequence:H37Rv.NC_000962.3:Rv3507:PE_PGRS53:RATT	PE-PGRS family protein PE_PGRS53	.	CDS	1
AP012340.1	3923750	3923750	T	C	PE_PGRS54	SNP	GGT	GGC	G	G	G451G	1	1	FunctionalCategory: PE/PPE; Induced under hypoxic conditions [PMID: 12694625]; Expressed in vivo in guinea pig lung at 90 but not 30 days post-infection [PMID: 21085642]	similar to nucleotide sequence:H37Rv.NC_000962.3:Rv3508:PE_PGRS54:RATT	PE-PGRS family protein PE_PGRS54	.	CDS	1
AP012340.1	3924738	3924739	AC	A	PE_PGRS54	DEL	.	.	.	.	.	1	1	FunctionalCategory: PE/PPE; Induced under hypoxic conditions [PMID: 12694625]; Expressed in vivo in guinea pig lung at 90 but not 30 days post-infection [PMID: 21085642]	similar to nucleotide sequence:H37Rv.NC_000962.3:Rv3508:PE_PGRS54:RATT	PE-PGRS family protein PE_PGRS54	.	CDS	1
AP012340.1	3989739	3989739	A	G	26bp upstream hsaB and 260bp downstream Rv3566A	SNP	.	.	.	.	.	0	0	.	.	.	.	inter_genic_upstream_of_hsaB	1
AP012340.1	4001892	4001892	G	A	arsB2	SNP	TCG	TCA	S	S	S235S	1	0	FunctionalCategory: cell wall and cell processes	similar to nucleotide sequence:H37Rv.NC_000962.3:Rv3578:arsB2:RATT	Possible arsenical pump integral membrane protein ArsB2	.	CDS	0
AP012340.1	4012573	4012573	G	GC	PE_PGRS58	INS	.	.	.	.	.	1	1	FunctionalCategory: PE/PPE; Expressed in vivo in guinea pig lung at both 30 and 90 days post-infection. [PMID: 21085642]	similar to nucleotide sequence:H37Rv.NC_000962.3:Rv3590c:PE_PGRS58:RATT	PE-PGRS family protein PE_PGRS58	.	CDS	1
AP012340.1	4012880	4012880	C	CG	PE_PGRS58	INS	.	.	.	.	.	1	1	FunctionalCategory: PE/PPE; Expressed in vivo in guinea pig lung at both 30 and 90 days post-infection. [PMID: 21085642]	similar to nucleotide sequence:H37Rv.NC_000962.3:Rv3590c:PE_PGRS58:RATT	PE-PGRS family protein PE_PGRS58	.	CDS	1
AP012340.1	4075073	4075073	T	C	PE_PGRS61	SNP	GCT	GCC	A	A	A141A	1	0	FunctionalCategory: PE/PPE; Induced under manganese (Mn) limitation [PMID: 26337157]; Binds Ca-2+ (calcium) during M. smegmatis macrophage infection (involved in host-pathogen interaction) [PMID: 27483162]; Binds to Toll-like Receptor 2 (TLR2) in THP-1 macrophages which is mediated by Ca-2+ (calcium) binding [PMID: 27483162]; Fibronectin binding protein [PMID: 27872707]	similar to nucleotide sequence:H37Rv.NC_000962.3:Rv3653:PE_PGRS61:RATT	PE-PGRS family-related protein PE_PGRS61	.	CDS	0
AP012340.1	4101801	4101802	TC	CT	246bp upstream whiB4 111bp downstream Rv3680	SNP	.	.	.	.	.	0	0	.	.	.	.	inter_genic_upstream_of_rsfB(Anti-anti-sigma factor RsfB)	0
AP012340.1	4220273	4220273	C	G	aftA	SNP	ACC	ACG	T	T	T478T	1	0	FunctionalCategory: cell wall and cell processes	similar to nucleotide sequence:H37Rv.NC_000962.3:Rv3792:aftA:RATT	Arabinofuranosyltransferase AftA	.	CDS	0
AP012340.1	4234786	4234786	T	C	(IS1557)	SNP	TTC	CTC	F	L	F296L	1	0	FunctionalCategory: insertion seqs and phages	similar to nucleotide sequence:H37Rv.NC_000962.3:Rv3798:REFHYBRAX0002:RATT	Probable transposase	.	CDS	1
AP012340.1	4306113	4306113	C	CA	hns	INS	.	.	.	.	.	1	1	FunctionalCategory: information pathways	similar to nucleotide sequence:H37Rv.NC_000962.3:Rv3852:hns:RATT	Possible histone-like protein Hns	.	CDS	1
