# Supplementary material for: Updated Erdman reveals tandem repeat copy number is phase-variable and impacts M. tuberculosis adaptation across evolutionary timescales
Source: mSystems. 2025 Dec 17;11(1):e01026-25. doi: 10.1128/msystems.01026-25 (PMC12817950; doi:10.1128/msystems.01026-25)
Supplement: Table S2 — Small variants in ErdmanSTJ with respect to ErdmanTI with functional effects annotated. [file msystems.01026-25-s0002.xlsx]

## Sheet: dnadiff_mouse-erd-NCBI-erd_norm
Table S2. Small variants in ErdmanSTJ with respect to ErdmanTI with functional effects annotated. “In H37RvAE” indicates whether the variant was also present in H37Rv.
CONTIG	POS	END	REF	ALT	RefCodon	AltCodon	RefAminoAcid	AltAminoAcid	CodonPosition	SNPCodonPosition	AminoAcidChange	IsSynonymous	IsTransition	IsGenic	IsPseudo	Gene	Note	Inference	Product	Comments	VariantType	FeatureType	In H37RvAE
contig_1	334038	334040	TGG	ACA	.	.	.	.	None	None	.	9	9	1	0	PE_PGRS3	FunctionalCategory:[space]PE/PPE[semi-colon][space]Expressed[space]in[space]vivo[space]in[space]guinea[space]pig[space]lung[space]at[space]both[space]30[space]and[space]90[space]days[space]post-infection.[space][PMID:[space]21085642]	similar[space]to[space]nucleotide[space]sequence:H37Rv.NC_000962.3:Rv0278c:PE_PGRS3:RATT	PE-PGRS[space]family[space]protein[space]PE_PGRS3	.	SNP	CDS	0
contig_1	334042	334044	CTG	TCC	.	.	.	.	None	None	.	9	9	1	0	PE_PGRS3	FunctionalCategory:[space]PE/PPE[semi-colon][space]Expressed[space]in[space]vivo[space]in[space]guinea[space]pig[space]lung[space]at[space]both[space]30[space]and[space]90[space]days[space]post-infection.[space][PMID:[space]21085642]	similar[space]to[space]nucleotide[space]sequence:H37Rv.NC_000962.3:Rv0278c:PE_PGRS3:RATT	PE-PGRS[space]family[space]protein[space]PE_PGRS3	.	SNP	CDS	0
contig_1	334047	334048	GT	CG	.	.	.	.	None	None	.	9	9	1	0	PE_PGRS3	FunctionalCategory:[space]PE/PPE[semi-colon][space]Expressed[space]in[space]vivo[space]in[space]guinea[space]pig[space]lung[space]at[space]both[space]30[space]and[space]90[space]days[space]post-infection.[space][PMID:[space]21085642]	similar[space]to[space]nucleotide[space]sequence:H37Rv.NC_000962.3:Rv0278c:PE_PGRS3:RATT	PE-PGRS[space]family[space]protein[space]PE_PGRS3	.	SNP	CDS	0
contig_1	334050	334050	C	T	AGC	AAC	S	N	504	1	S504N	0	1	1	0	PE_PGRS3	FunctionalCategory:[space]PE/PPE[semi-colon][space]Expressed[space]in[space]vivo[space]in[space]guinea[space]pig[space]lung[space]at[space]both[space]30[space]and[space]90[space]days[space]post-infection.[space][PMID:[space]21085642]	similar[space]to[space]nucleotide[space]sequence:H37Rv.NC_000962.3:Rv0278c:PE_PGRS3:RATT	PE-PGRS[space]family[space]protein[space]PE_PGRS3	Negative:G->A	SNP	CDS	0
contig_1	334063	334063	T	G	AAT	CAT	N	H	500	0	N500H	0	0	1	0	PE_PGRS3	FunctionalCategory:[space]PE/PPE[semi-colon][space]Expressed[space]in[space]vivo[space]in[space]guinea[space]pig[space]lung[space]at[space]both[space]30[space]and[space]90[space]days[space]post-infection.[space][PMID:[space]21085642]	similar[space]to[space]nucleotide[space]sequence:H37Rv.NC_000962.3:Rv0278c:PE_PGRS3:RATT	PE-PGRS[space]family[space]protein[space]PE_PGRS3	Negative:A->C	SNP	CDS	0
contig_1	334090	334090	C	CG	.	.	.	.	None	None	.	9	9	1	0	PE_PGRS3	FunctionalCategory:[space]PE/PPE[semi-colon][space]Expressed[space]in[space]vivo[space]in[space]guinea[space]pig[space]lung[space]at[space]both[space]30[space]and[space]90[space]days[space]post-infection.[space][PMID:[space]21085642]	similar[space]to[space]nucleotide[space]sequence:H37Rv.NC_000962.3:Rv0278c:PE_PGRS3:RATT	PE-PGRS[space]family[space]protein[space]PE_PGRS3	.	INS	CDS	0
contig_1	334535	334535	C	G	ACG	ACC	T	T	342	2	T342T	1	0	1	0	PE_PGRS3	FunctionalCategory:[space]PE/PPE[semi-colon][space]Expressed[space]in[space]vivo[space]in[space]guinea[space]pig[space]lung[space]at[space]both[space]30[space]and[space]90[space]days[space]post-infection.[space][PMID:[space]21085642]	similar[space]to[space]nucleotide[space]sequence:H37Rv.NC_000962.3:Rv0278c:PE_PGRS3:RATT	PE-PGRS[space]family[space]protein[space]PE_PGRS3	Negative:G->C	SNP	CDS	0
contig_1	334538	334538	G	GC	.	.	.	.	None	None	.	9	9	1	0	PE_PGRS3	FunctionalCategory:[space]PE/PPE[semi-colon][space]Expressed[space]in[space]vivo[space]in[space]guinea[space]pig[space]lung[space]at[space]both[space]30[space]and[space]90[space]days[space]post-infection.[space][PMID:[space]21085642]	similar[space]to[space]nucleotide[space]sequence:H37Rv.NC_000962.3:Rv0278c:PE_PGRS3:RATT	PE-PGRS[space]family[space]protein[space]PE_PGRS3	.	INS	CDS	0
contig_1	334567	334567	C	CG	.	.	.	.	None	None	.	9	9	1	0	PE_PGRS3	FunctionalCategory:[space]PE/PPE[semi-colon][space]Expressed[space]in[space]vivo[space]in[space]guinea[space]pig[space]lung[space]at[space]both[space]30[space]and[space]90[space]days[space]post-infection.[space][PMID:[space]21085642]	similar[space]to[space]nucleotide[space]sequence:H37Rv.NC_000962.3:Rv0278c:PE_PGRS3:RATT	PE-PGRS[space]family[space]protein[space]PE_PGRS3	.	INS	CDS	0
contig_1	337437	337438	CT	TC	.	.	.	.	None	None	.	9	9	1	0	HYBRA0004	.	ab[space]initio[space]prediction:Prodigal:002006	hypothetical[space]protein	.	SNP	CDS	0
contig_1	339102	339102	C	A	GGC	TGC	G	C	750	0	G750C	0	0	1	0	PE_PGRS4	FunctionalCategory:[space]PE/PPE[semi-colon][space]Expressed[space]in[space]vivo[space]in[space]guinea[space]pig[space]lung[space]at[space]both[space]30[space]and[space]90[space]days[space]post-infection.[space][PMID:[space]21085642]	similar[space]to[space]nucleotide[space]sequence:H37Rv.NC_000962.3:Rv0279c:PE_PGRS4:RATT	PE-PGRS[space]family[space]protein[space]PE_PGRS4	Negative:G->T	SNP	CDS	0
contig_1	339255	339255	C	T	GGC	AGC	G	S	699	0	G699S	0	1	1	0	PE_PGRS4	FunctionalCategory:[space]PE/PPE[semi-colon][space]Expressed[space]in[space]vivo[space]in[space]guinea[space]pig[space]lung[space]at[space]both[space]30[space]and[space]90[space]days[space]post-infection.[space][PMID:[space]21085642]	similar[space]to[space]nucleotide[space]sequence:H37Rv.NC_000962.3:Rv0279c:PE_PGRS4:RATT	PE-PGRS[space]family[space]protein[space]PE_PGRS4	Negative:G->A	SNP	CDS	0
contig_1	339286	339286	C	G	ACG	ACC	T	T	688	2	T688T	1	0	1	0	PE_PGRS4	FunctionalCategory:[space]PE/PPE[semi-colon][space]Expressed[space]in[space]vivo[space]in[space]guinea[space]pig[space]lung[space]at[space]both[space]30[space]and[space]90[space]days[space]post-infection.[space][PMID:[space]21085642]	similar[space]to[space]nucleotide[space]sequence:H37Rv.NC_000962.3:Rv0279c:PE_PGRS4:RATT	PE-PGRS[space]family[space]protein[space]PE_PGRS4	Negative:G->C	SNP	CDS	0
contig_1	339295	339295	C	G	GGG	GGC	G	G	685	2	G685G	1	0	1	0	PE_PGRS4	FunctionalCategory:[space]PE/PPE[semi-colon][space]Expressed[space]in[space]vivo[space]in[space]guinea[space]pig[space]lung[space]at[space]both[space]30[space]and[space]90[space]days[space]post-infection.[space][PMID:[space]21085642]	similar[space]to[space]nucleotide[space]sequence:H37Rv.NC_000962.3:Rv0279c:PE_PGRS4:RATT	PE-PGRS[space]family[space]protein[space]PE_PGRS4	Negative:G->C	SNP	CDS	0
contig_1	339321	339321	G	A	CTC	TTC	L	F	677	0	L677F	0	1	1	0	PE_PGRS4	FunctionalCategory:[space]PE/PPE[semi-colon][space]Expressed[space]in[space]vivo[space]in[space]guinea[space]pig[space]lung[space]at[space]both[space]30[space]and[space]90[space]days[space]post-infection.[space][PMID:[space]21085642]	similar[space]to[space]nucleotide[space]sequence:H37Rv.NC_000962.3:Rv0279c:PE_PGRS4:RATT	PE-PGRS[space]family[space]protein[space]PE_PGRS4	Negative:C->T	SNP	CDS	0
contig_1	339331	339333	CCC	GTT	.	.	.	.	None	None	.	9	9	1	0	PE_PGRS4	FunctionalCategory:[space]PE/PPE[semi-colon][space]Expressed[space]in[space]vivo[space]in[space]guinea[space]pig[space]lung[space]at[space]both[space]30[space]and[space]90[space]days[space]post-infection.[space][PMID:[space]21085642]	similar[space]to[space]nucleotide[space]sequence:H37Rv.NC_000962.3:Rv0279c:PE_PGRS4:RATT	PE-PGRS[space]family[space]protein[space]PE_PGRS4	.	SNP	CDS	0
contig_1	339338	339338	G	C	ACC	AGC	T	S	671	1	T671S	0	0	1	0	PE_PGRS4	FunctionalCategory:[space]PE/PPE[semi-colon][space]Expressed[space]in[space]vivo[space]in[space]guinea[space]pig[space]lung[space]at[space]both[space]30[space]and[space]90[space]days[space]post-infection.[space][PMID:[space]21085642]	similar[space]to[space]nucleotide[space]sequence:H37Rv.NC_000962.3:Rv0279c:PE_PGRS4:RATT	PE-PGRS[space]family[space]protein[space]PE_PGRS4	Negative:C->G	SNP	CDS	0
contig_1	339340	339341	CC	GG	.	.	.	.	None	None	.	9	9	1	0	PE_PGRS4	FunctionalCategory:[space]PE/PPE[semi-colon][space]Expressed[space]in[space]vivo[space]in[space]guinea[space]pig[space]lung[space]at[space]both[space]30[space]and[space]90[space]days[space]post-infection.[space][PMID:[space]21085642]	similar[space]to[space]nucleotide[space]sequence:H37Rv.NC_000962.3:Rv0279c:PE_PGRS4:RATT	PE-PGRS[space]family[space]protein[space]PE_PGRS4	.	SNP	CDS	0
contig_1	339349	339349	C	T	GCG	GCA	A	A	667	2	A667A	1	1	1	0	PE_PGRS4	FunctionalCategory:[space]PE/PPE[semi-colon][space]Expressed[space]in[space]vivo[space]in[space]guinea[space]pig[space]lung[space]at[space]both[space]30[space]and[space]90[space]days[space]post-infection.[space][PMID:[space]21085642]	similar[space]to[space]nucleotide[space]sequence:H37Rv.NC_000962.3:Rv0279c:PE_PGRS4:RATT	PE-PGRS[space]family[space]protein[space]PE_PGRS4	Negative:G->A	SNP	CDS	0
contig_1	339351	339351	C	T	GCG	ACG	A	T	667	0	A667T	0	1	1	0	PE_PGRS4	FunctionalCategory:[space]PE/PPE[semi-colon][space]Expressed[space]in[space]vivo[space]in[space]guinea[space]pig[space]lung[space]at[space]both[space]30[space]and[space]90[space]days[space]post-infection.[space][PMID:[space]21085642]	similar[space]to[space]nucleotide[space]sequence:H37Rv.NC_000962.3:Rv0279c:PE_PGRS4:RATT	PE-PGRS[space]family[space]protein[space]PE_PGRS4	Negative:G->A	SNP	CDS	0
contig_1	339358	339359	CC	AT	.	.	.	.	None	None	.	9	9	1	0	PE_PGRS4	FunctionalCategory:[space]PE/PPE[semi-colon][space]Expressed[space]in[space]vivo[space]in[space]guinea[space]pig[space]lung[space]at[space]both[space]30[space]and[space]90[space]days[space]post-infection.[space][PMID:[space]21085642]	similar[space]to[space]nucleotide[space]sequence:H37Rv.NC_000962.3:Rv0279c:PE_PGRS4:RATT	PE-PGRS[space]family[space]protein[space]PE_PGRS4	.	SNP	CDS	0
contig_1	339361	339361	G	T	GGC	GGA	G	G	663	2	G663G	1	0	1	0	PE_PGRS4	FunctionalCategory:[space]PE/PPE[semi-colon][space]Expressed[space]in[space]vivo[space]in[space]guinea[space]pig[space]lung[space]at[space]both[space]30[space]and[space]90[space]days[space]post-infection.[space][PMID:[space]21085642]	similar[space]to[space]nucleotide[space]sequence:H37Rv.NC_000962.3:Rv0279c:PE_PGRS4:RATT	PE-PGRS[space]family[space]protein[space]PE_PGRS4	Negative:C->A	SNP	CDS	0
contig_1	339368	339369	CC	AA	.	.	.	.	None	None	.	9	9	1	0	PE_PGRS4	FunctionalCategory:[space]PE/PPE[semi-colon][space]Expressed[space]in[space]vivo[space]in[space]guinea[space]pig[space]lung[space]at[space]both[space]30[space]and[space]90[space]days[space]post-infection.[space][PMID:[space]21085642]	similar[space]to[space]nucleotide[space]sequence:H37Rv.NC_000962.3:Rv0279c:PE_PGRS4:RATT	PE-PGRS[space]family[space]protein[space]PE_PGRS4	.	SNP	CDS	0
contig_1	339376	339376	C	G	GGG	GGC	G	G	658	2	G658G	1	0	1	0	PE_PGRS4	FunctionalCategory:[space]PE/PPE[semi-colon][space]Expressed[space]in[space]vivo[space]in[space]guinea[space]pig[space]lung[space]at[space]both[space]30[space]and[space]90[space]days[space]post-infection.[space][PMID:[space]21085642]	similar[space]to[space]nucleotide[space]sequence:H37Rv.NC_000962.3:Rv0279c:PE_PGRS4:RATT	PE-PGRS[space]family[space]protein[space]PE_PGRS4	Negative:G->C	SNP	CDS	0
contig_1	339378	339379	CG	TC	.	.	.	.	None	None	.	9	9	1	0	PE_PGRS4	FunctionalCategory:[space]PE/PPE[semi-colon][space]Expressed[space]in[space]vivo[space]in[space]guinea[space]pig[space]lung[space]at[space]both[space]30[space]and[space]90[space]days[space]post-infection.[space][PMID:[space]21085642]	similar[space]to[space]nucleotide[space]sequence:H37Rv.NC_000962.3:Rv0279c:PE_PGRS4:RATT	PE-PGRS[space]family[space]protein[space]PE_PGRS4	.	SNP	CDS	0
contig_1	339383	339384	TT	CC	.	.	.	.	None	None	.	9	9	1	0	PE_PGRS4	FunctionalCategory:[space]PE/PPE[semi-colon][space]Expressed[space]in[space]vivo[space]in[space]guinea[space]pig[space]lung[space]at[space]both[space]30[space]and[space]90[space]days[space]post-infection.[space][PMID:[space]21085642]	similar[space]to[space]nucleotide[space]sequence:H37Rv.NC_000962.3:Rv0279c:PE_PGRS4:RATT	PE-PGRS[space]family[space]protein[space]PE_PGRS4	.	SNP	CDS	0
contig_1	339394	339394	C	G	GGG	GGC	G	G	652	2	G652G	1	0	1	0	PE_PGRS4	FunctionalCategory:[space]PE/PPE[semi-colon][space]Expressed[space]in[space]vivo[space]in[space]guinea[space]pig[space]lung[space]at[space]both[space]30[space]and[space]90[space]days[space]post-infection.[space][PMID:[space]21085642]	similar[space]to[space]nucleotide[space]sequence:H37Rv.NC_000962.3:Rv0279c:PE_PGRS4:RATT	PE-PGRS[space]family[space]protein[space]PE_PGRS4	Negative:G->C	SNP	CDS	0
contig_1	339398	339398	C	G	GGT	GCT	G	A	651	1	G651A	0	0	1	0	PE_PGRS4	FunctionalCategory:[space]PE/PPE[semi-colon][space]Expressed[space]in[space]vivo[space]in[space]guinea[space]pig[space]lung[space]at[space]both[space]30[space]and[space]90[space]days[space]post-infection.[space][PMID:[space]21085642]	similar[space]to[space]nucleotide[space]sequence:H37Rv.NC_000962.3:Rv0279c:PE_PGRS4:RATT	PE-PGRS[space]family[space]protein[space]PE_PGRS4	Negative:G->C	SNP	CDS	0
contig_1	339400	339403	GGTA	AAAC	.	.	.	.	None	None	.	9	9	1	0	PE_PGRS4	FunctionalCategory:[space]PE/PPE[semi-colon][space]Expressed[space]in[space]vivo[space]in[space]guinea[space]pig[space]lung[space]at[space]both[space]30[space]and[space]90[space]days[space]post-infection.[space][PMID:[space]21085642]	similar[space]to[space]nucleotide[space]sequence:H37Rv.NC_000962.3:Rv0279c:PE_PGRS4:RATT	PE-PGRS[space]family[space]protein[space]PE_PGRS4	.	SNP	CDS	0
contig_1	339457	339457	C	G	CAG	CAC	Q	H	631	2	Q631H	0	0	1	0	PE_PGRS4	FunctionalCategory:[space]PE/PPE[semi-colon][space]Expressed[space]in[space]vivo[space]in[space]guinea[space]pig[space]lung[space]at[space]both[space]30[space]and[space]90[space]days[space]post-infection.[space][PMID:[space]21085642]	similar[space]to[space]nucleotide[space]sequence:H37Rv.NC_000962.3:Rv0279c:PE_PGRS4:RATT	PE-PGRS[space]family[space]protein[space]PE_PGRS4	Negative:G->C	SNP	CDS	0
contig_1	339469	339469	C	T	GGG	GGA	G	G	627	2	G627G	1	1	1	0	PE_PGRS4	FunctionalCategory:[space]PE/PPE[semi-colon][space]Expressed[space]in[space]vivo[space]in[space]guinea[space]pig[space]lung[space]at[space]both[space]30[space]and[space]90[space]days[space]post-infection.[space][PMID:[space]21085642]	similar[space]to[space]nucleotide[space]sequence:H37Rv.NC_000962.3:Rv0279c:PE_PGRS4:RATT	PE-PGRS[space]family[space]protein[space]PE_PGRS4	Negative:G->A	SNP	CDS	0
contig_1	339490	339490	G	T	GGC	GGA	G	G	620	2	G620G	1	0	1	0	PE_PGRS4	FunctionalCategory:[space]PE/PPE[semi-colon][space]Expressed[space]in[space]vivo[space]in[space]guinea[space]pig[space]lung[space]at[space]both[space]30[space]and[space]90[space]days[space]post-infection.[space][PMID:[space]21085642]	similar[space]to[space]nucleotide[space]sequence:H37Rv.NC_000962.3:Rv0279c:PE_PGRS4:RATT	PE-PGRS[space]family[space]protein[space]PE_PGRS4	Negative:C->A	SNP	CDS	0
contig_1	339506	339507	CG	TC	.	.	.	.	None	None	.	9	9	1	0	PE_PGRS4	FunctionalCategory:[space]PE/PPE[semi-colon][space]Expressed[space]in[space]vivo[space]in[space]guinea[space]pig[space]lung[space]at[space]both[space]30[space]and[space]90[space]days[space]post-infection.[space][PMID:[space]21085642]	similar[space]to[space]nucleotide[space]sequence:H37Rv.NC_000962.3:Rv0279c:PE_PGRS4:RATT	PE-PGRS[space]family[space]protein[space]PE_PGRS4	.	SNP	CDS	0
contig_1	339515	339515	G	T	GCC	GAC	A	D	612	1	A612D	0	0	1	0	PE_PGRS4	FunctionalCategory:[space]PE/PPE[semi-colon][space]Expressed[space]in[space]vivo[space]in[space]guinea[space]pig[space]lung[space]at[space]both[space]30[space]and[space]90[space]days[space]post-infection.[space][PMID:[space]21085642]	similar[space]to[space]nucleotide[space]sequence:H37Rv.NC_000962.3:Rv0279c:PE_PGRS4:RATT	PE-PGRS[space]family[space]protein[space]PE_PGRS4	Negative:C->A	SNP	CDS	0
contig_1	339554	339554	G	T	ACC	AAC	T	N	599	1	T599N	0	0	1	0	PE_PGRS4	FunctionalCategory:[space]PE/PPE[semi-colon][space]Expressed[space]in[space]vivo[space]in[space]guinea[space]pig[space]lung[space]at[space]both[space]30[space]and[space]90[space]days[space]post-infection.[space][PMID:[space]21085642]	similar[space]to[space]nucleotide[space]sequence:H37Rv.NC_000962.3:Rv0279c:PE_PGRS4:RATT	PE-PGRS[space]family[space]protein[space]PE_PGRS4	Negative:C->A	SNP	CDS	0
contig_1	342746	342746	G	A	ACG	ACA	T	T	369	2	T369T	1	1	1	0	PPE3	FunctionalCategory:[space]PE/PPE[semi-colon][space]Expressed[space]in[space]vivo[space]in[space]guinea[space]pig[space]lung[space]at[space]90[space]but[space]not[space]30[space]days[space]post-infection.[space][PMID:[space]21085642][semi-colon][space]Down[space]regulated[space]in[space]otsB2[space]mutant[space]strain[space](trehalose-6-phosphate[space]phosphatase[space]silenced[space]strain)[spac…	similar[space]to[space]nucleotide[space]sequence:H37Rv.NC_000962.3:Rv0280:PPE3:RATT	PPE[space]family[space]protein[space]PPE3	.	SNP	CDS	0
contig_1	359061	359069	TCCTGCCGA	T	.	.	.	.	None	None	.	9	9	1	0	eccE3	FunctionalCategory:[space]cell[space]wall[space]and[space]cell[space]processes	similar[space]to[space]nucleotide[space]sequence:H37Rv.NC_000962.3:Rv0292:eccE3:RATT	ESX[space]conserved[space]component[space]EccE3.[space]ESX-3[space]type[space]VII[space]secretion[space]system[space]protein.[space]Probable[space]transmembrane[space]protein.	.	DEL	CDS	0
contig_1	364293	364294	CG	C	.	.	.	.	None	None	.	9	9	1	0	PE_PGRS5	FunctionalCategory:[space]PE/PPE[semi-colon][space]Expressed[space]in[space]vivo[space]in[space]guinea[space]pig[space]lung[space]at[space]90[space]but[space]not[space]30[space]days[space]post-infection.[space][PMID:[space]21085642]	similar[space]to[space]nucleotide[space]sequence:H37Rv.NC_000962.3:Rv0297:PE_PGRS5:RATT	PE-PGRS[space]family[space]protein[space]PE_PGRS5	.	DEL	CDS	0
contig_1	366898	366899	GA	G	.	.	.	.	None	None	.	9	9	1	0	Rv0302	FunctionalCategory:[space]regulatory[space]proteins	similar[space]to[space]nucleotide[space]sequence:H37Rv.NC_000962.3:Rv0302:Rv0302:RATT	Probable[space]transcriptional[space]regulatory[space]protein[space](probably[space]TetR/AcrR-family)	.	DEL	CDS	0
contig_1	403876	403876	C	T	AAC	AAT	N	N	470	2	N470N	1	1	1	0	REFHYBRAX0001	FunctionalCategory:[space]insertion[space]seqs[space]and[space]phages[semi-colon][space]Bound[space]and[space]likely[space]regulated[space]by[space]LexA[comma][space]an[space]activator[space]of[space]DNA[space]damage[space]response[space]proteins[space][PMID:[space]22528497]	similar[space]to[space]nucleotide[space]sequence:H37Rv.NC_000962.3:Rv0336:REFHYBRAX0001:RATT	Conserved[space]13E12[space]repeat[space]family[space]protein	.	SNP	CDS	0
contig_1	404651	404652	GC	G	.	.	.	.	None	None	.	9	9	1	0	aspC	FunctionalCategory:[space]intermediary[space]metabolism[space]and[space]respiration	similar[space]to[space]nucleotide[space]sequence:H37Rv.NC_000962.3:Rv0337c:aspC:RATT	Probable[space]aspartate[space]aminotransferase[space]AspC[space](transaminase[space]A)[space](ASPAT)	.	DEL	CDS	0
contig_1	612178	612178	C	T	.	.	.	.	None	None	.	9	1	0	0	.	.	.	.	.	SNP	inter_genic	0
contig_1	677026	677026	G	GA	.	.	.	.	None	None	.	9	9	1	0	PE_PGRS7	FunctionalCategory:[space]PE/PPE[semi-colon][space]located[space]in[space]the[space]cell[space]membrane[space][PMID:[space]21920479]	similar[space]to[space]nucleotide[space]sequence:H37Rv.NC_000962.3:Rv0578c:PE_PGRS7:RATT	PE-PGRS[space]family[space]protein[space]PE_PGRS7	.	INS	CDS	0
contig_1	677027	677027	G	A	AGC	AGT	S	S	825	2	S825S	1	1	1	0	PE_PGRS7	FunctionalCategory:[space]PE/PPE[semi-colon][space]located[space]in[space]the[space]cell[space]membrane[space][PMID:[space]21920479]	similar[space]to[space]nucleotide[space]sequence:H37Rv.NC_000962.3:Rv0578c:PE_PGRS7:RATT	PE-PGRS[space]family[space]protein[space]PE_PGRS7	Negative:C->T	SNP	CDS	0
contig_1	677035	677035	T	A	ACC	TCC	T	S	823	0	T823S	0	0	1	0	PE_PGRS7	FunctionalCategory:[space]PE/PPE[semi-colon][space]located[space]in[space]the[space]cell[space]membrane[space][PMID:[space]21920479]	similar[space]to[space]nucleotide[space]sequence:H37Rv.NC_000962.3:Rv0578c:PE_PGRS7:RATT	PE-PGRS[space]family[space]protein[space]PE_PGRS7	Negative:A->T	SNP	CDS	0
contig_1	677042	677042	C	CA	.	.	.	.	None	None	.	9	9	1	0	PE_PGRS7	FunctionalCategory:[space]PE/PPE[semi-colon][space]located[space]in[space]the[space]cell[space]membrane[space][PMID:[space]21920479]	similar[space]to[space]nucleotide[space]sequence:H37Rv.NC_000962.3:Rv0578c:PE_PGRS7:RATT	PE-PGRS[space]family[space]protein[space]PE_PGRS7	.	INS	CDS	0
contig_1	677137	677138	TG	T	.	.	.	.	None	None	.	9	9	1	0	PE_PGRS7	FunctionalCategory:[space]PE/PPE[semi-colon][space]located[space]in[space]the[space]cell[space]membrane[space][PMID:[space]21920479]	similar[space]to[space]nucleotide[space]sequence:H37Rv.NC_000962.3:Rv0578c:PE_PGRS7:RATT	PE-PGRS[space]family[space]protein[space]PE_PGRS7	.	DEL	CDS	0
contig_1	677179	677179	C	CA	.	.	.	.	None	None	.	9	9	1	0	PE_PGRS7	FunctionalCategory:[space]PE/PPE[semi-colon][space]located[space]in[space]the[space]cell[space]membrane[space][PMID:[space]21920479]	similar[space]to[space]nucleotide[space]sequence:H37Rv.NC_000962.3:Rv0578c:PE_PGRS7:RATT	PE-PGRS[space]family[space]protein[space]PE_PGRS7	.	INS	CDS	0
contig_1	741902	741902	G	A	TTC	TTT	F	F	283	2	F283F	1	1	1	0	mmaA2	FunctionalCategory:[space]lipid[space]metabolism	similar[space]to[space]nucleotide[space]sequence:H37Rv.NC_000962.3:Rv0644c:mmaA2:RATT	Methoxy[space]mycolic[space]acid[space]synthase[space]2[space]MmaA2[space](methyl[space]mycolic[space]acid[space]synthase[space]2)[space](MMA2)[space](hydroxy[space]mycolic[space]acid[space]synthase)	Negative:C->T	SNP	CDS	0
contig_1	841461	841463	GGG	AAA	.	.	.	.	None	None	.	9	9	1	0	PE_PGRS9	FunctionalCategory:[space]PE/PPE[semi-colon][space]Expressed[space]in[space]vivo[space]in[space]guinea[space]pig[space]lung[space]at[space]both[space]30[space]and[space]90[space]days[space]post-infection.[space][PMID:[space]21085642]	similar[space]to[space]nucleotide[space]sequence:H37Rv.NC_000962.3:Rv0746:PE_PGRS9:RATT	PE-PGRS[space]family[space]protein[space]PE_PGRS9	.	SNP	CDS	0
contig_1	841465	841465	G	A	GCG	ACG	A	T	512	0	A512T	0	1	1	0	PE_PGRS9	FunctionalCategory:[space]PE/PPE[semi-colon][space]Expressed[space]in[space]vivo[space]in[space]guinea[space]pig[space]lung[space]at[space]both[space]30[space]and[space]90[space]days[space]post-infection.[space][PMID:[space]21085642]	similar[space]to[space]nucleotide[space]sequence:H37Rv.NC_000962.3:Rv0746:PE_PGRS9:RATT	PE-PGRS[space]family[space]protein[space]PE_PGRS9	.	SNP	CDS	0
contig_1	841467	841468	GC	CA	.	.	.	.	None	None	.	9	9	1	0	PE_PGRS9	FunctionalCategory:[space]PE/PPE[semi-colon][space]Expressed[space]in[space]vivo[space]in[space]guinea[space]pig[space]lung[space]at[space]both[space]30[space]and[space]90[space]days[space]post-infection.[space][PMID:[space]21085642]	similar[space]to[space]nucleotide[space]sequence:H37Rv.NC_000962.3:Rv0746:PE_PGRS9:RATT	PE-PGRS[space]family[space]protein[space]PE_PGRS9	.	SNP	CDS	0
contig_1	841471	841471	G	C	GGC	CGC	G	R	514	0	G514R	0	0	1	0	PE_PGRS9	FunctionalCategory:[space]PE/PPE[semi-colon][space]Expressed[space]in[space]vivo[space]in[space]guinea[space]pig[space]lung[space]at[space]both[space]30[space]and[space]90[space]days[space]post-infection.[space][PMID:[space]21085642]	similar[space]to[space]nucleotide[space]sequence:H37Rv.NC_000962.3:Rv0746:PE_PGRS9:RATT	PE-PGRS[space]family[space]protein[space]PE_PGRS9	.	SNP	CDS	0
contig_1	841474	841474	G	T	GGG	TGG	G	W	515	0	G515W	0	0	1	0	PE_PGRS9	FunctionalCategory:[space]PE/PPE[semi-colon][space]Expressed[space]in[space]vivo[space]in[space]guinea[space]pig[space]lung[space]at[space]both[space]30[space]and[space]90[space]days[space]post-infection.[space][PMID:[space]21085642]	similar[space]to[space]nucleotide[space]sequence:H37Rv.NC_000962.3:Rv0746:PE_PGRS9:RATT	PE-PGRS[space]family[space]protein[space]PE_PGRS9	.	SNP	CDS	0
contig_1	841477	841477	G	C	GCG	CCG	A	P	516	0	A516P	0	0	1	0	PE_PGRS9	FunctionalCategory:[space]PE/PPE[semi-colon][space]Expressed[space]in[space]vivo[space]in[space]guinea[space]pig[space]lung[space]at[space]both[space]30[space]and[space]90[space]days[space]post-infection.[space][PMID:[space]21085642]	similar[space]to[space]nucleotide[space]sequence:H37Rv.NC_000962.3:Rv0746:PE_PGRS9:RATT	PE-PGRS[space]family[space]protein[space]PE_PGRS9	.	SNP	CDS	0
contig_1	841482	841483	CG	AT	.	.	.	.	None	None	.	9	9	1	0	PE_PGRS9	FunctionalCategory:[space]PE/PPE[semi-colon][space]Expressed[space]in[space]vivo[space]in[space]guinea[space]pig[space]lung[space]at[space]both[space]30[space]and[space]90[space]days[space]post-infection.[space][PMID:[space]21085642]	similar[space]to[space]nucleotide[space]sequence:H37Rv.NC_000962.3:Rv0746:PE_PGRS9:RATT	PE-PGRS[space]family[space]protein[space]PE_PGRS9	.	SNP	CDS	0
contig_1	841485	841486	GG	AA	.	.	.	.	None	None	.	9	9	1	0	PE_PGRS9	FunctionalCategory:[space]PE/PPE[semi-colon][space]Expressed[space]in[space]vivo[space]in[space]guinea[space]pig[space]lung[space]at[space]both[space]30[space]and[space]90[space]days[space]post-infection.[space][PMID:[space]21085642]	similar[space]to[space]nucleotide[space]sequence:H37Rv.NC_000962.3:Rv0746:PE_PGRS9:RATT	PE-PGRS[space]family[space]protein[space]PE_PGRS9	.	SNP	CDS	0
contig_1	841494	841494	G	A	GGG	GGA	G	G	521	2	G521G	1	1	1	0	PE_PGRS9	FunctionalCategory:[space]PE/PPE[semi-colon][space]Expressed[space]in[space]vivo[space]in[space]guinea[space]pig[space]lung[space]at[space]both[space]30[space]and[space]90[space]days[space]post-infection.[space][PMID:[space]21085642]	similar[space]to[space]nucleotide[space]sequence:H37Rv.NC_000962.3:Rv0746:PE_PGRS9:RATT	PE-PGRS[space]family[space]protein[space]PE_PGRS9	.	SNP	CDS	0
contig_1	841497	841497	G	C	CTG	CTC	L	L	522	2	L522L	1	0	1	0	PE_PGRS9	FunctionalCategory:[space]PE/PPE[semi-colon][space]Expressed[space]in[space]vivo[space]in[space]guinea[space]pig[space]lung[space]at[space]both[space]30[space]and[space]90[space]days[space]post-infection.[space][PMID:[space]21085642]	similar[space]to[space]nucleotide[space]sequence:H37Rv.NC_000962.3:Rv0746:PE_PGRS9:RATT	PE-PGRS[space]family[space]protein[space]PE_PGRS9	.	SNP	CDS	0
contig_1	841502	841502	G	C	GGT	GCT	G	A	524	1	G524A	0	0	1	0	PE_PGRS9	FunctionalCategory:[space]PE/PPE[semi-colon][space]Expressed[space]in[space]vivo[space]in[space]guinea[space]pig[space]lung[space]at[space]both[space]30[space]and[space]90[space]days[space]post-infection.[space][PMID:[space]21085642]	similar[space]to[space]nucleotide[space]sequence:H37Rv.NC_000962.3:Rv0746:PE_PGRS9:RATT	PE-PGRS[space]family[space]protein[space]PE_PGRS9	.	SNP	CDS	0
contig_1	841508	841508	G	C	GGC	GCC	G	A	526	1	G526A	0	0	1	0	PE_PGRS9	FunctionalCategory:[space]PE/PPE[semi-colon][space]Expressed[space]in[space]vivo[space]in[space]guinea[space]pig[space]lung[space]at[space]both[space]30[space]and[space]90[space]days[space]post-infection.[space][PMID:[space]21085642]	similar[space]to[space]nucleotide[space]sequence:H37Rv.NC_000962.3:Rv0746:PE_PGRS9:RATT	PE-PGRS[space]family[space]protein[space]PE_PGRS9	.	SNP	CDS	0
contig_1	841519	841519	G	GT	.	.	.	.	None	None	.	9	9	1	0	PE_PGRS9	FunctionalCategory:[space]PE/PPE[semi-colon][space]Expressed[space]in[space]vivo[space]in[space]guinea[space]pig[space]lung[space]at[space]both[space]30[space]and[space]90[space]days[space]post-infection.[space][PMID:[space]21085642]	similar[space]to[space]nucleotide[space]sequence:H37Rv.NC_000962.3:Rv0746:PE_PGRS9:RATT	PE-PGRS[space]family[space]protein[space]PE_PGRS9	.	INS	CDS	0
contig_1	841521	841522	GG	AT	.	.	.	.	None	None	.	9	9	1	0	PE_PGRS9	FunctionalCategory:[space]PE/PPE[semi-colon][space]Expressed[space]in[space]vivo[space]in[space]guinea[space]pig[space]lung[space]at[space]both[space]30[space]and[space]90[space]days[space]post-infection.[space][PMID:[space]21085642]	similar[space]to[space]nucleotide[space]sequence:H37Rv.NC_000962.3:Rv0746:PE_PGRS9:RATT	PE-PGRS[space]family[space]protein[space]PE_PGRS9	.	SNP	CDS	0
contig_1	841537	841537	G	C	GCG	CCG	A	P	536	0	A536P	0	0	1	0	PE_PGRS9	FunctionalCategory:[space]PE/PPE[semi-colon][space]Expressed[space]in[space]vivo[space]in[space]guinea[space]pig[space]lung[space]at[space]both[space]30[space]and[space]90[space]days[space]post-infection.[space][PMID:[space]21085642]	similar[space]to[space]nucleotide[space]sequence:H37Rv.NC_000962.3:Rv0746:PE_PGRS9:RATT	PE-PGRS[space]family[space]protein[space]PE_PGRS9	.	SNP	CDS	0
contig_1	841539	841539	G	C	GCG	GCC	A	A	536	2	A536A	1	0	1	0	PE_PGRS9	FunctionalCategory:[space]PE/PPE[semi-colon][space]Expressed[space]in[space]vivo[space]in[space]guinea[space]pig[space]lung[space]at[space]both[space]30[space]and[space]90[space]days[space]post-infection.[space][PMID:[space]21085642]	similar[space]to[space]nucleotide[space]sequence:H37Rv.NC_000962.3:Rv0746:PE_PGRS9:RATT	PE-PGRS[space]family[space]protein[space]PE_PGRS9	.	SNP	CDS	0
contig_1	841547	841547	G	T	GGC	GTC	G	V	539	1	G539V	0	0	1	0	PE_PGRS9	FunctionalCategory:[space]PE/PPE[semi-colon][space]Expressed[space]in[space]vivo[space]in[space]guinea[space]pig[space]lung[space]at[space]both[space]30[space]and[space]90[space]days[space]post-infection.[space][PMID:[space]21085642]	similar[space]to[space]nucleotide[space]sequence:H37Rv.NC_000962.3:Rv0746:PE_PGRS9:RATT	PE-PGRS[space]family[space]protein[space]PE_PGRS9	.	SNP	CDS	0
contig_1	841551	841552	GG	CA	.	.	.	.	None	None	.	9	9	1	0	PE_PGRS9	FunctionalCategory:[space]PE/PPE[semi-colon][space]Expressed[space]in[space]vivo[space]in[space]guinea[space]pig[space]lung[space]at[space]both[space]30[space]and[space]90[space]days[space]post-infection.[space][PMID:[space]21085642]	similar[space]to[space]nucleotide[space]sequence:H37Rv.NC_000962.3:Rv0746:PE_PGRS9:RATT	PE-PGRS[space]family[space]protein[space]PE_PGRS9	.	SNP	CDS	0
contig_1	841560	841560	G	C	GGG	GGC	G	G	543	2	G543G	1	0	1	0	PE_PGRS9	FunctionalCategory:[space]PE/PPE[semi-colon][space]Expressed[space]in[space]vivo[space]in[space]guinea[space]pig[space]lung[space]at[space]both[space]30[space]and[space]90[space]days[space]post-infection.[space][PMID:[space]21085642]	similar[space]to[space]nucleotide[space]sequence:H37Rv.NC_000962.3:Rv0746:PE_PGRS9:RATT	PE-PGRS[space]family[space]protein[space]PE_PGRS9	.	SNP	CDS	0
contig_1	844672	844672	T	C	TTC	TCC	F	S	664	1	F664S	0	1	1	0	PE_PGRS10	FunctionalCategory:[space]PE/PPE[semi-colon][space]Expressed[space]in[space]vivo[space]in[space]guinea[space]pig[space]lung[space]at[space]both[space]30[space]and[space]90[space]days[space]post-infection.[space][PMID:[space]21085642]	similar[space]to[space]nucleotide[space]sequence:H37Rv.NC_000962.3:Rv0747:PE_PGRS10:RATT	PE-PGRS[space]family[space]protein[space]PE_PGRS10	.	SNP	CDS	0
contig_1	855776	855776	T	G	TTC	GTC	F	V	35	0	F35V	0	0	1	0	phoP	FunctionalCategory:[space]regulatory[space]proteins	similar[space]to[space]nucleotide[space]sequence:H37Rv.NC_000962.3:Rv0757:phoP:RATT	Possible[space]two[space]component[space]system[space]response[space]transcriptional[space]positive[space]regulator[space]PhoP	.	SNP	CDS	0
contig_1	858297	858298	GC	G	.	.	.	.	None	None	.	9	9	0	0	.	.	.	.	.	DEL	inter_genic	0
contig_1	911449	911451	ACT	A	.	.	.	.	None	None	.	9	9	1	0	REFHYBRAX0010	FunctionalCategory:[space]intermediary[space]metabolism[space]and[space]respiration[semi-colon][space]identified[space]by[space]similarity[space]of[space]predicted[space]tertiary[space]structure[space]to[space]PDB:2nsmA[comma]1h8lA[comma]1uwyA[semi-colon][space]identified[space]by[space]similarity[space]of[space]predicted[space]tertiary[space]structure[space]to[space]PDB[space]2nsmA[semi-colon][s…	ab[space]initio[space]prediction:I-TASSER:5.1	Conserved[space]protein[space]SseC2/putative[space]metallocarboxypeptidases	.	DEL	CDS	0
contig_1	911494	911494	C	A	GCC	TCC	A	S	34	0	A34S	0	0	1	0	REFHYBRAX0010	FunctionalCategory:[space]intermediary[space]metabolism[space]and[space]respiration[semi-colon][space]identified[space]by[space]similarity[space]of[space]predicted[space]tertiary[space]structure[space]to[space]PDB:2nsmA[comma]1h8lA[comma]1uwyA[semi-colon][space]identified[space]by[space]similarity[space]of[space]predicted[space]tertiary[space]structure[space]to[space]PDB[space]2nsmA[semi-colon][s…	ab[space]initio[space]prediction:I-TASSER:5.1	Conserved[space]protein[space]SseC2/putative[space]metallocarboxypeptidases	Negative:G->T	SNP	CDS	0
contig_1	911498	911499	GC	CG	.	.	.	.	None	None	.	9	9	1	0	REFHYBRAX0010	FunctionalCategory:[space]intermediary[space]metabolism[space]and[space]respiration[semi-colon][space]identified[space]by[space]similarity[space]of[space]predicted[space]tertiary[space]structure[space]to[space]PDB:2nsmA[comma]1h8lA[comma]1uwyA[semi-colon][space]identified[space]by[space]similarity[space]of[space]predicted[space]tertiary[space]structure[space]to[space]PDB[space]2nsmA[semi-colon][s…	ab[space]initio[space]prediction:I-TASSER:5.1	Conserved[space]protein[space]SseC2/putative[space]metallocarboxypeptidases	.	SNP	CDS	0
contig_1	911514	911514	A	AG	.	.	.	.	None	None	.	9	9	1	0	REFHYBRAX0010	FunctionalCategory:[space]intermediary[space]metabolism[space]and[space]respiration[semi-colon][space]identified[space]by[space]similarity[space]of[space]predicted[space]tertiary[space]structure[space]to[space]PDB:2nsmA[comma]1h8lA[comma]1uwyA[semi-colon][space]identified[space]by[space]similarity[space]of[space]predicted[space]tertiary[space]structure[space]to[space]PDB[space]2nsmA[semi-colon][s…	ab[space]initio[space]prediction:I-TASSER:5.1	Conserved[space]protein[space]SseC2/putative[space]metallocarboxypeptidases	.	INS	CDS	0
contig_1	911524	911524	T	A	ACC	TCC	T	S	24	0	T24S	0	0	1	0	REFHYBRAX0010	FunctionalCategory:[space]intermediary[space]metabolism[space]and[space]respiration[semi-colon][space]identified[space]by[space]similarity[space]of[space]predicted[space]tertiary[space]structure[space]to[space]PDB:2nsmA[comma]1h8lA[comma]1uwyA[semi-colon][space]identified[space]by[space]similarity[space]of[space]predicted[space]tertiary[space]structure[space]to[space]PDB[space]2nsmA[semi-colon][s…	ab[space]initio[space]prediction:I-TASSER:5.1	Conserved[space]protein[space]SseC2/putative[space]metallocarboxypeptidases	Negative:A->T	SNP	CDS	0
contig_1	911532	911533	GT	G	.	.	.	.	None	None	.	9	9	1	0	REFHYBRAX0010	FunctionalCategory:[space]intermediary[space]metabolism[space]and[space]respiration[semi-colon][space]identified[space]by[space]similarity[space]of[space]predicted[space]tertiary[space]structure[space]to[space]PDB:2nsmA[comma]1h8lA[comma]1uwyA[semi-colon][space]identified[space]by[space]similarity[space]of[space]predicted[space]tertiary[space]structure[space]to[space]PDB[space]2nsmA[semi-colon][s…	ab[space]initio[space]prediction:I-TASSER:5.1	Conserved[space]protein[space]SseC2/putative[space]metallocarboxypeptidases	.	DEL	CDS	0
contig_1	911536	911537	CT	C	.	.	.	.	None	None	.	9	9	1	0	REFHYBRAX0010	FunctionalCategory:[space]intermediary[space]metabolism[space]and[space]respiration[semi-colon][space]identified[space]by[space]similarity[space]of[space]predicted[space]tertiary[space]structure[space]to[space]PDB:2nsmA[comma]1h8lA[comma]1uwyA[semi-colon][space]identified[space]by[space]similarity[space]of[space]predicted[space]tertiary[space]structure[space]to[space]PDB[space]2nsmA[semi-colon][s…	ab[space]initio[space]prediction:I-TASSER:5.1	Conserved[space]protein[space]SseC2/putative[space]metallocarboxypeptidases	.	DEL	CDS	0
contig_1	911544	911545	AG	A	.	.	.	.	None	None	.	9	9	1	0	REFHYBRAX0010	FunctionalCategory:[space]intermediary[space]metabolism[space]and[space]respiration[semi-colon][space]identified[space]by[space]similarity[space]of[space]predicted[space]tertiary[space]structure[space]to[space]PDB:2nsmA[comma]1h8lA[comma]1uwyA[semi-colon][space]identified[space]by[space]similarity[space]of[space]predicted[space]tertiary[space]structure[space]to[space]PDB[space]2nsmA[semi-colon][s…	ab[space]initio[space]prediction:I-TASSER:5.1	Conserved[space]protein[space]SseC2/putative[space]metallocarboxypeptidases	.	DEL	CDS	0
contig_1	911578	911579	TG	T	.	.	.	.	None	None	.	9	9	1	0	REFHYBRAX0010	FunctionalCategory:[space]intermediary[space]metabolism[space]and[space]respiration[semi-colon][space]identified[space]by[space]similarity[space]of[space]predicted[space]tertiary[space]structure[space]to[space]PDB:2nsmA[comma]1h8lA[comma]1uwyA[semi-colon][space]identified[space]by[space]similarity[space]of[space]predicted[space]tertiary[space]structure[space]to[space]PDB[space]2nsmA[semi-colon][s…	ab[space]initio[space]prediction:I-TASSER:5.1	Conserved[space]protein[space]SseC2/putative[space]metallocarboxypeptidases	.	DEL	CDS	0
contig_1	911599	911599	C	G	AGC	ACC	S	T	277	1	S277T	0	0	1	0	REFHYBRAX0006	FunctionalCategory:[space]intermediary[space]metabolism[space]and[space]respiration	similar[space]to[space]nucleotide[space]sequence:H37Rv.NC_000962.3:Rv0815c:REFHYBRAX0006:RATT	Probable[space]thiosulfate[space]sulfurtransferase[space]CysA2[space](rhodanese-like[space]protein)[space](thiosulfate[space]cyanide[space]transsulfurase)[space](thiosulfate[space]thiotransferase)	Negative:G->C	SNP	CDS	0
contig_1	930321	930321	C	T	CCC	CCT	P	P	617	2	P617P	1	1	1	0	PE_PGRS13	FunctionalCategory:[space]PE/PPE	similar[space]to[space]nucleotide[space]sequence:H37Rv.NC_000962.3:Rv0833:PE_PGRS13:RATT	PE-PGRS[space]family[space]protein[space]PE_PGRS13	.	SNP	CDS	0
contig_1	932261	932261	G	T	GGC	GGA	G	G	442	2	G442G	1	0	1	0	PE_PGRS14	FunctionalCategory:[space]PE/PPE[semi-colon][space]Induced[space]by[space]low[space]pH[space]and[space]putatively[space]participates[space]in[space]acid[space]stress[space]response[space][PMID:[space]12595455][semi-colon][space]Expressed[space]in[space]vivo[space]in[space]guinea[space]pig[space]lung[space]at[space]both[space]30[space]and[space]90[space]days[space]post-infection.[space][PMID:[spac…	similar[space]to[space]nucleotide[space]sequence:H37Rv.NC_000962.3:Rv0834c:PE_PGRS14:RATT	PE-PGRS[space]family[space]protein[space]PE_PGRS14	Negative:C->A	SNP	CDS	0
contig_1	932285	932285	C	T	GAG	GAA	E	E	434	2	E434E	1	1	1	0	PE_PGRS14	FunctionalCategory:[space]PE/PPE[semi-colon][space]Induced[space]by[space]low[space]pH[space]and[space]putatively[space]participates[space]in[space]acid[space]stress[space]response[space][PMID:[space]12595455][semi-colon][space]Expressed[space]in[space]vivo[space]in[space]guinea[space]pig[space]lung[space]at[space]both[space]30[space]and[space]90[space]days[space]post-infection.[space][PMID:[spac…	similar[space]to[space]nucleotide[space]sequence:H37Rv.NC_000962.3:Rv0834c:PE_PGRS14:RATT	PE-PGRS[space]family[space]protein[space]PE_PGRS14	Negative:G->A	SNP	CDS	0
contig_1	932362	932362	C	A	.	.	.	.	None	None	.	9	0	0	0	.	.	COORDINATES:profile:Aragorn:001002	tRNA-Ala	.	SNP	tRNA	0
contig_1	932363	932363	A	AG	.	.	.	.	None	None	.	9	9	0	0	.	.	COORDINATES:profile:Aragorn:001002	tRNA-Ala	.	INS	tRNA	0
contig_1	932904	932905	GC	G	.	.	.	.	None	None	.	9	9	1	0	PE_PGRS14	FunctionalCategory:[space]PE/PPE[semi-colon][space]Induced[space]by[space]low[space]pH[space]and[space]putatively[space]participates[space]in[space]acid[space]stress[space]response[space][PMID:[space]12595455][semi-colon][space]Expressed[space]in[space]vivo[space]in[space]guinea[space]pig[space]lung[space]at[space]both[space]30[space]and[space]90[space]days[space]post-infection.[space][PMID:[spac…	similar[space]to[space]nucleotide[space]sequence:H37Rv.NC_000962.3:Rv0834c:PE_PGRS14:RATT	PE-PGRS[space]family[space]protein[space]PE_PGRS14	.	DEL	CDS	0
contig_1	980059	980060	TG	T	.	.	.	.	None	None	.	9	9	1	1	PPE13	FunctionalCategory:[space]PE/PPE	similar[space]to[space]nucleotide[space]sequence:H37Rv.NC_000962.3:Rv0878c:PPE13:RATT	PPE[space]family[space]protein[space]PPE13	.	DEL	CDS	0
contig_1	1096093	1096093	G	T	GCG	GCT	A	A	400	2	A400A	1	0	1	1	PE_PGRS16	FunctionalCategory:[space]PE/PPE[semi-colon][space]lack[space]proteolytic[space]activity[space]despite[space]having[space]an[space]aspartic[space]proteinase-like[space]domain[space][PMID:[space]23923105][semi-colon][space]increases[space]nitrogen[space]production[space]in[space]macrophages[space][PMID:[space]18957600]	similar[space]to[space]nucleotide[space]sequence:H37Rv.NC_000962.3:Rv0977:PE_PGRS16:RATT	Probable[space]cell[space]surface[space]antigen	.	SNP	CDS	0
contig_1	1099898	1099898	G	T	GCC	GAC	A	D	283	1	A283D	0	0	1	0	PE_PGRS18	FunctionalCategory:[space]PE/PPE[semi-colon][space]Associated[space]with[space]mycobacterial[space]cell[space]envelope.[space][PMID:[space]27987050][semi-colon][space]Showed[space]differential[space]response[space]to[space]stresses[space]and[space]altered[space]the[space]production[space]of[space]host[space]cytokines[space]IL-6[comma][space]IL1B[comma][space]IL-12p40[space]and[space]IL-10.[space]…	similar[space]to[space]nucleotide[space]sequence:H37Rv.NC_000962.3:Rv0980c:PE_PGRS18:RATT	PE-PGRS[space]family[space]protein[space]PE_PGRS18	Negative:C->A	SNP	CDS	0
contig_1	1099906	1099906	G	T	GCC	GCA	A	A	280	2	A280A	1	0	1	0	PE_PGRS18	FunctionalCategory:[space]PE/PPE[semi-colon][space]Associated[space]with[space]mycobacterial[space]cell[space]envelope.[space][PMID:[space]27987050][semi-colon][space]Showed[space]differential[space]response[space]to[space]stresses[space]and[space]altered[space]the[space]production[space]of[space]host[space]cytokines[space]IL-6[comma][space]IL1B[comma][space]IL-12p40[space]and[space]IL-10.[space]…	similar[space]to[space]nucleotide[space]sequence:H37Rv.NC_000962.3:Rv0980c:PE_PGRS18:RATT	PE-PGRS[space]family[space]protein[space]PE_PGRS18	Negative:C->A	SNP	CDS	0
contig_1	1099910	1099910	C	T	GGT	GAT	G	D	279	1	G279D	0	1	1	0	PE_PGRS18	FunctionalCategory:[space]PE/PPE[semi-colon][space]Associated[space]with[space]mycobacterial[space]cell[space]envelope.[space][PMID:[space]27987050][semi-colon][space]Showed[space]differential[space]response[space]to[space]stresses[space]and[space]altered[space]the[space]production[space]of[space]host[space]cytokines[space]IL-6[comma][space]IL1B[comma][space]IL-12p40[space]and[space]IL-10.[space]…	similar[space]to[space]nucleotide[space]sequence:H37Rv.NC_000962.3:Rv0980c:PE_PGRS18:RATT	PE-PGRS[space]family[space]protein[space]PE_PGRS18	Negative:G->A	SNP	CDS	0
contig_1	1099937	1099937	C	CT	.	.	.	.	None	None	.	9	9	1	0	PE_PGRS18	FunctionalCategory:[space]PE/PPE[semi-colon][space]Associated[space]with[space]mycobacterial[space]cell[space]envelope.[space][PMID:[space]27987050][semi-colon][space]Showed[space]differential[space]response[space]to[space]stresses[space]and[space]altered[space]the[space]production[space]of[space]host[space]cytokines[space]IL-6[comma][space]IL1B[comma][space]IL-12p40[space]and[space]IL-10.[space]…	similar[space]to[space]nucleotide[space]sequence:H37Rv.NC_000962.3:Rv0980c:PE_PGRS18:RATT	PE-PGRS[space]family[space]protein[space]PE_PGRS18	.	INS	CDS	0
contig_1	1099995	1099995	C	CT	.	.	.	.	None	None	.	9	9	1	0	PE_PGRS18	FunctionalCategory:[space]PE/PPE[semi-colon][space]Associated[space]with[space]mycobacterial[space]cell[space]envelope.[space][PMID:[space]27987050][semi-colon][space]Showed[space]differential[space]response[space]to[space]stresses[space]and[space]altered[space]the[space]production[space]of[space]host[space]cytokines[space]IL-6[comma][space]IL1B[comma][space]IL-12p40[space]and[space]IL-10.[space]…	similar[space]to[space]nucleotide[space]sequence:H37Rv.NC_000962.3:Rv0980c:PE_PGRS18:RATT	PE-PGRS[space]family[space]protein[space]PE_PGRS18	.	INS	CDS	0
contig_1	1100431	1100431	C	CA	.	.	.	.	None	None	.	9	9	1	0	PE_PGRS18	FunctionalCategory:[space]PE/PPE[semi-colon][space]Associated[space]with[space]mycobacterial[space]cell[space]envelope.[space][PMID:[space]27987050][semi-colon][space]Showed[space]differential[space]response[space]to[space]stresses[space]and[space]altered[space]the[space]production[space]of[space]host[space]cytokines[space]IL-6[comma][space]IL1B[comma][space]IL-12p40[space]and[space]IL-10.[space]…	similar[space]to[space]nucleotide[space]sequence:H37Rv.NC_000962.3:Rv0980c:PE_PGRS18:RATT	PE-PGRS[space]family[space]protein[space]PE_PGRS18	.	INS	CDS	0
contig_1	1100498	1100498	C	CA	.	.	.	.	None	None	.	9	9	1	0	PE_PGRS18	FunctionalCategory:[space]PE/PPE[semi-colon][space]Associated[space]with[space]mycobacterial[space]cell[space]envelope.[space][PMID:[space]27987050][semi-colon][space]Showed[space]differential[space]response[space]to[space]stresses[space]and[space]altered[space]the[space]production[space]of[space]host[space]cytokines[space]IL-6[comma][space]IL1B[comma][space]IL-12p40[space]and[space]IL-10.[space]…	similar[space]to[space]nucleotide[space]sequence:H37Rv.NC_000962.3:Rv0980c:PE_PGRS18:RATT	PE-PGRS[space]family[space]protein[space]PE_PGRS18	.	INS	CDS	0
contig_1	1100507	1100507	C	A	AGC	ATC	S	I	80	1	S80I	0	0	1	0	PE_PGRS18	FunctionalCategory:[space]PE/PPE[semi-colon][space]Associated[space]with[space]mycobacterial[space]cell[space]envelope.[space][PMID:[space]27987050][semi-colon][space]Showed[space]differential[space]response[space]to[space]stresses[space]and[space]altered[space]the[space]production[space]of[space]host[space]cytokines[space]IL-6[comma][space]IL1B[comma][space]IL-12p40[space]and[space]IL-10.[space]…	similar[space]to[space]nucleotide[space]sequence:H37Rv.NC_000962.3:Rv0980c:PE_PGRS18:RATT	PE-PGRS[space]family[space]protein[space]PE_PGRS18	Negative:G->T	SNP	CDS	0
contig_1	1100512	1100512	G	GA	.	.	.	.	None	None	.	9	9	1	0	PE_PGRS18	FunctionalCategory:[space]PE/PPE[semi-colon][space]Associated[space]with[space]mycobacterial[space]cell[space]envelope.[space][PMID:[space]27987050][semi-colon][space]Showed[space]differential[space]response[space]to[space]stresses[space]and[space]altered[space]the[space]production[space]of[space]host[space]cytokines[space]IL-6[comma][space]IL1B[comma][space]IL-12p40[space]and[space]IL-10.[space]…	similar[space]to[space]nucleotide[space]sequence:H37Rv.NC_000962.3:Rv0980c:PE_PGRS18:RATT	PE-PGRS[space]family[space]protein[space]PE_PGRS18	.	INS	CDS	0
contig_1	1108867	1108868	CT	C	.	.	.	.	None	None	.	9	9	1	0	Rv0987	FunctionalCategory:[space]cell[space]wall[space]and[space]cell[space]processes	similar[space]to[space]nucleotide[space]sequence:H37Rv.NC_000962.3:Rv0987:Rv0987:RATT	Probable[space]adhesion[space]component[space]transport[space]transmembrane[space]protein[space]ABC[space]transporter	.	DEL	CDS	0
contig_1	1138070	1138070	G	GC	.	.	.	.	None	None	.	9	9	1	0	pth	FunctionalCategory:[space]intermediary[space]metabolism[space]and[space]respiration	similar[space]to[space]nucleotide[space]sequence:H37Rv.NC_000962.3:Rv1014c:pth:RATT	Probable[space]peptidyl-tRNA[space]hydrolase[space]Pth	.	INS	CDS	0
contig_1	1174606	1174606	G	A	CGG	CGA	R	R	296	2	R296R	1	1	1	0	REFHYBRAX0003	FunctionalCategory:[space]insertion[space]seqs[space]and[space]phages	similar[space]to[space]nucleotide[space]sequence:H37Rv.NC_000962.3:Rv1047:REFHYBRAX0003:RATT	Probable[space]transposase	.	SNP	CDS	0
contig_1	1192853	1192853	T	C	CAG	CGG	Q	R	623	1	Q623R	0	1	1	0	PE_PGRS19	FunctionalCategory:[space]PE/PPE[semi-colon][space]Expressed[space]in[space]vivo[space]in[space]guinea[space]pig[space]lung[space]at[space]both[space]30[space]and[space]90[space]days[space]post-infection.[space][PMID:[space]21085642]	similar[space]to[space]nucleotide[space]sequence:H37Rv.NC_000962.3:Rv1067c:PE_PGRS19:RATT	PE-PGRS[space]family[space]protein[space]PE_PGRS19	Negative:A->G	SNP	CDS	0
contig_1	1192901	1192901	T	C	GAC	GGC	D	G	607	1	D607G	0	1	1	0	PE_PGRS19	FunctionalCategory:[space]PE/PPE[semi-colon][space]Expressed[space]in[space]vivo[space]in[space]guinea[space]pig[space]lung[space]at[space]both[space]30[space]and[space]90[space]days[space]post-infection.[space][PMID:[space]21085642]	similar[space]to[space]nucleotide[space]sequence:H37Rv.NC_000962.3:Rv1067c:PE_PGRS19:RATT	PE-PGRS[space]family[space]protein[space]PE_PGRS19	Negative:A->G	SNP	CDS	0
contig_1	1193358	1193359	CG	C	.	.	.	.	None	None	.	9	9	1	0	PE_PGRS19	FunctionalCategory:[space]PE/PPE[semi-colon][space]Expressed[space]in[space]vivo[space]in[space]guinea[space]pig[space]lung[space]at[space]both[space]30[space]and[space]90[space]days[space]post-infection.[space][PMID:[space]21085642]	similar[space]to[space]nucleotide[space]sequence:H37Rv.NC_000962.3:Rv1067c:PE_PGRS19:RATT	PE-PGRS[space]family[space]protein[space]PE_PGRS19	.	DEL	CDS	0
contig_1	1193380	1193380	A	G	GGT	GGC	G	G	447	2	G447G	1	1	1	0	PE_PGRS19	FunctionalCategory:[space]PE/PPE[semi-colon][space]Expressed[space]in[space]vivo[space]in[space]guinea[space]pig[space]lung[space]at[space]both[space]30[space]and[space]90[space]days[space]post-infection.[space][PMID:[space]21085642]	similar[space]to[space]nucleotide[space]sequence:H37Rv.NC_000962.3:Rv1067c:PE_PGRS19:RATT	PE-PGRS[space]family[space]protein[space]PE_PGRS19	Negative:T->C	SNP	CDS	0
contig_1	1193384	1193384	C	G	GGT	GCT	G	A	446	1	G446A	0	0	1	0	PE_PGRS19	FunctionalCategory:[space]PE/PPE[semi-colon][space]Expressed[space]in[space]vivo[space]in[space]guinea[space]pig[space]lung[space]at[space]both[space]30[space]and[space]90[space]days[space]post-infection.[space][PMID:[space]21085642]	similar[space]to[space]nucleotide[space]sequence:H37Rv.NC_000962.3:Rv1067c:PE_PGRS19:RATT	PE-PGRS[space]family[space]protein[space]PE_PGRS19	Negative:G->C	SNP	CDS	0
contig_1	1193429	1193429	C	CG	.	.	.	.	None	None	.	9	9	1	0	PE_PGRS19	FunctionalCategory:[space]PE/PPE[semi-colon][space]Expressed[space]in[space]vivo[space]in[space]guinea[space]pig[space]lung[space]at[space]both[space]30[space]and[space]90[space]days[space]post-infection.[space][PMID:[space]21085642]	similar[space]to[space]nucleotide[space]sequence:H37Rv.NC_000962.3:Rv1067c:PE_PGRS19:RATT	PE-PGRS[space]family[space]protein[space]PE_PGRS19	.	INS	CDS	0
contig_1	1193435	1193435	C	CG	.	.	.	.	None	None	.	9	9	1	0	PE_PGRS19	FunctionalCategory:[space]PE/PPE[semi-colon][space]Expressed[space]in[space]vivo[space]in[space]guinea[space]pig[space]lung[space]at[space]both[space]30[space]and[space]90[space]days[space]post-infection.[space][PMID:[space]21085642]	similar[space]to[space]nucleotide[space]sequence:H37Rv.NC_000962.3:Rv1067c:PE_PGRS19:RATT	PE-PGRS[space]family[space]protein[space]PE_PGRS19	.	INS	CDS	0
contig_1	1193436	1193436	C	G	GGC	CGC	G	R	429	0	G429R	0	0	1	0	PE_PGRS19	FunctionalCategory:[space]PE/PPE[semi-colon][space]Expressed[space]in[space]vivo[space]in[space]guinea[space]pig[space]lung[space]at[space]both[space]30[space]and[space]90[space]days[space]post-infection.[space][PMID:[space]21085642]	similar[space]to[space]nucleotide[space]sequence:H37Rv.NC_000962.3:Rv1067c:PE_PGRS19:RATT	PE-PGRS[space]family[space]protein[space]PE_PGRS19	Negative:G->C	SNP	CDS	0
contig_1	1193784	1193785	AC	A	.	.	.	.	None	None	.	9	9	1	0	PE_PGRS19	FunctionalCategory:[space]PE/PPE[semi-colon][space]Expressed[space]in[space]vivo[space]in[space]guinea[space]pig[space]lung[space]at[space]both[space]30[space]and[space]90[space]days[space]post-infection.[space][PMID:[space]21085642]	similar[space]to[space]nucleotide[space]sequence:H37Rv.NC_000962.3:Rv1067c:PE_PGRS19:RATT	PE-PGRS[space]family[space]protein[space]PE_PGRS19	.	DEL	CDS	0
contig_1	1193935	1193935	G	GC	.	.	.	.	None	None	.	9	9	1	0	PE_PGRS19	FunctionalCategory:[space]PE/PPE[semi-colon][space]Expressed[space]in[space]vivo[space]in[space]guinea[space]pig[space]lung[space]at[space]both[space]30[space]and[space]90[space]days[space]post-infection.[space][PMID:[space]21085642]	similar[space]to[space]nucleotide[space]sequence:H37Rv.NC_000962.3:Rv1067c:PE_PGRS19:RATT	PE-PGRS[space]family[space]protein[space]PE_PGRS19	.	INS	CDS	0
contig_1	1194133	1194133	G	GC	.	.	.	.	None	None	.	9	9	1	0	PE_PGRS19	FunctionalCategory:[space]PE/PPE[semi-colon][space]Expressed[space]in[space]vivo[space]in[space]guinea[space]pig[space]lung[space]at[space]both[space]30[space]and[space]90[space]days[space]post-infection.[space][PMID:[space]21085642]	similar[space]to[space]nucleotide[space]sequence:H37Rv.NC_000962.3:Rv1067c:PE_PGRS19:RATT	PE-PGRS[space]family[space]protein[space]PE_PGRS19	.	INS	CDS	0
contig_1	1194313	1194313	G	A	TAC	TAT	Y	Y	136	2	Y136Y	1	1	1	0	PE_PGRS19	FunctionalCategory:[space]PE/PPE[semi-colon][space]Expressed[space]in[space]vivo[space]in[space]guinea[space]pig[space]lung[space]at[space]both[space]30[space]and[space]90[space]days[space]post-infection.[space][PMID:[space]21085642]	similar[space]to[space]nucleotide[space]sequence:H37Rv.NC_000962.3:Rv1067c:PE_PGRS19:RATT	PE-PGRS[space]family[space]protein[space]PE_PGRS19	Negative:C->T	SNP	CDS	0
contig_1	1194389	1194389	C	A	TGG	TTG	W	L	111	1	W111L	0	0	1	0	PE_PGRS19	FunctionalCategory:[space]PE/PPE[semi-colon][space]Expressed[space]in[space]vivo[space]in[space]guinea[space]pig[space]lung[space]at[space]both[space]30[space]and[space]90[space]days[space]post-infection.[space][PMID:[space]21085642]	similar[space]to[space]nucleotide[space]sequence:H37Rv.NC_000962.3:Rv1067c:PE_PGRS19:RATT	PE-PGRS[space]family[space]protein[space]PE_PGRS19	Negative:G->T	SNP	CDS	1
contig_1	1216885	1216885	G	A	GAC	AAC	D	N	278	0	D278N	0	1	1	0	PE_PGRS21	FunctionalCategory:[space]PE/PPE[semi-colon][space]Expressed[space]in[space]vivo[space]in[space]guinea[space]pig[space]lung[space]at[space]90[space]but[space]not[space]30[space]days[space]post-infection.[space][PMID:[space]21085642]	similar[space]to[space]nucleotide[space]sequence:H37Rv.NC_000962.3:Rv1087:PE_PGRS21:RATT	PE-PGRS[space]family[space]protein[space]PE_PGRS21	.	SNP	CDS	0
contig_1	1216888	1216891	GCCG	TGAT	.	.	.	.	None	None	.	9	9	1	0	PE_PGRS21	FunctionalCategory:[space]PE/PPE[semi-colon][space]Expressed[space]in[space]vivo[space]in[space]guinea[space]pig[space]lung[space]at[space]90[space]but[space]not[space]30[space]days[space]post-infection.[space][PMID:[space]21085642]	similar[space]to[space]nucleotide[space]sequence:H37Rv.NC_000962.3:Rv1087:PE_PGRS21:RATT	PE-PGRS[space]family[space]protein[space]PE_PGRS21	.	SNP	CDS	0
contig_1	1216897	1216897	G	A	GGT	AGT	G	S	282	0	G282S	0	1	1	0	PE_PGRS21	FunctionalCategory:[space]PE/PPE[semi-colon][space]Expressed[space]in[space]vivo[space]in[space]guinea[space]pig[space]lung[space]at[space]90[space]but[space]not[space]30[space]days[space]post-infection.[space][PMID:[space]21085642]	similar[space]to[space]nucleotide[space]sequence:H37Rv.NC_000962.3:Rv1087:PE_PGRS21:RATT	PE-PGRS[space]family[space]protein[space]PE_PGRS21	.	SNP	CDS	0
contig_1	1216907	1216907	G	C	GGT	GCT	G	A	285	1	G285A	0	0	1	0	PE_PGRS21	FunctionalCategory:[space]PE/PPE[semi-colon][space]Expressed[space]in[space]vivo[space]in[space]guinea[space]pig[space]lung[space]at[space]90[space]but[space]not[space]30[space]days[space]post-infection.[space][PMID:[space]21085642]	similar[space]to[space]nucleotide[space]sequence:H37Rv.NC_000962.3:Rv1087:PE_PGRS21:RATT	PE-PGRS[space]family[space]protein[space]PE_PGRS21	.	SNP	CDS	0
contig_1	1217342	1217342	T	G	TTC	TGC	F	C	430	1	F430C	0	0	1	0	PE_PGRS21	FunctionalCategory:[space]PE/PPE[semi-colon][space]Expressed[space]in[space]vivo[space]in[space]guinea[space]pig[space]lung[space]at[space]90[space]but[space]not[space]30[space]days[space]post-infection.[space][PMID:[space]21085642]	similar[space]to[space]nucleotide[space]sequence:H37Rv.NC_000962.3:Rv1087:PE_PGRS21:RATT	PE-PGRS[space]family[space]protein[space]PE_PGRS21	.	SNP	CDS	0
contig_1	1217460	1217460	C	G	GGC	GGG	G	G	469	2	G469G	1	0	1	0	PE_PGRS21	FunctionalCategory:[space]PE/PPE[semi-colon][space]Expressed[space]in[space]vivo[space]in[space]guinea[space]pig[space]lung[space]at[space]90[space]but[space]not[space]30[space]days[space]post-infection.[space][PMID:[space]21085642]	similar[space]to[space]nucleotide[space]sequence:H37Rv.NC_000962.3:Rv1087:PE_PGRS21:RATT	PE-PGRS[space]family[space]protein[space]PE_PGRS21	.	SNP	CDS	0
contig_1	1221439	1221439	C	CAT	.	.	.	.	None	None	.	9	9	1	0	PE_PGRS22	FunctionalCategory:[space]PE/PPE[semi-colon][space]Expressed[space]in[space]vivo[space]in[space]guinea[space]pig[space]lung[space]at[space]both[space]30[space]and[space]90[space]days[space]post-infection.[space][PMID:[space]21085642]	similar[space]to[space]nucleotide[space]sequence:H37Rv.NC_000962.3:Rv1091:PE_PGRS22:RATT	PE-PGRS[space]family[space]protein[space]PE_PGRS22	.	INS	CDS	0
contig_1	1221687	1221687	A	T	GAC	GTC	D	V	230	1	D230V	0	0	1	0	PE_PGRS22	FunctionalCategory:[space]PE/PPE[semi-colon][space]Expressed[space]in[space]vivo[space]in[space]guinea[space]pig[space]lung[space]at[space]both[space]30[space]and[space]90[space]days[space]post-infection.[space][PMID:[space]21085642]	similar[space]to[space]nucleotide[space]sequence:H37Rv.NC_000962.3:Rv1091:PE_PGRS22:RATT	PE-PGRS[space]family[space]protein[space]PE_PGRS22	.	SNP	CDS	0
contig_1	1222248	1222248	C	A	TCT	TAT	S	Y	417	1	S417Y	0	0	1	0	PE_PGRS22	FunctionalCategory:[space]PE/PPE[semi-colon][space]Expressed[space]in[space]vivo[space]in[space]guinea[space]pig[space]lung[space]at[space]both[space]30[space]and[space]90[space]days[space]post-infection.[space][PMID:[space]21085642]	similar[space]to[space]nucleotide[space]sequence:H37Rv.NC_000962.3:Rv1091:PE_PGRS22:RATT	PE-PGRS[space]family[space]protein[space]PE_PGRS22	.	SNP	CDS	0
contig_1	1222279	1222279	C	T	GCC	GCT	A	A	427	2	A427A	1	1	1	0	PE_PGRS22	FunctionalCategory:[space]PE/PPE[semi-colon][space]Expressed[space]in[space]vivo[space]in[space]guinea[space]pig[space]lung[space]at[space]both[space]30[space]and[space]90[space]days[space]post-infection.[space][PMID:[space]21085642]	similar[space]to[space]nucleotide[space]sequence:H37Rv.NC_000962.3:Rv1091:PE_PGRS22:RATT	PE-PGRS[space]family[space]protein[space]PE_PGRS22	.	SNP	CDS	0
contig_1	1222299	1222299	G	A	GGC	GAC	G	D	434	1	G434D	0	1	1	0	PE_PGRS22	FunctionalCategory:[space]PE/PPE[semi-colon][space]Expressed[space]in[space]vivo[space]in[space]guinea[space]pig[space]lung[space]at[space]both[space]30[space]and[space]90[space]days[space]post-infection.[space][PMID:[space]21085642]	similar[space]to[space]nucleotide[space]sequence:H37Rv.NC_000962.3:Rv1091:PE_PGRS22:RATT	PE-PGRS[space]family[space]protein[space]PE_PGRS22	.	SNP	CDS	0
contig_1	1222324	1222324	G	C	GAG	GAC	E	D	442	2	E442D	0	0	1	0	PE_PGRS22	FunctionalCategory:[space]PE/PPE[semi-colon][space]Expressed[space]in[space]vivo[space]in[space]guinea[space]pig[space]lung[space]at[space]both[space]30[space]and[space]90[space]days[space]post-infection.[space][PMID:[space]21085642]	similar[space]to[space]nucleotide[space]sequence:H37Rv.NC_000962.3:Rv1091:PE_PGRS22:RATT	PE-PGRS[space]family[space]protein[space]PE_PGRS22	.	SNP	CDS	0
contig_1	1222330	1222330	C	T	GGC	GGT	G	G	444	2	G444G	1	1	1	0	PE_PGRS22	FunctionalCategory:[space]PE/PPE[semi-colon][space]Expressed[space]in[space]vivo[space]in[space]guinea[space]pig[space]lung[space]at[space]both[space]30[space]and[space]90[space]days[space]post-infection.[space][PMID:[space]21085642]	similar[space]to[space]nucleotide[space]sequence:H37Rv.NC_000962.3:Rv1091:PE_PGRS22:RATT	PE-PGRS[space]family[space]protein[space]PE_PGRS22	.	SNP	CDS	0
contig_1	1222335	1222335	C	A	GCC	GAC	A	D	446	1	A446D	0	0	1	0	PE_PGRS22	FunctionalCategory:[space]PE/PPE[semi-colon][space]Expressed[space]in[space]vivo[space]in[space]guinea[space]pig[space]lung[space]at[space]both[space]30[space]and[space]90[space]days[space]post-infection.[space][PMID:[space]21085642]	similar[space]to[space]nucleotide[space]sequence:H37Rv.NC_000962.3:Rv1091:PE_PGRS22:RATT	PE-PGRS[space]family[space]protein[space]PE_PGRS22	.	SNP	CDS	0
contig_1	1222399	1222399	G	C	AAG	AAC	K	N	467	2	K467N	0	0	1	0	PE_PGRS22	FunctionalCategory:[space]PE/PPE[semi-colon][space]Expressed[space]in[space]vivo[space]in[space]guinea[space]pig[space]lung[space]at[space]both[space]30[space]and[space]90[space]days[space]post-infection.[space][PMID:[space]21085642]	similar[space]to[space]nucleotide[space]sequence:H37Rv.NC_000962.3:Rv1091:PE_PGRS22:RATT	PE-PGRS[space]family[space]protein[space]PE_PGRS22	.	SNP	CDS	0
contig_1	1222411	1222411	C	T	GGC	GGT	G	G	471	2	G471G	1	1	1	0	PE_PGRS22	FunctionalCategory:[space]PE/PPE[semi-colon][space]Expressed[space]in[space]vivo[space]in[space]guinea[space]pig[space]lung[space]at[space]both[space]30[space]and[space]90[space]days[space]post-infection.[space][PMID:[space]21085642]	similar[space]to[space]nucleotide[space]sequence:H37Rv.NC_000962.3:Rv1091:PE_PGRS22:RATT	PE-PGRS[space]family[space]protein[space]PE_PGRS22	.	SNP	CDS	0
contig_1	1222414	1222414	G	T	GGG	GGT	G	G	472	2	G472G	1	0	1	0	PE_PGRS22	FunctionalCategory:[space]PE/PPE[semi-colon][space]Expressed[space]in[space]vivo[space]in[space]guinea[space]pig[space]lung[space]at[space]both[space]30[space]and[space]90[space]days[space]post-infection.[space][PMID:[space]21085642]	similar[space]to[space]nucleotide[space]sequence:H37Rv.NC_000962.3:Rv1091:PE_PGRS22:RATT	PE-PGRS[space]family[space]protein[space]PE_PGRS22	.	SNP	CDS	0
contig_1	1222416	1222416	C	A	GCC	GAC	A	D	473	1	A473D	0	0	1	0	PE_PGRS22	FunctionalCategory:[space]PE/PPE[semi-colon][space]Expressed[space]in[space]vivo[space]in[space]guinea[space]pig[space]lung[space]at[space]both[space]30[space]and[space]90[space]days[space]post-infection.[space][PMID:[space]21085642]	similar[space]to[space]nucleotide[space]sequence:H37Rv.NC_000962.3:Rv1091:PE_PGRS22:RATT	PE-PGRS[space]family[space]protein[space]PE_PGRS22	.	SNP	CDS	0
contig_1	1222428	1222428	C	G	ACG	AGG	T	R	477	1	T477R	0	0	1	0	PE_PGRS22	FunctionalCategory:[space]PE/PPE[semi-colon][space]Expressed[space]in[space]vivo[space]in[space]guinea[space]pig[space]lung[space]at[space]both[space]30[space]and[space]90[space]days[space]post-infection.[space][PMID:[space]21085642]	similar[space]to[space]nucleotide[space]sequence:H37Rv.NC_000962.3:Rv1091:PE_PGRS22:RATT	PE-PGRS[space]family[space]protein[space]PE_PGRS22	.	SNP	CDS	0
contig_1	1222569	1222569	C	T	GCC	GTC	A	V	524	1	A524V	0	1	1	0	PE_PGRS22	FunctionalCategory:[space]PE/PPE[semi-colon][space]Expressed[space]in[space]vivo[space]in[space]guinea[space]pig[space]lung[space]at[space]both[space]30[space]and[space]90[space]days[space]post-infection.[space][PMID:[space]21085642]	similar[space]to[space]nucleotide[space]sequence:H37Rv.NC_000962.3:Rv1091:PE_PGRS22:RATT	PE-PGRS[space]family[space]protein[space]PE_PGRS22	.	SNP	CDS	0
contig_1	1222699	1222699	C	G	GGC	GGG	G	G	567	2	G567G	1	0	1	0	PE_PGRS22	FunctionalCategory:[space]PE/PPE[semi-colon][space]Expressed[space]in[space]vivo[space]in[space]guinea[space]pig[space]lung[space]at[space]both[space]30[space]and[space]90[space]days[space]post-infection.[space][PMID:[space]21085642]	similar[space]to[space]nucleotide[space]sequence:H37Rv.NC_000962.3:Rv1091:PE_PGRS22:RATT	PE-PGRS[space]family[space]protein[space]PE_PGRS22	.	SNP	CDS	0
contig_1	1222820	1222820	A	G	AAC	GAC	N	D	608	0	N608D	0	1	1	0	PE_PGRS22	FunctionalCategory:[space]PE/PPE[semi-colon][space]Expressed[space]in[space]vivo[space]in[space]guinea[space]pig[space]lung[space]at[space]both[space]30[space]and[space]90[space]days[space]post-infection.[space][PMID:[space]21085642]	similar[space]to[space]nucleotide[space]sequence:H37Rv.NC_000962.3:Rv1091:PE_PGRS22:RATT	PE-PGRS[space]family[space]protein[space]PE_PGRS22	.	SNP	CDS	0
contig_1	1281219	1281219	G	T	CAC	AAC	H	N	354	0	H354N	0	0	1	0	Rv1148c	FunctionalCategory:[space]insertion[space]seqs[space]and[space]phages[semi-colon][space]Bound[space]and[space]likely[space]regulated[space]by[space]LexA[comma][space]an[space]activator[space]of[space]DNA[space]damage[space]response[space]proteins[space][PMID:[space]22528497]	similar[space]to[space]nucleotide[space]sequence:H37Rv.NC_000962.3:Rv1148c:Rv1148c:RATT	Conserved[space]hypothetical[space]protein	Negative:C->A	SNP	CDS	0
contig_1	1281468	1281468	G	C	CTC	GTC	L	V	271	0	L271V	0	0	1	0	Rv1148c	FunctionalCategory:[space]insertion[space]seqs[space]and[space]phages[semi-colon][space]Bound[space]and[space]likely[space]regulated[space]by[space]LexA[comma][space]an[space]activator[space]of[space]DNA[space]damage[space]response[space]proteins[space][PMID:[space]22528497]	similar[space]to[space]nucleotide[space]sequence:H37Rv.NC_000962.3:Rv1148c:Rv1148c:RATT	Conserved[space]hypothetical[space]protein	Negative:C->G	SNP	CDS	0
contig_1	1283171	1283171	C	T	TTC	TTT	F	F	228	2	F228F	1	1	1	0	Rv1041c	FunctionalCategory:[space]insertion[space]seqs[space]and[space]phages	ab[space]initio[space]prediction:Prodigal:002006	Probable[space]is[space]like-2[space]transposase	.	SNP	CDS	0
contig_1	1283220	1283220	C	A	CGA	AGA	R	R	245	0	R245R	1	0	1	0	Rv1041c	FunctionalCategory:[space]insertion[space]seqs[space]and[space]phages	ab[space]initio[space]prediction:Prodigal:002006	Probable[space]is[space]like-2[space]transposase	.	SNP	CDS	0
contig_1	1409405	1409405	T	G	GTA	GTC	V	V	404	2	V404V	1	0	1	0	Rv1257c	FunctionalCategory:[space]intermediary[space]metabolism[space]and[space]respiration	similar[space]to[space]nucleotide[space]sequence:H37Rv.NC_000962.3:Rv1257c:Rv1257c:RATT	Probable[space]oxidoreductase	Negative:A->C	SNP	CDS	1
contig_1	1575135	1575136	TC	T	.	.	.	.	None	None	.	9	9	1	1	PE_PGRS25	FunctionalCategory:[space]PE/PPE	similar[space]to[space]nucleotide[space]sequence:H37Rv.NC_000962.3:Rv1396c:PE_PGRS25:RATT	PE-PGRS[space]family[space]protein[space]PE_PGRS25	.	DEL	CDS	0
contig_1	1575235	1575235	G	C	CAG	GAG	Q	E	150	0	Q150E	0	0	1	1	PE_PGRS25	FunctionalCategory:[space]PE/PPE	similar[space]to[space]nucleotide[space]sequence:H37Rv.NC_000962.3:Rv1396c:PE_PGRS25:RATT	PE-PGRS[space]family[space]protein[space]PE_PGRS25	Negative:C->G	SNP	CDS	0
contig_1	1635733	1635733	G	A	GGC	GGT	G	G	327	2	G327G	1	1	1	0	PE_PGRS28::PE_PGRS27	FunctionalCategory:[space]PE/PPE[semi-colon][space]found[space]in[space]the[space]mycobacterial[space]cell[space]wall[space][PMID:[space]20825248][semi-colon][space]highly[space]expressed[space]when[space]SigL[space]is[space]overexpressed[space][PMID:[space]16199577]	similar[space]to[space]nucleotide[space]sequence:H37Rv.NC_000962.3:Rv1450c:PE_PGRS27:RATT	PE-PGRS[space]family[space]protein[space]PE_PGRS28[space]/[space]PE-PGRS[space]family[space]protein[space]PE_PGRS27	Negative:C->T	SNP	CDS	0
contig_1	1635742	1635742	T	C	GGA	GGG	G	G	324	2	G324G	1	1	1	0	PE_PGRS28::PE_PGRS27	FunctionalCategory:[space]PE/PPE[semi-colon][space]found[space]in[space]the[space]mycobacterial[space]cell[space]wall[space][PMID:[space]20825248][semi-colon][space]highly[space]expressed[space]when[space]SigL[space]is[space]overexpressed[space][PMID:[space]16199577]	similar[space]to[space]nucleotide[space]sequence:H37Rv.NC_000962.3:Rv1450c:PE_PGRS27:RATT	PE-PGRS[space]family[space]protein[space]PE_PGRS28[space]/[space]PE-PGRS[space]family[space]protein[space]PE_PGRS27	Negative:A->G	SNP	CDS	0
contig_1	1635747	1635747	T	C	ACC	GCC	T	A	323	0	T323A	0	1	1	0	PE_PGRS28::PE_PGRS27	FunctionalCategory:[space]PE/PPE[semi-colon][space]found[space]in[space]the[space]mycobacterial[space]cell[space]wall[space][PMID:[space]20825248][semi-colon][space]highly[space]expressed[space]when[space]SigL[space]is[space]overexpressed[space][PMID:[space]16199577]	similar[space]to[space]nucleotide[space]sequence:H37Rv.NC_000962.3:Rv1450c:PE_PGRS27:RATT	PE-PGRS[space]family[space]protein[space]PE_PGRS28[space]/[space]PE-PGRS[space]family[space]protein[space]PE_PGRS27	Negative:A->G	SNP	CDS	0
contig_1	1636181	1636181	G	A	GCC	GTC	A	V	178	1	A178V	0	1	1	0	PE_PGRS28::PE_PGRS27	FunctionalCategory:[space]PE/PPE[semi-colon][space]found[space]in[space]the[space]mycobacterial[space]cell[space]wall[space][PMID:[space]20825248][semi-colon][space]highly[space]expressed[space]when[space]SigL[space]is[space]overexpressed[space][PMID:[space]16199577]	similar[space]to[space]nucleotide[space]sequence:H37Rv.NC_000962.3:Rv1450c:PE_PGRS27:RATT	PE-PGRS[space]family[space]protein[space]PE_PGRS28[space]/[space]PE-PGRS[space]family[space]protein[space]PE_PGRS27	Negative:C->T	SNP	CDS	0
contig_1	1636365	1636365	G	A	CTG	TTG	L	L	117	0	L117L	1	1	1	0	PE_PGRS28::PE_PGRS27	FunctionalCategory:[space]PE/PPE[semi-colon][space]found[space]in[space]the[space]mycobacterial[space]cell[space]wall[space][PMID:[space]20825248][semi-colon][space]highly[space]expressed[space]when[space]SigL[space]is[space]overexpressed[space][PMID:[space]16199577]	similar[space]to[space]nucleotide[space]sequence:H37Rv.NC_000962.3:Rv1450c:PE_PGRS27:RATT	PE-PGRS[space]family[space]protein[space]PE_PGRS28[space]/[space]PE-PGRS[space]family[space]protein[space]PE_PGRS27	Negative:C->T	SNP	CDS	0
contig_1	1639420	1639421	TC	T	.	.	.	.	None	None	.	9	9	1	0	PE_PGRS28	FunctionalCategory:[space]PE/PPE	ab[space]initio[space]prediction:Prodigal:002006	PE-PGRS[space]family[space]protein[space]PE_PGRS28	.	DEL	CDS	0
contig_1	1639643	1639643	C	T	GGG	AGG	G	R	221	0	G221R	0	1	1	0	PE_PGRS28	FunctionalCategory:[space]PE/PPE	ab[space]initio[space]prediction:Prodigal:002006	PE-PGRS[space]family[space]protein[space]PE_PGRS28	Negative:G->A	SNP	CDS	0
contig_1	1657965	1657966	GC	G	.	.	.	.	None	None	.	9	9	1	0	PE_PGRS29	FunctionalCategory:[space]PE/PPE[semi-colon][space]IS6110[space]insertion[space]site[space]located[space]297[space]bp[space]upstream[space]of[space]this[space]gene[space](IS[space]element[space]insertion[space]reported[space]in[space]Beijing[space]strains)[space][PMID:[space]21256084][space][PMID:[space]15130120][semi-colon][space]IS[space]element[space]insertion[space]upstream[space]of[space]thi…	similar[space]to[space]nucleotide[space]sequence:H37Rv.NC_000962.3:Rv1468c:PE_PGRS29:RATT	Probable[space]antigen	.	DEL	CDS	0
contig_1	1781576	1781576	G	A	GCC	GCT	A	A	235	2	A235A	1	1	1	0	REFHYBRAX0005::Rv1572c	FunctionalCategory:[space]insertion[space]seqs[space]and[space]phages	ab[space]initio[space]prediction:Prodigal:002006	Conserved[space]hypothetical[space]protein	Negative:C->T	SNP	CDS	0
contig_1	1781596	1781596	G	T	CCC	ACC	P	T	229	0	P229T	0	0	1	0	REFHYBRAX0005::Rv1572c	FunctionalCategory:[space]insertion[space]seqs[space]and[space]phages	ab[space]initio[space]prediction:Prodigal:002006	Conserved[space]hypothetical[space]protein	Negative:C->A	SNP	CDS	0
contig_1	1781621	1781621	G	A	TTC	TTT	F	F	220	2	F220F	1	1	1	0	REFHYBRAX0005::Rv1572c	FunctionalCategory:[space]insertion[space]seqs[space]and[space]phages	ab[space]initio[space]prediction:Prodigal:002006	Conserved[space]hypothetical[space]protein	Negative:C->T	SNP	CDS	0
contig_1	1991811	1991811	G	GA	.	.	.	.	None	None	.	9	9	1	0	wag22	FunctionalCategory:[space]PE/PPE[semi-colon][space]Expressed[space]during[space]stable[space]chronic[space]infection[space]and[space]localized[space]in[space]the[space]cell[space]wall[space]of[space]phagocytosed[space]bacilli[space][PMID:[space]17399860][semi-colon][space]Fibronectin[space](Fn)-binding[space]protein[space][PMID:[space]10627046][semi-colon][space]Expressed[space]in[space]vivo[spac…	similar[space]to[space]nucleotide[space]sequence:H37Rv.NC_000962.3:Rv1759c:wag22:RATT	Antigen/PE-PGRS[space]family[space]protein[space]Wag22	.	INS	CDS	0
contig_1	1992920	1992920	C	CG	.	.	.	.	None	None	.	9	9	1	0	wag22	FunctionalCategory:[space]PE/PPE[semi-colon][space]Expressed[space]during[space]stable[space]chronic[space]infection[space]and[space]localized[space]in[space]the[space]cell[space]wall[space]of[space]phagocytosed[space]bacilli[space][PMID:[space]17399860][semi-colon][space]Fibronectin[space](Fn)-binding[space]protein[space][PMID:[space]10627046][semi-colon][space]Expressed[space]in[space]vivo[spac…	similar[space]to[space]nucleotide[space]sequence:H37Rv.NC_000962.3:Rv1759c:wag22:RATT	Antigen/PE-PGRS[space]family[space]protein[space]Wag22	.	INS	CDS	0
contig_1	1992947	1992948	CG	GC	.	.	.	.	None	None	.	9	9	1	0	wag22	FunctionalCategory:[space]PE/PPE[semi-colon][space]Expressed[space]during[space]stable[space]chronic[space]infection[space]and[space]localized[space]in[space]the[space]cell[space]wall[space]of[space]phagocytosed[space]bacilli[space][PMID:[space]17399860][semi-colon][space]Fibronectin[space](Fn)-binding[space]protein[space][PMID:[space]10627046][semi-colon][space]Expressed[space]in[space]vivo[spac…	similar[space]to[space]nucleotide[space]sequence:H37Rv.NC_000962.3:Rv1759c:wag22:RATT	Antigen/PE-PGRS[space]family[space]protein[space]Wag22	.	SNP	CDS	0
contig_1	1992987	1992988	GC	G	.	.	.	.	None	None	.	9	9	1	0	wag22	FunctionalCategory:[space]PE/PPE[semi-colon][space]Expressed[space]during[space]stable[space]chronic[space]infection[space]and[space]localized[space]in[space]the[space]cell[space]wall[space]of[space]phagocytosed[space]bacilli[space][PMID:[space]17399860][semi-colon][space]Fibronectin[space](Fn)-binding[space]protein[space][PMID:[space]10627046][semi-colon][space]Expressed[space]in[space]vivo[spac…	similar[space]to[space]nucleotide[space]sequence:H37Rv.NC_000962.3:Rv1759c:wag22:RATT	Antigen/PE-PGRS[space]family[space]protein[space]Wag22	.	DEL	CDS	0
contig_1	2055631	2055632	GC	G	.	.	.	.	None	None	.	9	9	1	0	Rv1812c	FunctionalCategory:[space]intermediary[space]metabolism[space]and[space]respiration	similar[space]to[space]nucleotide[space]sequence:H37Rv.NC_000962.3:Rv1812c:Rv1812c:RATT	Probable[space]dehydrogenase	.	DEL	CDS	0
contig_1	2062853	2062853	C	G	GAC	CAC	D	H	240	0	D240H	0	0	1	0	PE_PGRS33	FunctionalCategory:[space]PE/PPE[semi-colon][space]Localized[space]in[space]the[space]mycobacterial[space]cell[space]wall[comma][space]mostly[space]at[space]the[space]bacterial[space]cell[space]poles[comma][space]where[space]it[space]is[space]exposed[space]to[space]the[space]extracellular[space]milieu[space][PMID:[space]15101979][semi-colon][space]Smac-dependent[space]activation[space]of[space]ca…	similar[space]to[space]nucleotide[space]sequence:H37Rv.NC_000962.3:Rv1818c:PE_PGRS33:RATT	PE-PGRS[space]family[space]protein[space]PE_PGRS33	Negative:G->C	SNP	CDS	0
contig_1	2062910	2062911	TG	T	.	.	.	.	None	None	.	9	9	1	0	PE_PGRS33	FunctionalCategory:[space]PE/PPE[semi-colon][space]Localized[space]in[space]the[space]mycobacterial[space]cell[space]wall[comma][space]mostly[space]at[space]the[space]bacterial[space]cell[space]poles[comma][space]where[space]it[space]is[space]exposed[space]to[space]the[space]extracellular[space]milieu[space][PMID:[space]15101979][semi-colon][space]Smac-dependent[space]activation[space]of[space]ca…	similar[space]to[space]nucleotide[space]sequence:H37Rv.NC_000962.3:Rv1818c:PE_PGRS33:RATT	PE-PGRS[space]family[space]protein[space]PE_PGRS33	.	DEL	CDS	0
contig_1	2062985	2062985	C	CG	.	.	.	.	None	None	.	9	9	1	0	PE_PGRS33	FunctionalCategory:[space]PE/PPE[semi-colon][space]Localized[space]in[space]the[space]mycobacterial[space]cell[space]wall[comma][space]mostly[space]at[space]the[space]bacterial[space]cell[space]poles[comma][space]where[space]it[space]is[space]exposed[space]to[space]the[space]extracellular[space]milieu[space][PMID:[space]15101979][semi-colon][space]Smac-dependent[space]activation[space]of[space]ca…	similar[space]to[space]nucleotide[space]sequence:H37Rv.NC_000962.3:Rv1818c:PE_PGRS33:RATT	PE-PGRS[space]family[space]protein[space]PE_PGRS33	.	INS	CDS	0
contig_1	2062989	2062990	GC	G	.	.	.	.	None	None	.	9	9	1	0	PE_PGRS33	FunctionalCategory:[space]PE/PPE[semi-colon][space]Localized[space]in[space]the[space]mycobacterial[space]cell[space]wall[comma][space]mostly[space]at[space]the[space]bacterial[space]cell[space]poles[comma][space]where[space]it[space]is[space]exposed[space]to[space]the[space]extracellular[space]milieu[space][PMID:[space]15101979][semi-colon][space]Smac-dependent[space]activation[space]of[space]ca…	similar[space]to[space]nucleotide[space]sequence:H37Rv.NC_000962.3:Rv1818c:PE_PGRS33:RATT	PE-PGRS[space]family[space]protein[space]PE_PGRS33	.	DEL	CDS	0
contig_1	2165045	2165052	GAATCCCT	G	.	.	.	.	None	None	.	9	9	1	0	PPE34	FunctionalCategory:[space]PE/PPE[semi-colon][space]Interacts[space]with[space]TLR2[space]and[space]triggers[space]functional[space]maturation[space]of[space]human[space]dendritic[space]cells[space]and[space]secretion[space]of[space]immunomodulatory[space]cytokines[space][PMID:[space]20837474][semi-colon][space]Facilitates[space]a[space]shift[space]in[space]the[space]ensuing[space]immunity[space]t…	similar[space]to[space]nucleotide[space]sequence:H37Rv.NC_000962.3:Rv1917c:PPE34:RATT	Probable[space]T-cell[space]antigen/PPE[space]family[space]protein[space]PPE34	.	DEL	CDS	0
contig_1	2165054	2165054	G	A	ATC	ATT	I	I	1233	2	I1233I	1	1	1	0	PPE34	FunctionalCategory:[space]PE/PPE[semi-colon][space]Interacts[space]with[space]TLR2[space]and[space]triggers[space]functional[space]maturation[space]of[space]human[space]dendritic[space]cells[space]and[space]secretion[space]of[space]immunomodulatory[space]cytokines[space][PMID:[space]20837474][semi-colon][space]Facilitates[space]a[space]shift[space]in[space]the[space]ensuing[space]immunity[space]t…	similar[space]to[space]nucleotide[space]sequence:H37Rv.NC_000962.3:Rv1917c:PPE34:RATT	Probable[space]T-cell[space]antigen/PPE[space]family[space]protein[space]PPE34	Negative:C->T	SNP	CDS	0
contig_1	2165059	2165062	CAGA	C	.	.	.	.	None	None	.	9	9	1	0	PPE34	FunctionalCategory:[space]PE/PPE[semi-colon][space]Interacts[space]with[space]TLR2[space]and[space]triggers[space]functional[space]maturation[space]of[space]human[space]dendritic[space]cells[space]and[space]secretion[space]of[space]immunomodulatory[space]cytokines[space][PMID:[space]20837474][semi-colon][space]Facilitates[space]a[space]shift[space]in[space]the[space]ensuing[space]immunity[space]t…	similar[space]to[space]nucleotide[space]sequence:H37Rv.NC_000962.3:Rv1917c:PPE34:RATT	Probable[space]T-cell[space]antigen/PPE[space]family[space]protein[space]PPE34	.	DEL	CDS	0
contig_1	2165064	2165077	TCCAGGGTGCCGCC	T	.	.	.	.	None	None	.	9	9	1	0	PPE34	FunctionalCategory:[space]PE/PPE[semi-colon][space]Interacts[space]with[space]TLR2[space]and[space]triggers[space]functional[space]maturation[space]of[space]human[space]dendritic[space]cells[space]and[space]secretion[space]of[space]immunomodulatory[space]cytokines[space][PMID:[space]20837474][semi-colon][space]Facilitates[space]a[space]shift[space]in[space]the[space]ensuing[space]immunity[space]t…	similar[space]to[space]nucleotide[space]sequence:H37Rv.NC_000962.3:Rv1917c:PPE34:RATT	Probable[space]T-cell[space]antigen/PPE[space]family[space]protein[space]PPE34	.	DEL	CDS	0
contig_1	2165079	2165081	GCC	G	.	.	.	.	None	None	.	9	9	1	0	PPE34	FunctionalCategory:[space]PE/PPE[semi-colon][space]Interacts[space]with[space]TLR2[space]and[space]triggers[space]functional[space]maturation[space]of[space]human[space]dendritic[space]cells[space]and[space]secretion[space]of[space]immunomodulatory[space]cytokines[space][PMID:[space]20837474][semi-colon][space]Facilitates[space]a[space]shift[space]in[space]the[space]ensuing[space]immunity[space]t…	similar[space]to[space]nucleotide[space]sequence:H37Rv.NC_000962.3:Rv1917c:PPE34:RATT	Probable[space]T-cell[space]antigen/PPE[space]family[space]protein[space]PPE34	.	DEL	CDS	0
contig_1	2165082	2165085	AGCG	A	.	.	.	.	None	None	.	9	9	1	0	PPE34	FunctionalCategory:[space]PE/PPE[semi-colon][space]Interacts[space]with[space]TLR2[space]and[space]triggers[space]functional[space]maturation[space]of[space]human[space]dendritic[space]cells[space]and[space]secretion[space]of[space]immunomodulatory[space]cytokines[space][PMID:[space]20837474][semi-colon][space]Facilitates[space]a[space]shift[space]in[space]the[space]ensuing[space]immunity[space]t…	similar[space]to[space]nucleotide[space]sequence:H37Rv.NC_000962.3:Rv1917c:PPE34:RATT	Probable[space]T-cell[space]antigen/PPE[space]family[space]protein[space]PPE34	.	DEL	CDS	0
contig_1	2165087	2165092	GACGCC	G	.	.	.	.	None	None	.	9	9	1	0	PPE34	FunctionalCategory:[space]PE/PPE[semi-colon][space]Interacts[space]with[space]TLR2[space]and[space]triggers[space]functional[space]maturation[space]of[space]human[space]dendritic[space]cells[space]and[space]secretion[space]of[space]immunomodulatory[space]cytokines[space][PMID:[space]20837474][semi-colon][space]Facilitates[space]a[space]shift[space]in[space]the[space]ensuing[space]immunity[space]t…	similar[space]to[space]nucleotide[space]sequence:H37Rv.NC_000962.3:Rv1917c:PPE34:RATT	Probable[space]T-cell[space]antigen/PPE[space]family[space]protein[space]PPE34	.	DEL	CDS	0
contig_1	2165096	2165096	T	G	GTA	GTC	V	V	1219	2	V1219V	1	0	1	0	PPE34	FunctionalCategory:[space]PE/PPE[semi-colon][space]Interacts[space]with[space]TLR2[space]and[space]triggers[space]functional[space]maturation[space]of[space]human[space]dendritic[space]cells[space]and[space]secretion[space]of[space]immunomodulatory[space]cytokines[space][PMID:[space]20837474][semi-colon][space]Facilitates[space]a[space]shift[space]in[space]the[space]ensuing[space]immunity[space]t…	similar[space]to[space]nucleotide[space]sequence:H37Rv.NC_000962.3:Rv1917c:PPE34:RATT	Probable[space]T-cell[space]antigen/PPE[space]family[space]protein[space]PPE34	Negative:A->C	SNP	CDS	0
contig_1	2165098	2165103	CGAATG	C	.	.	.	.	None	None	.	9	9	1	0	PPE34	FunctionalCategory:[space]PE/PPE[semi-colon][space]Interacts[space]with[space]TLR2[space]and[space]triggers[space]functional[space]maturation[space]of[space]human[space]dendritic[space]cells[space]and[space]secretion[space]of[space]immunomodulatory[space]cytokines[space][PMID:[space]20837474][semi-colon][space]Facilitates[space]a[space]shift[space]in[space]the[space]ensuing[space]immunity[space]t…	similar[space]to[space]nucleotide[space]sequence:H37Rv.NC_000962.3:Rv1917c:PPE34:RATT	Probable[space]T-cell[space]antigen/PPE[space]family[space]protein[space]PPE34	.	DEL	CDS	0
contig_1	2165106	2165110	CTAAG	C	.	.	.	.	None	None	.	9	9	1	0	PPE34	FunctionalCategory:[space]PE/PPE[semi-colon][space]Interacts[space]with[space]TLR2[space]and[space]triggers[space]functional[space]maturation[space]of[space]human[space]dendritic[space]cells[space]and[space]secretion[space]of[space]immunomodulatory[space]cytokines[space][PMID:[space]20837474][semi-colon][space]Facilitates[space]a[space]shift[space]in[space]the[space]ensuing[space]immunity[space]t…	similar[space]to[space]nucleotide[space]sequence:H37Rv.NC_000962.3:Rv1917c:PPE34:RATT	Probable[space]T-cell[space]antigen/PPE[space]family[space]protein[space]PPE34	.	DEL	CDS	0
contig_1	2165112	2165112	G	A	CCG	CTG	P	L	1214	1	P1214L	0	1	1	0	PPE34	FunctionalCategory:[space]PE/PPE[semi-colon][space]Interacts[space]with[space]TLR2[space]and[space]triggers[space]functional[space]maturation[space]of[space]human[space]dendritic[space]cells[space]and[space]secretion[space]of[space]immunomodulatory[space]cytokines[space][PMID:[space]20837474][semi-colon][space]Facilitates[space]a[space]shift[space]in[space]the[space]ensuing[space]immunity[space]t…	similar[space]to[space]nucleotide[space]sequence:H37Rv.NC_000962.3:Rv1917c:PPE34:RATT	Probable[space]T-cell[space]antigen/PPE[space]family[space]protein[space]PPE34	Negative:C->T	SNP	CDS	0
contig_1	2165116	2165119	TGGG	T	.	.	.	.	None	None	.	9	9	1	0	PPE34	FunctionalCategory:[space]PE/PPE[semi-colon][space]Interacts[space]with[space]TLR2[space]and[space]triggers[space]functional[space]maturation[space]of[space]human[space]dendritic[space]cells[space]and[space]secretion[space]of[space]immunomodulatory[space]cytokines[space][PMID:[space]20837474][semi-colon][space]Facilitates[space]a[space]shift[space]in[space]the[space]ensuing[space]immunity[space]t…	similar[space]to[space]nucleotide[space]sequence:H37Rv.NC_000962.3:Rv1917c:PPE34:RATT	Probable[space]T-cell[space]antigen/PPE[space]family[space]protein[space]PPE34	.	DEL	CDS	0
contig_1	2165120	2165120	G	A	GGC	GGT	G	G	1211	2	G1211G	1	1	1	0	PPE34	FunctionalCategory:[space]PE/PPE[semi-colon][space]Interacts[space]with[space]TLR2[space]and[space]triggers[space]functional[space]maturation[space]of[space]human[space]dendritic[space]cells[space]and[space]secretion[space]of[space]immunomodulatory[space]cytokines[space][PMID:[space]20837474][semi-colon][space]Facilitates[space]a[space]shift[space]in[space]the[space]ensuing[space]immunity[space]t…	similar[space]to[space]nucleotide[space]sequence:H37Rv.NC_000962.3:Rv1917c:PPE34:RATT	Probable[space]T-cell[space]antigen/PPE[space]family[space]protein[space]PPE34	Negative:C->T	SNP	CDS	0
contig_1	2165122	2165127	CGATGT	C	.	.	.	.	None	None	.	9	9	1	0	PPE34	FunctionalCategory:[space]PE/PPE[semi-colon][space]Interacts[space]with[space]TLR2[space]and[space]triggers[space]functional[space]maturation[space]of[space]human[space]dendritic[space]cells[space]and[space]secretion[space]of[space]immunomodulatory[space]cytokines[space][PMID:[space]20837474][semi-colon][space]Facilitates[space]a[space]shift[space]in[space]the[space]ensuing[space]immunity[space]t…	similar[space]to[space]nucleotide[space]sequence:H37Rv.NC_000962.3:Rv1917c:PPE34:RATT	Probable[space]T-cell[space]antigen/PPE[space]family[space]protein[space]PPE34	.	DEL	CDS	0
contig_1	2165128	2165130	AGC	A	.	.	.	.	None	None	.	9	9	1	0	PPE34	FunctionalCategory:[space]PE/PPE[semi-colon][space]Interacts[space]with[space]TLR2[space]and[space]triggers[space]functional[space]maturation[space]of[space]human[space]dendritic[space]cells[space]and[space]secretion[space]of[space]immunomodulatory[space]cytokines[space][PMID:[space]20837474][semi-colon][space]Facilitates[space]a[space]shift[space]in[space]the[space]ensuing[space]immunity[space]t…	similar[space]to[space]nucleotide[space]sequence:H37Rv.NC_000962.3:Rv1917c:PPE34:RATT	Probable[space]T-cell[space]antigen/PPE[space]family[space]protein[space]PPE34	.	DEL	CDS	0
contig_1	2165133	2165137	GTGAA	G	.	.	.	.	None	None	.	9	9	1	0	PPE34	FunctionalCategory:[space]PE/PPE[semi-colon][space]Interacts[space]with[space]TLR2[space]and[space]triggers[space]functional[space]maturation[space]of[space]human[space]dendritic[space]cells[space]and[space]secretion[space]of[space]immunomodulatory[space]cytokines[space][PMID:[space]20837474][semi-colon][space]Facilitates[space]a[space]shift[space]in[space]the[space]ensuing[space]immunity[space]t…	similar[space]to[space]nucleotide[space]sequence:H37Rv.NC_000962.3:Rv1917c:PPE34:RATT	Probable[space]T-cell[space]antigen/PPE[space]family[space]protein[space]PPE34	.	DEL	CDS	0
contig_1	2165138	2165141	GATA	G	.	.	.	.	None	None	.	9	9	1	0	PPE34	FunctionalCategory:[space]PE/PPE[semi-colon][space]Interacts[space]with[space]TLR2[space]and[space]triggers[space]functional[space]maturation[space]of[space]human[space]dendritic[space]cells[space]and[space]secretion[space]of[space]immunomodulatory[space]cytokines[space][PMID:[space]20837474][semi-colon][space]Facilitates[space]a[space]shift[space]in[space]the[space]ensuing[space]immunity[space]t…	similar[space]to[space]nucleotide[space]sequence:H37Rv.NC_000962.3:Rv1917c:PPE34:RATT	Probable[space]T-cell[space]antigen/PPE[space]family[space]protein[space]PPE34	.	DEL	CDS	0
contig_1	2165145	2165148	GCGA	G	.	.	.	.	None	None	.	9	9	1	0	PPE34	FunctionalCategory:[space]PE/PPE[semi-colon][space]Interacts[space]with[space]TLR2[space]and[space]triggers[space]functional[space]maturation[space]of[space]human[space]dendritic[space]cells[space]and[space]secretion[space]of[space]immunomodulatory[space]cytokines[space][PMID:[space]20837474][semi-colon][space]Facilitates[space]a[space]shift[space]in[space]the[space]ensuing[space]immunity[space]t…	similar[space]to[space]nucleotide[space]sequence:H37Rv.NC_000962.3:Rv1917c:PPE34:RATT	Probable[space]T-cell[space]antigen/PPE[space]family[space]protein[space]PPE34	.	DEL	CDS	0
contig_1	2165152	2165152	T	G	AAC	CAC	N	H	1201	0	N1201H	0	0	1	0	PPE34	FunctionalCategory:[space]PE/PPE[semi-colon][space]Interacts[space]with[space]TLR2[space]and[space]triggers[space]functional[space]maturation[space]of[space]human[space]dendritic[space]cells[space]and[space]secretion[space]of[space]immunomodulatory[space]cytokines[space][PMID:[space]20837474][semi-colon][space]Facilitates[space]a[space]shift[space]in[space]the[space]ensuing[space]immunity[space]t…	similar[space]to[space]nucleotide[space]sequence:H37Rv.NC_000962.3:Rv1917c:PPE34:RATT	Probable[space]T-cell[space]antigen/PPE[space]family[space]protein[space]PPE34	Negative:A->C	SNP	CDS	0
contig_1	2165450	2165450	C	T	CCG	CCA	P	P	1101	2	P1101P	1	1	1	0	PPE34	FunctionalCategory:[space]PE/PPE[semi-colon][space]Interacts[space]with[space]TLR2[space]and[space]triggers[space]functional[space]maturation[space]of[space]human[space]dendritic[space]cells[space]and[space]secretion[space]of[space]immunomodulatory[space]cytokines[space][PMID:[space]20837474][semi-colon][space]Facilitates[space]a[space]shift[space]in[space]the[space]ensuing[space]immunity[space]t…	similar[space]to[space]nucleotide[space]sequence:H37Rv.NC_000962.3:Rv1917c:PPE34:RATT	Probable[space]T-cell[space]antigen/PPE[space]family[space]protein[space]PPE34	Negative:G->A	SNP	CDS	0
contig_1	2187260	2187260	G	A	TTC	TTT	F	F	116	2	F116F	1	1	1	0	fadE17	FunctionalCategory:[space]lipid[space]metabolism	similar[space]to[space]nucleotide[space]sequence:H37Rv.NC_000962.3:Rv1934c:fadE17:RATT	Probable[space]acyl-CoA[space]dehydrogenase[space]FadE17	Negative:C->T	SNP	CDS	0
contig_1	2198134	2198134	G	C	GTC	CTC	V	L	243	0	V243L	0	0	1	0	Rv1945	FunctionalCategory:[space]insertion[space]seqs[space]and[space]phages[semi-colon][space]Bound[space]and[space]likely[space]regulated[space]by[space]LexA[comma][space]an[space]activator[space]of[space]DNA[space]damage[space]response[space]proteins[space][PMID:[space]14617159]	similar[space]to[space]nucleotide[space]sequence:H37Rv.NC_000962.3:Rv1945:Rv1945:RATT	Conserved[space]hypothetical[space]protein	.	SNP	CDS	0
contig_1	2198389	2198389	A	C	AAC	CAC	N	H	328	0	N328H	0	0	1	0	Rv1945	FunctionalCategory:[space]insertion[space]seqs[space]and[space]phages[semi-colon][space]Bound[space]and[space]likely[space]regulated[space]by[space]LexA[comma][space]an[space]activator[space]of[space]DNA[space]damage[space]response[space]proteins[space][PMID:[space]14617159]	similar[space]to[space]nucleotide[space]sequence:H37Rv.NC_000962.3:Rv1945:Rv1945:RATT	Conserved[space]hypothetical[space]protein	.	SNP	CDS	0
contig_1	2198548	2198548	G	A	GTA	ATA	V	I	381	0	V381I	0	1	1	0	Rv1945	FunctionalCategory:[space]insertion[space]seqs[space]and[space]phages[semi-colon][space]Bound[space]and[space]likely[space]regulated[space]by[space]LexA[comma][space]an[space]activator[space]of[space]DNA[space]damage[space]response[space]proteins[space][PMID:[space]14617159]	similar[space]to[space]nucleotide[space]sequence:H37Rv.NC_000962.3:Rv1945:Rv1945:RATT	Conserved[space]hypothetical[space]protein	.	SNP	CDS	0
contig_1	2198661	2198661	C	T	GGC	GGT	G	G	418	2	G418G	1	1	1	0	Rv1945	FunctionalCategory:[space]insertion[space]seqs[space]and[space]phages[semi-colon][space]Bound[space]and[space]likely[space]regulated[space]by[space]LexA[comma][space]an[space]activator[space]of[space]DNA[space]damage[space]response[space]proteins[space][PMID:[space]14617159]	similar[space]to[space]nucleotide[space]sequence:H37Rv.NC_000962.3:Rv1945:Rv1945:RATT	Conserved[space]hypothetical[space]protein	.	SNP	CDS	0
contig_1	2301748	2301748	A	G	TGG	CGG	W	R	3887	0	W3887R	0	1	1	0	pks12	FunctionalCategory:[space]lipid[space]metabolism	similar[space]to[space]nucleotide[space]sequence:H37Rv.NC_000962.3:Rv2048c:pks12:RATT	Polyketide[space]synthase[space]Pks12	Negative:T->C	SNP	CDS	0
contig_1	2301786	2301786	G	T	GCC	GAC	A	D	3874	1	A3874D	0	0	1	0	pks12	FunctionalCategory:[space]lipid[space]metabolism	similar[space]to[space]nucleotide[space]sequence:H37Rv.NC_000962.3:Rv2048c:pks12:RATT	Polyketide[space]synthase[space]Pks12	Negative:C->A	SNP	CDS	0
contig_1	2301865	2301865	C	T	GGG	AGG	G	R	3848	0	G3848R	0	1	1	0	pks12	FunctionalCategory:[space]lipid[space]metabolism	similar[space]to[space]nucleotide[space]sequence:H37Rv.NC_000962.3:Rv2048c:pks12:RATT	Polyketide[space]synthase[space]Pks12	Negative:G->A	SNP	CDS	0
contig_1	2301872	2301872	C	T	TCG	TCA	S	S	3845	2	S3845S	1	1	1	0	pks12	FunctionalCategory:[space]lipid[space]metabolism	similar[space]to[space]nucleotide[space]sequence:H37Rv.NC_000962.3:Rv2048c:pks12:RATT	Polyketide[space]synthase[space]Pks12	Negative:G->A	SNP	CDS	0
contig_1	2427188	2427188	G	C	CTG	GTG	L	V	279	0	L279V	0	0	1	0	PE_PGRS38	FunctionalCategory:[space]PE/PPE[semi-colon][space]Located[space]in[space]the[space]cell[space]membrane[space][PMID:[space]21261938][semi-colon][space]Expressed[space]in[space]vivo[space]in[space]guinea[space]pig[space]lung[space]at[space]both[space]30[space]and[space]90[space]days[space]post-infection[space][PMID:[space]21085642]	similar[space]to[space]nucleotide[space]sequence:H37Rv.NC_000962.3:Rv2162c:PE_PGRS38:RATT	PE-PGRS[space]family[space]protein[space]PE_PGRS38	Negative:C->G	SNP	CDS	0
contig_1	2441374	2441374	T	G	ACC	CCC	T	P	134	0	T134P	0	0	1	0	Rv2177c	FunctionalCategory:[space]insertion[space]seqs[space]and[space]phages	similar[space]to[space]nucleotide[space]sequence:H37Rv.NC_000962.3:Rv2177c:Rv2177c:RATT	Possible[space]transposase	Negative:A->C	SNP	CDS	0
contig_1	2441725	2441725	C	T	GAT	AAT	D	N	17	0	D17N	0	1	1	0	Rv2177c	FunctionalCategory:[space]insertion[space]seqs[space]and[space]phages	similar[space]to[space]nucleotide[space]sequence:H37Rv.NC_000962.3:Rv2177c:Rv2177c:RATT	Possible[space]transposase	Negative:G->A	SNP	CDS	0
contig_1	2453843	2453843	T	G	AGC	CGC	S	R	2	0	S2R	0	0	1	0	Rv2189c	FunctionalCategory:[space]conserved[space]hypotheticals	similar[space]to[space]nucleotide[space]sequence:H37Rv.NC_000962.3:Rv2189c:Rv2189c:RATT	Putative[space]Antigen	Negative:A->C	SNP	CDS	1
contig_1	2454400	2454401	TG	T	.	.	.	.	None	None	.	9	9	1	0	ripC	FunctionalCategory:[space]virulence[comma][space]detoxification[comma][space]adaptation[semi-colon][space]required[space]for[space]growth[space]in[space]M.[space]tuberculosis[space][PMID:[space]22952680][semi-colon][space]immunogenic[space]during[space]infection[space][PMID:[space]22952680][semi-colon][space]peptidoglycan[space](PG)[space]hydrolysis[space]activity[space]of[space]this[space]enzyme…	similar[space]to[space]nucleotide[space]sequence:H37Rv.NC_000962.3:Rv2190c:ripC:RATT	peptidoglycan[space]peptidase[space]RipC/Antigen	.	DEL	CDS	0
contig_1	2634310	2634311	GA	G	.	.	.	.	None	None	.	9	9	0	0	.	.	.	.	.	DEL	inter_genic	0
contig_1	2692585	2692585	G	A	AGC	AAC	S	N	152	1	S152N	0	1	1	0	PE_PGRS41	FunctionalCategory:[space]PE/PPE[semi-colon][space]pH[space]regulated[space]gene[semi-colon][space]induced[space]by[space]acidic[space]pH[space]of[space]the[space]phagosome[space][PMID:[space]21401735][semi-colon][space]When[space]expressed[space]in[space]Mycobacterium[space]smegmatis[comma][space]survival[space]is[space]increased[comma][space]host[space]cell[space]autophagy[space]and[space]apopt…	similar[space]to[space]nucleotide[space]sequence:H37Rv.NC_000962.3:Rv2396:PE_PGRS41:RATT	PE-PGRS[space]family[space]protein[space]PE_PGRS41	.	SNP	CDS	0
contig_1	2692614	2692614	G	A	GTC	ATC	V	I	162	0	V162I	0	1	1	0	PE_PGRS41	FunctionalCategory:[space]PE/PPE[semi-colon][space]pH[space]regulated[space]gene[semi-colon][space]induced[space]by[space]acidic[space]pH[space]of[space]the[space]phagosome[space][PMID:[space]21401735][semi-colon][space]When[space]expressed[space]in[space]Mycobacterium[space]smegmatis[comma][space]survival[space]is[space]increased[comma][space]host[space]cell[space]autophagy[space]and[space]apopt…	similar[space]to[space]nucleotide[space]sequence:H37Rv.NC_000962.3:Rv2396:PE_PGRS41:RATT	PE-PGRS[space]family[space]protein[space]PE_PGRS41	.	SNP	CDS	0
contig_1	2693797	2693797	A	G	GTC	GCC	V	A	167	1	V167A	0	1	1	0	cysA1	FunctionalCategory:[space]cell[space]wall[space]and[space]cell[space]processes	similar[space]to[space]nucleotide[space]sequence:H37Rv.NC_000962.3:Rv2397c:cysA1:RATT	Sulfate-transport[space]ATP-binding[space]protein[space]ABC[space]transporter[space]CysA1	Negative:T->C	SNP	CDS	1
contig_1	2761719	2761720	AC	A	.	.	.	.	None	None	.	9	9	1	0	jefA	FunctionalCategory:[space]cell[space]wall[space]and[space]cell[space]processes[semi-colon][space]induced[space]by[space]isoniazid[comma][space]streptomycin[comma][space]ethambutol[space][PMID:[space]20001742][semi-colon][space]induced[space]in[space]an[space]ofloxacin[space]monoresistant[space]strain[space]when[space]the[space]strain[space]is[space]exposed[space]to[space]ofloxacin[space][PMID:[sp…	similar[space]to[space]nucleotide[space]sequence:H37Rv.NC_000962.3:Rv2459:jefA:RATT	Probable[space]drug[space]efflux[space]pump.	.	DEL	CDS	0
contig_1	2793953	2793953	C	CG	.	.	.	.	None	None	.	9	9	1	0	PE_PGRS42	FunctionalCategory:[space]PE/PPE[semi-colon][space]Expressed[space]in[space]vivo[space]in[space]guinea[space]pig[space]lung[space]at[space]both[space]30[space]and[space]90[space]days[space]post-infection.[space][PMID:[space]21085642]	ab[space]initio[space]prediction:Prodigal:002006	Probable[space]CD8[space]antigen/PE-PGRS[space]family[space]protein[space]PE_PGRS42	.	INS	CDS	0
contig_1	2793956	2793958	CGG	AAT	.	.	.	.	None	None	.	9	9	1	0	PE_PGRS42	FunctionalCategory:[space]PE/PPE[semi-colon][space]Expressed[space]in[space]vivo[space]in[space]guinea[space]pig[space]lung[space]at[space]both[space]30[space]and[space]90[space]days[space]post-infection.[space][PMID:[space]21085642]	ab[space]initio[space]prediction:Prodigal:002006	Probable[space]CD8[space]antigen/PE-PGRS[space]family[space]protein[space]PE_PGRS42	.	SNP	CDS	0
contig_1	2793963	2793964	GC	G	.	.	.	.	None	None	.	9	9	1	0	PE_PGRS42	FunctionalCategory:[space]PE/PPE[semi-colon][space]Expressed[space]in[space]vivo[space]in[space]guinea[space]pig[space]lung[space]at[space]both[space]30[space]and[space]90[space]days[space]post-infection.[space][PMID:[space]21085642]	ab[space]initio[space]prediction:Prodigal:002006	Probable[space]CD8[space]antigen/PE-PGRS[space]family[space]protein[space]PE_PGRS42	.	DEL	CDS	0
contig_1	2793967	2793970	TTGC	GACA	.	.	.	.	None	None	.	9	9	1	0	PE_PGRS42	FunctionalCategory:[space]PE/PPE[semi-colon][space]Expressed[space]in[space]vivo[space]in[space]guinea[space]pig[space]lung[space]at[space]both[space]30[space]and[space]90[space]days[space]post-infection.[space][PMID:[space]21085642]	ab[space]initio[space]prediction:Prodigal:002006	Probable[space]CD8[space]antigen/PE-PGRS[space]family[space]protein[space]PE_PGRS42	.	SNP	CDS	0
contig_1	2793972	2793975	GCCC	TTAA	.	.	.	.	None	None	.	9	9	1	0	PE_PGRS42	FunctionalCategory:[space]PE/PPE[semi-colon][space]Expressed[space]in[space]vivo[space]in[space]guinea[space]pig[space]lung[space]at[space]both[space]30[space]and[space]90[space]days[space]post-infection.[space][PMID:[space]21085642]	ab[space]initio[space]prediction:Prodigal:002006	Probable[space]CD8[space]antigen/PE-PGRS[space]family[space]protein[space]PE_PGRS42	.	SNP	CDS	0
contig_1	2799605	2799606	TC	T	.	.	.	.	None	None	.	9	9	1	0	PE_PGRS43	FunctionalCategory:[space]PE/PPE[semi-colon][space]Expressed[space]in[space]vivo[space]in[space]guinea[space]pig[space]lung[space]at[space]both[space]30[space]and[space]90[space]days[space]post-infection.[space][PMID:[space]21085642][semi-colon][space]Immunization[space]of[space]mice[space]with[space]Rv2490c[space](possible[space]vaccine[space]candidate)[space]reduced[space]lung[space]CFU[space]c…	ab[space]initio[space]prediction:Prodigal:002006	PE-PGRS[space]family[space]protein[space]PE_PGRS43	.	DEL	CDS	0
contig_1	2799754	2799755	GC	G	.	.	.	.	None	None	.	9	9	1	0	PE_PGRS43	FunctionalCategory:[space]PE/PPE[semi-colon][space]Expressed[space]in[space]vivo[space]in[space]guinea[space]pig[space]lung[space]at[space]both[space]30[space]and[space]90[space]days[space]post-infection.[space][PMID:[space]21085642][semi-colon][space]Immunization[space]of[space]mice[space]with[space]Rv2490c[space](possible[space]vaccine[space]candidate)[space]reduced[space]lung[space]CFU[space]c…	ab[space]initio[space]prediction:Prodigal:002006	PE-PGRS[space]family[space]protein[space]PE_PGRS43	.	DEL	CDS	0
contig_1	2800252	2800252	T	TC	.	.	.	.	None	None	.	9	9	1	0	PE_PGRS43	FunctionalCategory:[space]PE/PPE[semi-colon][space]Expressed[space]in[space]vivo[space]in[space]guinea[space]pig[space]lung[space]at[space]both[space]30[space]and[space]90[space]days[space]post-infection.[space][PMID:[space]21085642][semi-colon][space]Immunization[space]of[space]mice[space]with[space]Rv2490c[space](possible[space]vaccine[space]candidate)[space]reduced[space]lung[space]CFU[space]c…	ab[space]initio[space]prediction:Prodigal:002006	PE-PGRS[space]family[space]protein[space]PE_PGRS43	.	INS	CDS	0
contig_1	2803107	2803107	A	AC	.	.	.	.	None	None	.	9	9	1	0	PE_PGRS43	FunctionalCategory:[space]PE/PPE[semi-colon][space]Expressed[space]in[space]vivo[space]in[space]guinea[space]pig[space]lung[space]at[space]both[space]30[space]and[space]90[space]days[space]post-infection.[space][PMID:[space]21085642][semi-colon][space]Immunization[space]of[space]mice[space]with[space]Rv2490c[space](possible[space]vaccine[space]candidate)[space]reduced[space]lung[space]CFU[space]c…	ab[space]initio[space]prediction:Prodigal:002006	PE-PGRS[space]family[space]protein[space]PE_PGRS43	.	INS	CDS	0
contig_1	2978547	2978547	C	T	GTC	ATC	V	I	107	0	V107I	0	1	1	0	Rv2661c	FunctionalCategory:[space]conserved[space]hypotheticals	similar[space]to[space]nucleotide[space]sequence:H37Rv.NC_000962.3:Rv2661c:Rv2661c:RATT	Hypothetical[space]protein	Negative:G->A	SNP	CDS	1
contig_1	2980901	2980901	G	C	GGA	CGA	G	R	181	0	G181R	0	0	1	0	Rv2666	FunctionalCategory:[space]insertion[space]seqs[space]and[space]phages	similar[space]to[space]nucleotide[space]sequence:H37Rv.NC_000962.3:Rv2666:Rv2666:RATT	Probable[space]transposase[space]for[space]insertion[space]sequence[space]element[space]IS1081[space](fragment)	.	SNP	CDS	0
contig_1	3052424	3052424	C	CG	.	.	.	.	None	None	.	9	9	1	0	PE_PGRS47	Expressed[space]in[space]vivo[space]in[space]guinea[space]pig[space]lung[space]at[space]90[space]but[space]not[space]30[space]days[space]post-infection[space][PMID:[space]21085642][semi-colon][space]Inhibits[space]autophagy[space]in[space]host[space]macrophages[space]during[space]infection[space][PMID:[space]27562263][semi-colon][space]Inhibits[space]MHC[space]Class[space]II[space]antigen[space]p…	similar[space]to[space]nucleotide[space]sequence:H37Rv.NC_000962.3:Rv2741:PE_PGRS47:RATT	Probable[space]antigen/PE-PGRS[space]family[space]protein[space]PE_PGRS47	.	INS	CDS	0
contig_1	3052426	3052426	A	AC	.	.	.	.	None	None	.	9	9	1	0	PE_PGRS47	Expressed[space]in[space]vivo[space]in[space]guinea[space]pig[space]lung[space]at[space]90[space]but[space]not[space]30[space]days[space]post-infection[space][PMID:[space]21085642][semi-colon][space]Inhibits[space]autophagy[space]in[space]host[space]macrophages[space]during[space]infection[space][PMID:[space]27562263][semi-colon][space]Inhibits[space]MHC[space]Class[space]II[space]antigen[space]p…	similar[space]to[space]nucleotide[space]sequence:H37Rv.NC_000962.3:Rv2741:PE_PGRS47:RATT	Probable[space]antigen/PE-PGRS[space]family[space]protein[space]PE_PGRS47	.	INS	CDS	0
contig_1	3052430	3052430	T	TG	.	.	.	.	None	None	.	9	9	1	0	PE_PGRS47	Expressed[space]in[space]vivo[space]in[space]guinea[space]pig[space]lung[space]at[space]90[space]but[space]not[space]30[space]days[space]post-infection[space][PMID:[space]21085642][semi-colon][space]Inhibits[space]autophagy[space]in[space]host[space]macrophages[space]during[space]infection[space][PMID:[space]27562263][semi-colon][space]Inhibits[space]MHC[space]Class[space]II[space]antigen[space]p…	similar[space]to[space]nucleotide[space]sequence:H37Rv.NC_000962.3:Rv2741:PE_PGRS47:RATT	Probable[space]antigen/PE-PGRS[space]family[space]protein[space]PE_PGRS47	.	INS	CDS	0
contig_1	3052436	3052436	G	A	GGC	GAC	G	D	359	1	G359D	0	1	1	0	PE_PGRS47	Expressed[space]in[space]vivo[space]in[space]guinea[space]pig[space]lung[space]at[space]90[space]but[space]not[space]30[space]days[space]post-infection[space][PMID:[space]21085642][semi-colon][space]Inhibits[space]autophagy[space]in[space]host[space]macrophages[space]during[space]infection[space][PMID:[space]27562263][semi-colon][space]Inhibits[space]MHC[space]Class[space]II[space]antigen[space]p…	similar[space]to[space]nucleotide[space]sequence:H37Rv.NC_000962.3:Rv2741:PE_PGRS47:RATT	Probable[space]antigen/PE-PGRS[space]family[space]protein[space]PE_PGRS47	.	SNP	CDS	0
contig_1	3052459	3052459	G	C	GCC	CCC	A	P	367	0	A367P	0	0	1	0	PE_PGRS47	Expressed[space]in[space]vivo[space]in[space]guinea[space]pig[space]lung[space]at[space]90[space]but[space]not[space]30[space]days[space]post-infection[space][PMID:[space]21085642][semi-colon][space]Inhibits[space]autophagy[space]in[space]host[space]macrophages[space]during[space]infection[space][PMID:[space]27562263][semi-colon][space]Inhibits[space]MHC[space]Class[space]II[space]antigen[space]p…	similar[space]to[space]nucleotide[space]sequence:H37Rv.NC_000962.3:Rv2741:PE_PGRS47:RATT	Probable[space]antigen/PE-PGRS[space]family[space]protein[space]PE_PGRS47	.	SNP	CDS	0
contig_1	3052465	3052466	CT	GC	.	.	.	.	None	None	.	9	9	1	0	PE_PGRS47	Expressed[space]in[space]vivo[space]in[space]guinea[space]pig[space]lung[space]at[space]90[space]but[space]not[space]30[space]days[space]post-infection[space][PMID:[space]21085642][semi-colon][space]Inhibits[space]autophagy[space]in[space]host[space]macrophages[space]during[space]infection[space][PMID:[space]27562263][semi-colon][space]Inhibits[space]MHC[space]Class[space]II[space]antigen[space]p…	similar[space]to[space]nucleotide[space]sequence:H37Rv.NC_000962.3:Rv2741:PE_PGRS47:RATT	Probable[space]antigen/PE-PGRS[space]family[space]protein[space]PE_PGRS47	.	SNP	CDS	0
contig_1	3119663	3119663	C	CG	.	.	.	.	None	None	.	9	9	0	0	.	.	.	.	.	INS	repeat_region	0
contig_1	3135448	3135448	C	A	CTG	CTT	L	L	16	2	L16L	1	0	1	0	Rv2828c	FunctionalCategory:[space]conserved[space]hypotheticals	similar[space]to[space]nucleotide[space]sequence:H37Rv.NC_000962.3:Rv2828c:Rv2828c:RATT	Conserved[space]hypothetical[space]protein	Negative:G->T	SNP	CDS	0
contig_1	3219959	3219960	GA	G	.	.	.	.	None	None	.	9	9	1	0	Rv2913c	FunctionalCategory:[space]intermediary[space]metabolism[space]and[space]respiration	similar[space]to[space]nucleotide[space]sequence:H37Rv.NC_000962.3:Rv2913c:Rv2913c:RATT	Possible[space]D-amino[space]acid[space]aminohydrolase[space](D-amino[space]acid[space]hydrolase)	.	DEL	CDS	0
contig_1	3239363	3239363	G	GC	.	.	.	.	None	None	.	9	9	0	0	.	.	.	.	.	INS	inter_genic	0
contig_1	3248102	3248103	AC	A	.	.	.	.	None	None	.	9	9	1	0	ppsA	FunctionalCategory:[space]lipid[space]metabolism	similar[space]to[space]nucleotide[space]sequence:H37Rv.NC_000962.3:Rv2931:ppsA:RATT	Phenolpthiocerol[space]synthesis[space]type-I[space]polyketide[space]synthase[space]PpsA	.	DEL	CDS	0
contig_1	3353137	3353137	G	A	GCC	GCT	A	A	44	2	A44A	1	1	1	0	leuB	FunctionalCategory:[space]intermediary[space]metabolism[space]and[space]respiration	similar[space]to[space]nucleotide[space]sequence:H37Rv.NC_000962.3:Rv2995c:leuB:RATT	Probable[space]3-isopropylmalate[space]dehydrogenase[space]LeuB[space](beta-IPM[space]dehydrogenase)[space](IMDH)[space](3-IPM-DH)	Negative:C->T	SNP	CDS	0
contig_1	3364655	3364656	TC	T	.	.	.	.	None	None	.	9	9	1	0	lppZ	FunctionalCategory:[space]cell[space]wall[space]and[space]cell[space]processes	similar[space]to[space]nucleotide[space]sequence:H37Rv.NC_000962.3:Rv3006:lppZ:RATT	Probable[space]conserved[space]lipoprotein[space]LppZ	.	DEL	CDS	0
contig_1	3439238	3439238	G	C	CCG	GCG	P	A	259	0	P259A	0	0	1	0	Rv3079c	FunctionalCategory:[space]conserved[space]hypotheticals[semi-colon][space]identified[space]by[space]similarity[space]of[space]predicted[space]tertiary[space]structure[space]to[space]PDB:3fgcD[comma]3fgcA[comma]1nqkA[semi-colon][space]identified[space]by[space]similarity[space]of[space]predicted[space]tertiary[space]structure[space]to[space]PDB:1z69A[semi-colon][space]identified[space]by[space]sim…	ab[space]initio[space]prediction:I-TASSER:5.1	Conserved[space]protein/putative[space]oxidoreductase	Negative:C->G	SNP	CDS	0
contig_1	3513137	3513138	TC	T	.	.	.	.	None	None	.	9	9	1	0	nuoF	FunctionalCategory:[space]intermediary[space]metabolism[space]and[space]respiration	similar[space]to[space]nucleotide[space]sequence:H37Rv.NC_000962.3:Rv3150:nuoF:RATT	Probable[space]NADH[space]dehydrogenase[space]I[space](chain[space]F)[space]NuoF[space](NADH-ubiquinone[space]oxidoreductase[space]chain[space]F)	.	DEL	CDS	0
contig_1	3528097	3528097	G	A	CTG	TTG	L	L	157	0	L157L	1	1	1	0	HYBRA0005	.	ab[space]initio[space]prediction:Prodigal:002006	hypothetical[space]protein	Negative:C->T	SNP	CDS	0
contig_1	3528429	3528430	GC	G	.	.	.	.	None	None	.	9	9	1	0	HYBRA0005	.	ab[space]initio[space]prediction:Prodigal:002006	hypothetical[space]protein	.	DEL	CDS	0
contig_1	3528439	3528439	C	T	GGG	AGG	G	R	43	0	G43R	0	1	1	0	HYBRA0005	.	ab[space]initio[space]prediction:Prodigal:002006	hypothetical[space]protein	Negative:G->A	SNP	CDS	0
contig_1	3686376	3686380	GGATC	G	.	.	.	.	None	None	.	9	9	1	0	lpdA	.	ab[space]initio[space]prediction:Prodigal:002006	NAD(P)H quinone reductase LpdA	.	DEL	CDS	1
contig_1	3748397	3748397	T	C	TAA	TGA	*	*	247	1	*247*	1	1	1	0	Rv3349c	FunctionalCategory:[space]insertion[space]seqs[space]and[space]phages	similar[space]to[space]nucleotide[space]sequence:H37Rv.NC_000962.3:Rv3349c:Rv3349c:RATT	Probable[space]transposase	Negative:A->G	SNP	CDS	0
contig_1	3841884	3841884	C	T	.	.	.	.	None	None	.	9	1	0	0	.	.	.	.	.	SNP	inter_genic	0
contig_1	3879783	3879783	C	T	.	.	.	.	None	None	.	9	1	0	0	.	.	.	.	.	SNP	inter_genic	0
contig_1	3879808	3879808	C	A	.	.	.	.	None	None	.	9	0	0	0	.	.	.	.	.	SNP	inter_genic	0
contig_1	3879828	3879828	C	T	.	.	.	.	None	None	.	9	1	0	0	.	.	.	.	.	SNP	inter_genic	0
contig_1	3879891	3879891	G	C	.	.	.	.	None	None	.	9	0	0	0	.	.	.	.	.	SNP	inter_genic	0
contig_1	3879894	3879894	G	C	.	.	.	.	None	None	.	9	0	0	0	.	.	.	.	.	SNP	inter_genic	0
contig_1	3879908	3879908	G	C	.	.	.	.	None	None	.	9	0	0	0	.	.	.	.	.	SNP	inter_genic	0
contig_1	3879976	3879976	C	G	.	.	.	.	None	None	.	9	0	0	0	.	.	.	.	.	SNP	inter_genic	0
contig_1	3933930	3933931	AA	GC	.	.	.	.	None	None	.	9	9	1	0	PE_PGRS53	FunctionalCategory:[space]PE/PPE[semi-colon][space]Expressed[space]in[space]vivo[space]in[space]guinea[space]pig[space]lung[space]at[space]both[space]30[space]and[space]90[space]days[space]post-infection[space][PMID:[space]21085642][semi-colon][space]Upregulated[space]on[space]treatment[space]with[space]glycine/lysozyme[space][PMID:[space]23195184]	similar[space]to[space]nucleotide[space]sequence:H37Rv.NC_000962.3:Rv3507:PE_PGRS53:RATT	PE-PGRS[space]family[space]protein[space]PE_PGRS53	.	SNP	CDS	0
contig_1	3933942	3933942	A	G	AGC	GGC	S	G	1442	0	S1442G	0	1	1	0	PE_PGRS53	FunctionalCategory:[space]PE/PPE[semi-colon][space]Expressed[space]in[space]vivo[space]in[space]guinea[space]pig[space]lung[space]at[space]both[space]30[space]and[space]90[space]days[space]post-infection[space][PMID:[space]21085642][semi-colon][space]Upregulated[space]on[space]treatment[space]with[space]glycine/lysozyme[space][PMID:[space]23195184]	similar[space]to[space]nucleotide[space]sequence:H37Rv.NC_000962.3:Rv3507:PE_PGRS53:RATT	PE-PGRS[space]family[space]protein[space]PE_PGRS53	.	SNP	CDS	0
contig_1	3933950	3933950	C	CG	.	.	.	.	None	None	.	9	9	1	0	PE_PGRS53	FunctionalCategory:[space]PE/PPE[semi-colon][space]Expressed[space]in[space]vivo[space]in[space]guinea[space]pig[space]lung[space]at[space]both[space]30[space]and[space]90[space]days[space]post-infection[space][PMID:[space]21085642][semi-colon][space]Upregulated[space]on[space]treatment[space]with[space]glycine/lysozyme[space][PMID:[space]23195184]	similar[space]to[space]nucleotide[space]sequence:H37Rv.NC_000962.3:Rv3507:PE_PGRS53:RATT	PE-PGRS[space]family[space]protein[space]PE_PGRS53	.	INS	CDS	0
contig_1	3933953	3933953	C	G	GGC	GGG	G	G	1445	2	G1445G	1	0	1	0	PE_PGRS53	FunctionalCategory:[space]PE/PPE[semi-colon][space]Expressed[space]in[space]vivo[space]in[space]guinea[space]pig[space]lung[space]at[space]both[space]30[space]and[space]90[space]days[space]post-infection[space][PMID:[space]21085642][semi-colon][space]Upregulated[space]on[space]treatment[space]with[space]glycine/lysozyme[space][PMID:[space]23195184]	similar[space]to[space]nucleotide[space]sequence:H37Rv.NC_000962.3:Rv3507:PE_PGRS53:RATT	PE-PGRS[space]family[space]protein[space]PE_PGRS53	.	SNP	CDS	0
contig_1	3933956	3933956	C	CGT	.	.	.	.	None	None	.	9	9	1	0	PE_PGRS53	FunctionalCategory:[space]PE/PPE[semi-colon][space]Expressed[space]in[space]vivo[space]in[space]guinea[space]pig[space]lung[space]at[space]both[space]30[space]and[space]90[space]days[space]post-infection[space][PMID:[space]21085642][semi-colon][space]Upregulated[space]on[space]treatment[space]with[space]glycine/lysozyme[space][PMID:[space]23195184]	similar[space]to[space]nucleotide[space]sequence:H37Rv.NC_000962.3:Rv3507:PE_PGRS53:RATT	PE-PGRS[space]family[space]protein[space]PE_PGRS53	.	INS	CDS	0
contig_1	3933958	3933958	C	G	GCC	GGC	A	G	1447	1	A1447G	0	0	1	0	PE_PGRS53	FunctionalCategory:[space]PE/PPE[semi-colon][space]Expressed[space]in[space]vivo[space]in[space]guinea[space]pig[space]lung[space]at[space]both[space]30[space]and[space]90[space]days[space]post-infection[space][PMID:[space]21085642][semi-colon][space]Upregulated[space]on[space]treatment[space]with[space]glycine/lysozyme[space][PMID:[space]23195184]	similar[space]to[space]nucleotide[space]sequence:H37Rv.NC_000962.3:Rv3507:PE_PGRS53:RATT	PE-PGRS[space]family[space]protein[space]PE_PGRS53	.	SNP	CDS	0
contig_1	3933962	3933962	C	CAAG	.	.	.	.	None	None	.	9	9	1	0	PE_PGRS53	FunctionalCategory:[space]PE/PPE[semi-colon][space]Expressed[space]in[space]vivo[space]in[space]guinea[space]pig[space]lung[space]at[space]both[space]30[space]and[space]90[space]days[space]post-infection[space][PMID:[space]21085642][semi-colon][space]Upregulated[space]on[space]treatment[space]with[space]glycine/lysozyme[space][PMID:[space]23195184]	similar[space]to[space]nucleotide[space]sequence:H37Rv.NC_000962.3:Rv3507:PE_PGRS53:RATT	PE-PGRS[space]family[space]protein[space]PE_PGRS53	.	INS	CDS	0
contig_1	3933966	3933966	A	AT	.	.	.	.	None	None	.	9	9	1	0	PE_PGRS53	FunctionalCategory:[space]PE/PPE[semi-colon][space]Expressed[space]in[space]vivo[space]in[space]guinea[space]pig[space]lung[space]at[space]both[space]30[space]and[space]90[space]days[space]post-infection[space][PMID:[space]21085642][semi-colon][space]Upregulated[space]on[space]treatment[space]with[space]glycine/lysozyme[space][PMID:[space]23195184]	similar[space]to[space]nucleotide[space]sequence:H37Rv.NC_000962.3:Rv3507:PE_PGRS53:RATT	PE-PGRS[space]family[space]protein[space]PE_PGRS53	.	INS	CDS	0
contig_1	3933968	3933968	G	GAC	.	.	.	.	None	None	.	9	9	1	0	PE_PGRS53	FunctionalCategory:[space]PE/PPE[semi-colon][space]Expressed[space]in[space]vivo[space]in[space]guinea[space]pig[space]lung[space]at[space]both[space]30[space]and[space]90[space]days[space]post-infection[space][PMID:[space]21085642][semi-colon][space]Upregulated[space]on[space]treatment[space]with[space]glycine/lysozyme[space][PMID:[space]23195184]	similar[space]to[space]nucleotide[space]sequence:H37Rv.NC_000962.3:Rv3507:PE_PGRS53:RATT	PE-PGRS[space]family[space]protein[space]PE_PGRS53	.	INS	CDS	0
contig_1	3933979	3933979	C	G	GCC	GGC	A	G	1454	1	A1454G	0	0	1	0	PE_PGRS53	FunctionalCategory:[space]PE/PPE[semi-colon][space]Expressed[space]in[space]vivo[space]in[space]guinea[space]pig[space]lung[space]at[space]both[space]30[space]and[space]90[space]days[space]post-infection[space][PMID:[space]21085642][semi-colon][space]Upregulated[space]on[space]treatment[space]with[space]glycine/lysozyme[space][PMID:[space]23195184]	similar[space]to[space]nucleotide[space]sequence:H37Rv.NC_000962.3:Rv3507:PE_PGRS53:RATT	PE-PGRS[space]family[space]protein[space]PE_PGRS53	.	SNP	CDS	0
contig_1	3933982	3933982	G	GTGA	.	.	.	.	None	None	.	9	9	1	0	PE_PGRS53	FunctionalCategory:[space]PE/PPE[semi-colon][space]Expressed[space]in[space]vivo[space]in[space]guinea[space]pig[space]lung[space]at[space]both[space]30[space]and[space]90[space]days[space]post-infection[space][PMID:[space]21085642][semi-colon][space]Upregulated[space]on[space]treatment[space]with[space]glycine/lysozyme[space][PMID:[space]23195184]	similar[space]to[space]nucleotide[space]sequence:H37Rv.NC_000962.3:Rv3507:PE_PGRS53:RATT	PE-PGRS[space]family[space]protein[space]PE_PGRS53	.	INS	CDS	0
contig_1	3933984	3933985	AA	GG	.	.	.	.	None	None	.	9	9	1	0	PE_PGRS53	FunctionalCategory:[space]PE/PPE[semi-colon][space]Expressed[space]in[space]vivo[space]in[space]guinea[space]pig[space]lung[space]at[space]both[space]30[space]and[space]90[space]days[space]post-infection[space][PMID:[space]21085642][semi-colon][space]Upregulated[space]on[space]treatment[space]with[space]glycine/lysozyme[space][PMID:[space]23195184]	similar[space]to[space]nucleotide[space]sequence:H37Rv.NC_000962.3:Rv3507:PE_PGRS53:RATT	PE-PGRS[space]family[space]protein[space]PE_PGRS53	.	SNP	CDS	0
contig_1	3933992	3933992	T	C	AAT	AAC	N	N	1458	2	N1458N	1	1	1	0	PE_PGRS53	FunctionalCategory:[space]PE/PPE[semi-colon][space]Expressed[space]in[space]vivo[space]in[space]guinea[space]pig[space]lung[space]at[space]both[space]30[space]and[space]90[space]days[space]post-infection[space][PMID:[space]21085642][semi-colon][space]Upregulated[space]on[space]treatment[space]with[space]glycine/lysozyme[space][PMID:[space]23195184]	similar[space]to[space]nucleotide[space]sequence:H37Rv.NC_000962.3:Rv3507:PE_PGRS53:RATT	PE-PGRS[space]family[space]protein[space]PE_PGRS53	.	SNP	CDS	0
contig_1	3933994	3933994	C	G	GCC	GGC	A	G	1459	1	A1459G	0	0	1	0	PE_PGRS53	FunctionalCategory:[space]PE/PPE[semi-colon][space]Expressed[space]in[space]vivo[space]in[space]guinea[space]pig[space]lung[space]at[space]both[space]30[space]and[space]90[space]days[space]post-infection[space][PMID:[space]21085642][semi-colon][space]Upregulated[space]on[space]treatment[space]with[space]glycine/lysozyme[space][PMID:[space]23195184]	similar[space]to[space]nucleotide[space]sequence:H37Rv.NC_000962.3:Rv3507:PE_PGRS53:RATT	PE-PGRS[space]family[space]protein[space]PE_PGRS53	.	SNP	CDS	0
contig_1	3934004	3934006	TGG	CAA	.	.	.	.	None	None	.	9	9	1	0	PE_PGRS53	FunctionalCategory:[space]PE/PPE[semi-colon][space]Expressed[space]in[space]vivo[space]in[space]guinea[space]pig[space]lung[space]at[space]both[space]30[space]and[space]90[space]days[space]post-infection[space][PMID:[space]21085642][semi-colon][space]Upregulated[space]on[space]treatment[space]with[space]glycine/lysozyme[space][PMID:[space]23195184]	similar[space]to[space]nucleotide[space]sequence:H37Rv.NC_000962.3:Rv3507:PE_PGRS53:RATT	PE-PGRS[space]family[space]protein[space]PE_PGRS53	.	SNP	CDS	0
contig_1	3934018	3934018	G	C	GGC	GCC	G	A	1467	1	G1467A	0	0	1	0	PE_PGRS53	FunctionalCategory:[space]PE/PPE[semi-colon][space]Expressed[space]in[space]vivo[space]in[space]guinea[space]pig[space]lung[space]at[space]both[space]30[space]and[space]90[space]days[space]post-infection[space][PMID:[space]21085642][semi-colon][space]Upregulated[space]on[space]treatment[space]with[space]glycine/lysozyme[space][PMID:[space]23195184]	similar[space]to[space]nucleotide[space]sequence:H37Rv.NC_000962.3:Rv3507:PE_PGRS53:RATT	PE-PGRS[space]family[space]protein[space]PE_PGRS53	.	SNP	CDS	0
contig_1	3934020	3934021	GC	G	.	.	.	.	None	None	.	9	9	1	0	PE_PGRS53	FunctionalCategory:[space]PE/PPE[semi-colon][space]Expressed[space]in[space]vivo[space]in[space]guinea[space]pig[space]lung[space]at[space]both[space]30[space]and[space]90[space]days[space]post-infection[space][PMID:[space]21085642][semi-colon][space]Upregulated[space]on[space]treatment[space]with[space]glycine/lysozyme[space][PMID:[space]23195184]	similar[space]to[space]nucleotide[space]sequence:H37Rv.NC_000962.3:Rv3507:PE_PGRS53:RATT	PE-PGRS[space]family[space]protein[space]PE_PGRS53	.	DEL	CDS	0
contig_1	3934023	3934023	A	T	AGC	TGC	S	C	1469	0	S1469C	0	0	1	0	PE_PGRS53	FunctionalCategory:[space]PE/PPE[semi-colon][space]Expressed[space]in[space]vivo[space]in[space]guinea[space]pig[space]lung[space]at[space]both[space]30[space]and[space]90[space]days[space]post-infection[space][PMID:[space]21085642][semi-colon][space]Upregulated[space]on[space]treatment[space]with[space]glycine/lysozyme[space][PMID:[space]23195184]	similar[space]to[space]nucleotide[space]sequence:H37Rv.NC_000962.3:Rv3507:PE_PGRS53:RATT	PE-PGRS[space]family[space]protein[space]PE_PGRS53	.	SNP	CDS	0
contig_1	3934025	3934026	CG	GC	.	.	.	.	None	None	.	9	9	1	0	PE_PGRS53	FunctionalCategory:[space]PE/PPE[semi-colon][space]Expressed[space]in[space]vivo[space]in[space]guinea[space]pig[space]lung[space]at[space]both[space]30[space]and[space]90[space]days[space]post-infection[space][PMID:[space]21085642][semi-colon][space]Upregulated[space]on[space]treatment[space]with[space]glycine/lysozyme[space][PMID:[space]23195184]	similar[space]to[space]nucleotide[space]sequence:H37Rv.NC_000962.3:Rv3507:PE_PGRS53:RATT	PE-PGRS[space]family[space]protein[space]PE_PGRS53	.	SNP	CDS	0
contig_1	3934027	3934029	AGG	A	.	.	.	.	None	None	.	9	9	1	0	PE_PGRS53	FunctionalCategory:[space]PE/PPE[semi-colon][space]Expressed[space]in[space]vivo[space]in[space]guinea[space]pig[space]lung[space]at[space]both[space]30[space]and[space]90[space]days[space]post-infection[space][PMID:[space]21085642][semi-colon][space]Upregulated[space]on[space]treatment[space]with[space]glycine/lysozyme[space][PMID:[space]23195184]	similar[space]to[space]nucleotide[space]sequence:H37Rv.NC_000962.3:Rv3507:PE_PGRS53:RATT	PE-PGRS[space]family[space]protein[space]PE_PGRS53	.	DEL	CDS	0
contig_1	3934036	3934036	A	G	GAC	GGC	D	G	1473	1	D1473G	0	1	1	0	PE_PGRS53	FunctionalCategory:[space]PE/PPE[semi-colon][space]Expressed[space]in[space]vivo[space]in[space]guinea[space]pig[space]lung[space]at[space]both[space]30[space]and[space]90[space]days[space]post-infection[space][PMID:[space]21085642][semi-colon][space]Upregulated[space]on[space]treatment[space]with[space]glycine/lysozyme[space][PMID:[space]23195184]	similar[space]to[space]nucleotide[space]sequence:H37Rv.NC_000962.3:Rv3507:PE_PGRS53:RATT	PE-PGRS[space]family[space]protein[space]PE_PGRS53	.	SNP	CDS	0
contig_1	3934042	3934045	GCAA	G	.	.	.	.	None	None	.	9	9	1	0	PE_PGRS53	FunctionalCategory:[space]PE/PPE[semi-colon][space]Expressed[space]in[space]vivo[space]in[space]guinea[space]pig[space]lung[space]at[space]both[space]30[space]and[space]90[space]days[space]post-infection[space][PMID:[space]21085642][semi-colon][space]Upregulated[space]on[space]treatment[space]with[space]glycine/lysozyme[space][PMID:[space]23195184]	similar[space]to[space]nucleotide[space]sequence:H37Rv.NC_000962.3:Rv3507:PE_PGRS53:RATT	PE-PGRS[space]family[space]protein[space]PE_PGRS53	.	DEL	CDS	0
contig_1	3934048	3934048	C	G	GCT	GGT	A	G	1477	1	A1477G	0	0	1	0	PE_PGRS53	FunctionalCategory:[space]PE/PPE[semi-colon][space]Expressed[space]in[space]vivo[space]in[space]guinea[space]pig[space]lung[space]at[space]both[space]30[space]and[space]90[space]days[space]post-infection[space][PMID:[space]21085642][semi-colon][space]Upregulated[space]on[space]treatment[space]with[space]glycine/lysozyme[space][PMID:[space]23195184]	similar[space]to[space]nucleotide[space]sequence:H37Rv.NC_000962.3:Rv3507:PE_PGRS53:RATT	PE-PGRS[space]family[space]protein[space]PE_PGRS53	.	SNP	CDS	0
contig_1	3935776	3935776	C	T	GGC	GGT	G	G	451	2	G451G	1	1	1	0	HYBRA0002	.	ab[space]initio[space]prediction:Prodigal:002006	hypothetical[space]protein	.	SNP	CDS	0
contig_1	3936839	3936839	A	AC	.	.	.	.	None	None	.	9	9	1	0	HYBRA0002	.	ab[space]initio[space]prediction:Prodigal:002006	hypothetical[space]protein	.	INS	CDS	0
contig_1	4007477	4007477	G	A	.	.	.	.	None	None	.	9	1	0	0	.	.	.	.	.	SNP	inter_genic	0
contig_1	4019630	4019630	A	G	TCA	TCG	S	S	235	2	S235S	1	1	1	0	arsB2	FunctionalCategory:[space]cell[space]wall[space]and[space]cell[space]processes	similar[space]to[space]nucleotide[space]sequence:H37Rv.NC_000962.3:Rv3578:arsB2:RATT	Possible[space]arsenical[space]pump[space]integral[space]membrane[space]protein[space]ArsB2	.	SNP	CDS	1
contig_1	4030311	4030312	GC	G	.	.	.	.	None	None	.	9	9	1	0	PE_PGRS58	FunctionalCategory:[space]PE/PPE[semi-colon][space]Expressed[space]in[space]vivo[space]in[space]guinea[space]pig[space]lung[space]at[space]both[space]30[space]and[space]90[space]days[space]post-infection.[space][PMID:[space]21085642]	similar[space]to[space]nucleotide[space]sequence:H37Rv.NC_000962.3:Rv3590c:PE_PGRS58:RATT	PE-PGRS[space]family[space]protein[space]PE_PGRS58	.	DEL	CDS	0
contig_1	4030619	4030620	CG	C	.	.	.	.	None	None	.	9	9	1	0	PE_PGRS58	FunctionalCategory:[space]PE/PPE[semi-colon][space]Expressed[space]in[space]vivo[space]in[space]guinea[space]pig[space]lung[space]at[space]both[space]30[space]and[space]90[space]days[space]post-infection.[space][PMID:[space]21085642]	similar[space]to[space]nucleotide[space]sequence:H37Rv.NC_000962.3:Rv3590c:PE_PGRS58:RATT	PE-PGRS[space]family[space]protein[space]PE_PGRS58	.	DEL	CDS	0
contig_1	4093590	4093590	C	T	GCC	GCT	A	A	141	2	A141A	1	1	1	0	PE_PGRS61	FunctionalCategory:[space]PE/PPE[semi-colon][space]Induced[space]under[space]manganese[space](Mn)[space]limitation[space][PMID:[space]26337157][semi-colon][space]Binds[space]Ca-2+[space](calcium)[space]during[space]M.[space]smegmatis[space]macrophage[space]infection[space](involved[space]in[space]host-pathogen[space]interaction)[space][PMID:[space]27483162][semi-colon][space]Binds[space]to[space]…	similar[space]to[space]nucleotide[space]sequence:H37Rv.NC_000962.3:Rv3653:PE_PGRS61:RATT	PE-PGRS[space]family-related[space]protein[space]PE_PGRS61	.	SNP	CDS	0
contig_1	4120318	4120319	CT	TC	.	.	.	.	None	None	.	9	9	0	0	.	.	.	.	.	SNP	inter_genic	0
contig_1	4238790	4238790	G	C	ACG	ACC	T	T	478	2	T478T	1	0	1	0	aftA	FunctionalCategory:[space]cell[space]wall[space]and[space]cell[space]processes	similar[space]to[space]nucleotide[space]sequence:H37Rv.NC_000962.3:Rv3792:aftA:RATT	Arabinofuranosyltransferase[space]AftA	.	SNP	CDS	1
contig_1	4253303	4253303	C	T	CTC	TTC	L	F	296	0	L296F	0	1	1	0	REFHYBRAX0002	FunctionalCategory:[space]insertion[space]seqs[space]and[space]phages	similar[space]to[space]nucleotide[space]sequence:H37Rv.NC_000962.3:Rv3798:REFHYBRAX0002:RATT	Probable[space]transposase	.	SNP	CDS	0
contig_1	4324630	4324631	CA	C	.	.	.	.	None	None	.	9	9	1	0	hns	FunctionalCategory:[space]information[space]pathways	similar[space]to[space]nucleotide[space]sequence:H37Rv.NC_000962.3:Rv3852:hns:RATT	Possible[space]histone-like[space]protein[space]Hns	.	DEL	CDS	0
