# Supplementary material for: Updated Erdman reveals tandem repeat copy number is phase-variable and impacts M. tuberculosis adaptation across evolutionary timescales
Source: mSystems. 2025 Dec 17;11(1):e01026-25. doi: 10.1128/msystems.01026-25 (PMC12817950; doi:10.1128/msystems.01026-25)
Supplement: Table S3 — Small variants found in short read Erdman from Harvard University (SRR24083712) with respect to ErdmanSTJ. [file msystems.01026-25-s0003.xlsx]

## Sheet: wrt_Erdman_STJ
Table S3 Small variants found in short read Erdman from Harvard University (SRR24083712) with respect to ErdmanSTJ
CONTIG	POS	END	REF	ALT	Gene	VariantType	RefCodon	AltCodon	RefAminoAcid	AltAminoAcid	CodonPosition	SNPCodonPosition	AminoAcidChange	IsSynonymous	IsTransition	IsGenic	IsPseudo	Note	Inference	Product	Comments	FeatureType
AP012340.1	333930	333930	G	T	PE_PGRS3	SNP	GCC	GAC	A	D	545	1	A545D	0	0	1	1	FunctionalCategory:[space]PE/PPE[semi-colon][space]Expressed[space]in[space]vivo[space]in[space]guinea[space]pig[space]lung[space]at[space]both[space]30[space]and[space]90[space]days[space]post-infection.[space][PMID:[space]21085642]	similar[space]to[space]nucleotide[space]sequence:H37Rv.NC_000962.3:Rv0278c:PE_PGRS3:RATT	PE-PGRS[space]family[space]protein[space]PE_PGRS3	Negative:C->A	CDS
AP012340.1	333947	333947	G	A	PE_PGRS3	SNP	ACC	ACT	T	T	539	2	T539T	1	1	1	1	FunctionalCategory:[space]PE/PPE[semi-colon][space]Expressed[space]in[space]vivo[space]in[space]guinea[space]pig[space]lung[space]at[space]both[space]30[space]and[space]90[space]days[space]post-infection.[space][PMID:[space]21085642]	similar[space]to[space]nucleotide[space]sequence:H37Rv.NC_000962.3:Rv0278c:PE_PGRS3:RATT	PE-PGRS[space]family[space]protein[space]PE_PGRS3	Negative:C->T	CDS
AP012340.1	333950	333950	C	G	PE_PGRS3	SNP	GGG	GGC	G	G	538	2	G538G	1	0	1	1	FunctionalCategory:[space]PE/PPE[semi-colon][space]Expressed[space]in[space]vivo[space]in[space]guinea[space]pig[space]lung[space]at[space]both[space]30[space]and[space]90[space]days[space]post-infection.[space][PMID:[space]21085642]	similar[space]to[space]nucleotide[space]sequence:H37Rv.NC_000962.3:Rv0278c:PE_PGRS3:RATT	PE-PGRS[space]family[space]protein[space]PE_PGRS3	Negative:G->C	CDS
AP012340.1	334038	334038	A	T	PE_PGRS3	SNP	GTT	GAT	V	D	509	1	V509D	0	0	1	1	FunctionalCategory:[space]PE/PPE[semi-colon][space]Expressed[space]in[space]vivo[space]in[space]guinea[space]pig[space]lung[space]at[space]both[space]30[space]and[space]90[space]days[space]post-infection.[space][PMID:[space]21085642]	similar[space]to[space]nucleotide[space]sequence:H37Rv.NC_000962.3:Rv0278c:PE_PGRS3:RATT	PE-PGRS[space]family[space]protein[space]PE_PGRS3	Negative:T->A	CDS
AP012340.1	334039	334039	C	G	PE_PGRS3	SNP	GTT	CTT	V	L	509	0	V509L	0	0	1	1	FunctionalCategory:[space]PE/PPE[semi-colon][space]Expressed[space]in[space]vivo[space]in[space]guinea[space]pig[space]lung[space]at[space]both[space]30[space]and[space]90[space]days[space]post-infection.[space][PMID:[space]21085642]	similar[space]to[space]nucleotide[space]sequence:H37Rv.NC_000962.3:Rv0278c:PE_PGRS3:RATT	PE-PGRS[space]family[space]protein[space]PE_PGRS3	Negative:G->C	CDS
AP012340.1	334040	334040	A	G	PE_PGRS3	SNP	ATT	ATC	I	I	508	2	I508I	1	1	1	1	FunctionalCategory:[space]PE/PPE[semi-colon][space]Expressed[space]in[space]vivo[space]in[space]guinea[space]pig[space]lung[space]at[space]both[space]30[space]and[space]90[space]days[space]post-infection.[space][PMID:[space]21085642]	similar[space]to[space]nucleotide[space]sequence:H37Rv.NC_000962.3:Rv0278c:PE_PGRS3:RATT	PE-PGRS[space]family[space]protein[space]PE_PGRS3	Negative:T->C	CDS
AP012340.1	334042	334042	T	C	PE_PGRS3	SNP	ATT	GTT	I	V	508	0	I508V	0	1	1	1	FunctionalCategory:[space]PE/PPE[semi-colon][space]Expressed[space]in[space]vivo[space]in[space]guinea[space]pig[space]lung[space]at[space]both[space]30[space]and[space]90[space]days[space]post-infection.[space][PMID:[space]21085642]	similar[space]to[space]nucleotide[space]sequence:H37Rv.NC_000962.3:Rv0278c:PE_PGRS3:RATT	PE-PGRS[space]family[space]protein[space]PE_PGRS3	Negative:A->G	CDS
AP012340.1	334043	334043	C	T	PE_PGRS3	SNP	TGG	TGA	W	*	507	2	W507*	0	1	1	1	FunctionalCategory:[space]PE/PPE[semi-colon][space]Expressed[space]in[space]vivo[space]in[space]guinea[space]pig[space]lung[space]at[space]both[space]30[space]and[space]90[space]days[space]post-infection.[space][PMID:[space]21085642]	similar[space]to[space]nucleotide[space]sequence:H37Rv.NC_000962.3:Rv0278c:PE_PGRS3:RATT	PE-PGRS[space]family[space]protein[space]PE_PGRS3	Negative:G->A	CDS
AP012340.1	334044	334044	C	G	PE_PGRS3	SNP	TGG	TCG	W	S	507	1	W507S	0	0	1	1	FunctionalCategory:[space]PE/PPE[semi-colon][space]Expressed[space]in[space]vivo[space]in[space]guinea[space]pig[space]lung[space]at[space]both[space]30[space]and[space]90[space]days[space]post-infection.[space][PMID:[space]21085642]	similar[space]to[space]nucleotide[space]sequence:H37Rv.NC_000962.3:Rv0278c:PE_PGRS3:RATT	PE-PGRS[space]family[space]protein[space]PE_PGRS3	Negative:G->C	CDS
AP012340.1	334047	334047	C	G	PE_PGRS3	SNP	CGC	CCC	R	P	506	1	R506P	0	0	1	1	FunctionalCategory:[space]PE/PPE[semi-colon][space]Expressed[space]in[space]vivo[space]in[space]guinea[space]pig[space]lung[space]at[space]both[space]30[space]and[space]90[space]days[space]post-infection.[space][PMID:[space]21085642]	similar[space]to[space]nucleotide[space]sequence:H37Rv.NC_000962.3:Rv0278c:PE_PGRS3:RATT	PE-PGRS[space]family[space]protein[space]PE_PGRS3	Negative:G->C	CDS
AP012340.1	334048	334048	G	T	PE_PGRS3	SNP	CGC	AGC	R	S	506	0	R506S	0	0	1	1	FunctionalCategory:[space]PE/PPE[semi-colon][space]Expressed[space]in[space]vivo[space]in[space]guinea[space]pig[space]lung[space]at[space]both[space]30[space]and[space]90[space]days[space]post-infection.[space][PMID:[space]21085642]	similar[space]to[space]nucleotide[space]sequence:H37Rv.NC_000962.3:Rv0278c:PE_PGRS3:RATT	PE-PGRS[space]family[space]protein[space]PE_PGRS3	Negative:C->A	CDS
AP012340.1	334050	334050	T	C	PE_PGRS3	SNP	AAC	AGC	N	S	505	1	N505S	0	1	1	1	FunctionalCategory:[space]PE/PPE[semi-colon][space]Expressed[space]in[space]vivo[space]in[space]guinea[space]pig[space]lung[space]at[space]both[space]30[space]and[space]90[space]days[space]post-infection.[space][PMID:[space]21085642]	similar[space]to[space]nucleotide[space]sequence:H37Rv.NC_000962.3:Rv0278c:PE_PGRS3:RATT	PE-PGRS[space]family[space]protein[space]PE_PGRS3	Negative:A->G	CDS
AP012340.1	334063	334063	G	T	PE_PGRS3	SNP	CAT	AAT	H	N	501	0	H501N	0	0	1	1	FunctionalCategory:[space]PE/PPE[semi-colon][space]Expressed[space]in[space]vivo[space]in[space]guinea[space]pig[space]lung[space]at[space]both[space]30[space]and[space]90[space]days[space]post-infection.[space][PMID:[space]21085642]	similar[space]to[space]nucleotide[space]sequence:H37Rv.NC_000962.3:Rv0278c:PE_PGRS3:RATT	PE-PGRS[space]family[space]protein[space]PE_PGRS3	Negative:C->A	CDS
AP012340.1	334090	334091	CG	C	PE_PGRS3	DEL	.	.	.	.	None	None	.	9	9	1	1	FunctionalCategory:[space]PE/PPE[semi-colon][space]Expressed[space]in[space]vivo[space]in[space]guinea[space]pig[space]lung[space]at[space]both[space]30[space]and[space]90[space]days[space]post-infection.[space][PMID:[space]21085642]	similar[space]to[space]nucleotide[space]sequence:H37Rv.NC_000962.3:Rv0278c:PE_PGRS3:RATT	PE-PGRS[space]family[space]protein[space]PE_PGRS3	.	CDS
AP012340.1	335770	335770	T	G	.	SNP	.	.	.	.	None	None	.	9	0	0	0	.	.	.	.	inter_genic
AP012340.1	335801	335801	G	T	.	SNP	.	.	.	.	None	None	.	9	0	0	0	.	.	.	.	inter_genic
AP012340.1	335803	335803	G	T	.	SNP	.	.	.	.	None	None	.	9	0	0	0	.	.	.	.	inter_genic
AP012340.1	335806	335806	T	G	.	SNP	.	.	.	.	None	None	.	9	0	0	0	.	.	.	.	inter_genic
AP012340.1	335812	335812	G	T	.	SNP	.	.	.	.	None	None	.	9	0	0	0	.	.	.	.	inter_genic
AP012340.1	335823	335824	CT	C	.	DEL	.	.	.	.	None	None	.	9	9	0	0	.	.	.	.	inter_genic
AP012340.1	335827	335827	C	T	.	SNP	.	.	.	.	None	None	.	9	1	0	0	.	.	.	.	inter_genic
AP012340.1	335829	335832	ATGG	A	.	DEL	.	.	.	.	None	None	.	9	9	0	0	.	.	.	.	inter_genic
AP012340.1	335860	335860	C	G	.	SNP	.	.	.	.	None	None	.	9	0	0	0	.	.	.	.	inter_genic
AP012340.1	335862	335862	G	T	.	SNP	.	.	.	.	None	None	.	9	0	0	0	.	.	.	.	inter_genic
AP012340.1	335881	335881	C	G	.	SNP	.	.	.	.	None	None	.	9	0	0	0	.	.	.	.	inter_genic
AP012340.1	335887	335887	C	G	.	SNP	.	.	.	.	None	None	.	9	0	0	0	.	.	.	.	inter_genic
AP012340.1	335890	335890	C	T	.	SNP	.	.	.	.	None	None	.	9	1	0	0	.	.	.	.	inter_genic
AP012340.1	335998	335998	A	G	.	SNP	GTG	GCG	V	A	240	1	V240A	0	1	1	0	.	ab[space]initio[space]prediction:Prodigal:002006	hypothetical[space]protein	Negative:T->C	CDS
AP012340.1	336143	336143	T	C	.	SNP	AGC	GGC	S	G	192	0	S192G	0	1	1	0	.	ab[space]initio[space]prediction:Prodigal:002006	hypothetical[space]protein	Negative:A->G	CDS
AP012340.1	336161	336161	A	C	.	SNP	TGC	GGC	C	G	186	0	C186G	0	0	1	0	.	ab[space]initio[space]prediction:Prodigal:002006	hypothetical[space]protein	Negative:T->G	CDS
AP012340.1	336345	336345	G	C	.	SNP	ACC	ACG	T	T	124	2	T124T	1	0	1	0	.	ab[space]initio[space]prediction:Prodigal:002006	hypothetical[space]protein	Negative:C->G	CDS
AP012340.1	336354	336354	G	C	.	SNP	GGC	GGG	G	G	121	2	G121G	1	0	1	0	.	ab[space]initio[space]prediction:Prodigal:002006	hypothetical[space]protein	Negative:C->G	CDS
AP012340.1	336516	336516	G	C	.	SNP	CAC	CAG	H	Q	67	2	H67Q	0	0	1	0	.	ab[space]initio[space]prediction:Prodigal:002006	hypothetical[space]protein	Negative:C->G	CDS
AP012340.1	336528	336528	T	C	.	SNP	GGA	GGG	G	G	63	2	G63G	1	1	1	0	.	ab[space]initio[space]prediction:Prodigal:002006	hypothetical[space]protein	Negative:A->G	CDS
AP012340.1	336549	336549	T	G	.	SNP	GGA	GGC	G	G	56	2	G56G	1	0	1	0	.	ab[space]initio[space]prediction:Prodigal:002006	hypothetical[space]protein	Negative:A->C	CDS
AP012340.1	336565	336565	T	C	.	SNP	GAC	GGC	D	G	51	1	D51G	0	1	1	0	.	ab[space]initio[space]prediction:Prodigal:002006	hypothetical[space]protein	Negative:A->G	CDS
AP012340.1	336566	336566	C	G	.	SNP	GAC	CAC	D	H	51	0	D51H	0	0	1	0	.	ab[space]initio[space]prediction:Prodigal:002006	hypothetical[space]protein	Negative:G->C	CDS
AP012340.1	336574	336574	T	G	.	SNP	GAC	GCC	D	A	48	1	D48A	0	0	1	0	.	ab[space]initio[space]prediction:Prodigal:002006	hypothetical[space]protein	Negative:A->C	CDS
AP012340.1	336613	336613	T	G	.	SNP	AAC	ACC	N	T	35	1	N35T	0	0	1	0	.	ab[space]initio[space]prediction:Prodigal:002006	hypothetical[space]protein	Negative:A->C	CDS
AP012340.1	336934	336934	C	G	.	SNP	GGG	GGC	G	G	840	2	G840G	1	0	1	0	.	ab[space]initio[space]prediction:Prodigal:002006	hypothetical[space]protein	Negative:G->C	CDS
AP012340.1	338367	338367	T	C	.	SNP	AGC	GGC	S	G	363	0	S363G	0	1	1	0	.	ab[space]initio[space]prediction:Prodigal:002006	hypothetical[space]protein	Negative:A->G	CDS
AP012340.1	339099	339099	C	T	.	SNP	GCC	ACC	A	T	119	0	A119T	0	1	1	0	.	ab[space]initio[space]prediction:Prodigal:002006	hypothetical[space]protein	Negative:G->A	CDS
AP012340.1	339114	339114	A	G	.	SNP	TTG	CTG	L	L	114	0	L114L	1	1	1	0	.	ab[space]initio[space]prediction:Prodigal:002006	hypothetical[space]protein	Negative:T->C	CDS
AP012340.1	339154	339154	A	G	.	SNP	GAT	GAC	D	D	100	2	D100D	1	1	1	0	.	ab[space]initio[space]prediction:Prodigal:002006	hypothetical[space]protein	Negative:T->C	CDS
AP012340.1	339155	339155	T	G	.	SNP	GAT	GCT	D	A	100	1	D100A	0	0	1	0	.	ab[space]initio[space]prediction:Prodigal:002006	hypothetical[space]protein	Negative:A->C	CDS
AP012340.1	339157	339157	C	G	.	SNP	CTG	CTC	L	L	99	2	L99L	1	0	1	0	.	ab[space]initio[space]prediction:Prodigal:002006	hypothetical[space]protein	Negative:G->C	CDS
AP012340.1	339217	339217	C	T	.	SNP	GCG	GCA	A	A	79	2	A79A	1	1	1	0	.	ab[space]initio[space]prediction:Prodigal:002006	hypothetical[space]protein	Negative:G->A	CDS
AP012340.1	339298	339298	C	G	.	SNP	GCG	GCC	A	A	52	2	A52A	1	0	1	0	.	ab[space]initio[space]prediction:Prodigal:002006	hypothetical[space]protein	Negative:G->C	CDS
AP012340.1	339301	339301	A	G	.	SNP	GTT	GTC	V	V	51	2	V51V	1	1	1	0	.	ab[space]initio[space]prediction:Prodigal:002006	hypothetical[space]protein	Negative:T->C	CDS
AP012340.1	339303	339303	C	T	.	SNP	GTT	ATT	V	I	51	0	V51I	0	1	1	0	.	ab[space]initio[space]prediction:Prodigal:002006	hypothetical[space]protein	Negative:G->A	CDS
AP012340.1	339304	339304	C	G	.	SNP	GCG	GCC	A	A	50	2	A50A	1	0	1	0	.	ab[space]initio[space]prediction:Prodigal:002006	hypothetical[space]protein	Negative:G->C	CDS
AP012340.1	339307	339307	C	T	.	SNP	ACG	ACA	T	T	49	2	T49T	1	1	1	0	.	ab[space]initio[space]prediction:Prodigal:002006	hypothetical[space]protein	Negative:G->A	CDS
AP012340.1	339313	339313	G	C	.	SNP	GTC	GTG	V	V	47	2	V47V	1	0	1	0	.	ab[space]initio[space]prediction:Prodigal:002006	hypothetical[space]protein	Negative:C->G	CDS
AP012340.1	339316	339316	T	C	.	SNP	GAA	GAG	E	E	46	2	E46E	1	1	1	0	.	ab[space]initio[space]prediction:Prodigal:002006	hypothetical[space]protein	Negative:A->G	CDS
AP012340.1	339319	339319	A	G	.	SNP	GAT	GAC	D	D	45	2	D45D	1	1	1	0	.	ab[space]initio[space]prediction:Prodigal:002006	hypothetical[space]protein	Negative:T->C	CDS
AP012340.1	339325	339325	A	G	.	SNP	GGT	GGC	G	G	43	2	G43G	1	1	1	0	.	ab[space]initio[space]prediction:Prodigal:002006	hypothetical[space]protein	Negative:T->C	CDS
AP012340.1	339334	339334	C	T	.	SNP	CTG	CTA	L	L	40	2	L40L	1	1	1	0	.	ab[space]initio[space]prediction:Prodigal:002006	hypothetical[space]protein	Negative:G->A	CDS
AP012340.1	339336	339336	G	T	.	SNP	CTG	ATG	L	M	40	0	L40M	0	0	1	0	.	ab[space]initio[space]prediction:Prodigal:002006	hypothetical[space]protein	Negative:C->A	CDS
AP012340.1	339343	339343	T	C	.	SNP	ACA	ACG	T	T	37	2	T37T	1	1	1	0	.	ab[space]initio[space]prediction:Prodigal:002006	hypothetical[space]protein	Negative:A->G	CDS
AP012340.1	339364	339364	C	T	.	SNP	GCG	GCA	A	A	30	2	A30A	1	1	1	0	.	ab[space]initio[space]prediction:Prodigal:002006	hypothetical[space]protein	Negative:G->A	CDS
AP012340.1	339370	339370	G	T	.	SNP	GCC	GCA	A	A	28	2	A28A	1	0	1	0	.	ab[space]initio[space]prediction:Prodigal:002006	hypothetical[space]protein	Negative:C->A	CDS
AP012340.1	339377	339377	G	C	.	SNP	GCC	GGC	A	G	26	1	A26G	0	0	1	0	.	ab[space]initio[space]prediction:Prodigal:002006	hypothetical[space]protein	Negative:C->G	CDS
AP012340.1	339378	339378	C	T	.	SNP	GCC	ACC	A	T	26	0	A26T	0	1	1	0	.	ab[space]initio[space]prediction:Prodigal:002006	hypothetical[space]protein	Negative:G->A	CDS
AP012340.1	339388	339388	C	T	.	SNP	GAG	GAA	E	E	22	2	E22E	1	1	1	0	.	ab[space]initio[space]prediction:Prodigal:002006	hypothetical[space]protein	Negative:G->A	CDS
AP012340.1	339389	339389	T	C	.	SNP	GAG	GGG	E	G	22	1	E22G	0	1	1	0	.	ab[space]initio[space]prediction:Prodigal:002006	hypothetical[space]protein	Negative:A->G	CDS
AP012340.1	339400	339400	T	C	.	SNP	TTA	TTG	L	L	18	2	L18L	1	1	1	0	.	ab[space]initio[space]prediction:Prodigal:002006	hypothetical[space]protein	Negative:A->G	CDS
AP012340.1	357165	357165	T	TCCTGCCGA	eccE3	INS	.	.	.	.	None	None	.	9	9	1	1	FunctionalCategory:[space]cell[space]wall[space]and[space]cell[space]processes	similar[space]to[space]nucleotide[space]sequence:H37Rv.NC_000962.3:Rv0292:eccE3:RATT	ESX[space]conserved[space]component[space]EccE3.[space]ESX-3[space]type[space]VII[space]secretion[space]system[space]protein.[space]Probable[space]transmembrane[space]protein.	.	CDS
AP012340.1	362389	362389	C	CG	PE_PGRS5	INS	.	.	.	.	None	None	.	9	9	1	1	FunctionalCategory:[space]PE/PPE[semi-colon][space]Expressed[space]in[space]vivo[space]in[space]guinea[space]pig[space]lung[space]at[space]90[space]but[space]not[space]30[space]days[space]post-infection.[space][PMID:[space]21085642]	similar[space]to[space]nucleotide[space]sequence:H37Rv.NC_000962.3:Rv0297:PE_PGRS5:RATT	PE-PGRS[space]family[space]protein[space]PE_PGRS5	.	CDS
AP012340.1	364993	364993	G	GA	Rv0302	INS	.	.	.	.	None	None	.	9	9	1	1	FunctionalCategory:[space]regulatory[space]proteins	similar[space]to[space]nucleotide[space]sequence:H37Rv.NC_000962.3:Rv0302:Rv0302:RATT	Probable[space]transcriptional[space]regulatory[space]protein[space](probably[space]TetR/AcrR-family)	.	CDS
AP012340.1	401970	401970	T	C	Rv0336	SNP	AAT	AAC	N	N	470	2	N470N	1	1	1	0	FunctionalCategory:[space]insertion[space]seqs[space]and[space]phages[semi-colon][space]Bound[space]and[space]likely[space]regulated[space]by[space]LexA[comma][space]an[space]activator[space]of[space]DNA[space]damage[space]response[space]proteins[space][PMID:[space]22528497]	similar[space]to[space]nucleotide[space]sequence:H37Rv.NC_000962.3:Rv0336:Rv0336:RATT	Conserved[space]13E12[space]repeat[space]family[space]protein	.	CDS
AP012340.1	402745	402745	G	GC	aspC	INS	.	.	.	.	None	None	.	9	9	1	1	FunctionalCategory:[space]intermediary[space]metabolism[space]and[space]respiration	similar[space]to[space]nucleotide[space]sequence:H37Rv.NC_000962.3:Rv0337c:aspC:RATT	Probable[space]aspartate[space]aminotransferase[space]AspC[space](transaminase[space]A)[space](ASPAT)	.	CDS
AP012340.1	610271	610271	T	C	.	SNP	.	.	.	.	None	None	.	9	1	0	0	.	.	.	.	inter_genic
AP012340.1	674059	674059	T	G	PE_PGRS7	SNP	ACG	CCG	T	P	940	0	T940P	0	0	1	1	FunctionalCategory:[space]PE/PPE[semi-colon][space]located[space]in[space]the[space]cell[space]membrane[space][PMID:[space]21920479]	similar[space]to[space]nucleotide[space]sequence:H37Rv.NC_000962.3:Rv0578c:PE_PGRS7:RATT	PE-PGRS[space]family[space]protein[space]PE_PGRS7	Negative:A->C	CDS
AP012340.1	674409	674409	A	T	PE_PGRS7	SNP	ATC	AAC	I	N	823	1	I823N	0	0	1	1	FunctionalCategory:[space]PE/PPE[semi-colon][space]located[space]in[space]the[space]cell[space]membrane[space][PMID:[space]21920479]	similar[space]to[space]nucleotide[space]sequence:H37Rv.NC_000962.3:Rv0578c:PE_PGRS7:RATT	PE-PGRS[space]family[space]protein[space]PE_PGRS7	Negative:T->A	CDS
AP012340.1	674416	674417	CA	C	PE_PGRS7	DEL	.	.	.	.	None	None	.	9	9	1	1	FunctionalCategory:[space]PE/PPE[semi-colon][space]located[space]in[space]the[space]cell[space]membrane[space][PMID:[space]21920479]	similar[space]to[space]nucleotide[space]sequence:H37Rv.NC_000962.3:Rv0578c:PE_PGRS7:RATT	PE-PGRS[space]family[space]protein[space]PE_PGRS7	.	CDS
AP012340.1	674553	674554	CA	C	PE_PGRS7	DEL	.	.	.	.	None	None	.	9	9	1	1	FunctionalCategory:[space]PE/PPE[semi-colon][space]located[space]in[space]the[space]cell[space]membrane[space][PMID:[space]21920479]	similar[space]to[space]nucleotide[space]sequence:H37Rv.NC_000962.3:Rv0578c:PE_PGRS7:RATT	PE-PGRS[space]family[space]protein[space]PE_PGRS7	.	CDS
AP012340.1	739277	739277	A	G	mmaA2	SNP	TTT	TTC	F	F	283	2	F283F	1	1	1	0	FunctionalCategory:[space]lipid[space]metabolism	similar[space]to[space]nucleotide[space]sequence:H37Rv.NC_000962.3:Rv0644c:mmaA2:RATT	Methoxy[space]mycolic[space]acid[space]synthase[space]2[space]MmaA2[space](methyl[space]mycolic[space]acid[space]synthase[space]2)[space](MMA2)[space](hydroxy[space]mycolic[space]acid[space]synthase)	Negative:T->C	CDS
AP012340.1	840529	840529	C	T	PE_PGRS10	SNP	CCG	TCG	P	S	158	0	P158S	0	1	1	1	FunctionalCategory:[space]PE/PPE[semi-colon][space]Expressed[space]in[space]vivo[space]in[space]guinea[space]pig[space]lung[space]at[space]both[space]30[space]and[space]90[space]days[space]post-infection.[space][PMID:[space]21085642]	ab[space]initio[space]prediction:Prodigal:002006	PE-PGRS[space]family[space]protein[space]PE_PGRS10	.	CDS
AP012340.1	851633	851633	G	T	phoP	SNP	GTC	TTC	V	F	35	0	V35F	0	0	1	0	FunctionalCategory:[space]regulatory[space]proteins	similar[space]to[space]nucleotide[space]sequence:H37Rv.NC_000962.3:Rv0757:phoP:RATT	Possible[space]two[space]component[space]system[space]response[space]transcriptional[space]positive[space]regulator[space]PhoP	.	CDS
AP012340.1	854154	854154	G	GC	.	INS	.	.	.	.	None	None	.	9	9	0	0	.	.	.	.	inter_genic
AP012340.1	907305	907305	A	ACT	sseC2	INS	.	.	.	.	None	None	.	9	9	1	1	FunctionalCategory:[space]intermediary[space]metabolism[space]and[space]respiration[semi-colon][space]identified[space]by[space]similarity[space]of[space]predicted[space]tertiary[space]structure[space]to[space]PDB:2nsmA[comma]1h8lA[comma]1uwyA[semi-colon][space]identified[space]by[space]similarity[space]of[space]predicted[space]tertiary[space]structure[space]to[space]PDB[space]2nsmA[semi-colon][s…	ab[space]initio[space]prediction:I-TASSER:5.1	Conserved[space]protein[space]SseC2/putative[space]metallocarboxypeptidases	.	CDS
AP012340.1	907348	907348	A	C	sseC2	SNP	TCC	GCC	S	A	33	0	S33A	0	0	1	1	FunctionalCategory:[space]intermediary[space]metabolism[space]and[space]respiration[semi-colon][space]identified[space]by[space]similarity[space]of[space]predicted[space]tertiary[space]structure[space]to[space]PDB:2nsmA[comma]1h8lA[comma]1uwyA[semi-colon][space]identified[space]by[space]similarity[space]of[space]predicted[space]tertiary[space]structure[space]to[space]PDB[space]2nsmA[semi-colon][s…	ab[space]initio[space]prediction:I-TASSER:5.1	Conserved[space]protein[space]SseC2/putative[space]metallocarboxypeptidases	Negative:T->G	CDS
AP012340.1	907352	907352	C	G	sseC2	SNP	GCG	GCC	A	A	31	2	A31A	1	0	1	1	FunctionalCategory:[space]intermediary[space]metabolism[space]and[space]respiration[semi-colon][space]identified[space]by[space]similarity[space]of[space]predicted[space]tertiary[space]structure[space]to[space]PDB:2nsmA[comma]1h8lA[comma]1uwyA[semi-colon][space]identified[space]by[space]similarity[space]of[space]predicted[space]tertiary[space]structure[space]to[space]PDB[space]2nsmA[semi-colon][s…	ab[space]initio[space]prediction:I-TASSER:5.1	Conserved[space]protein[space]SseC2/putative[space]metallocarboxypeptidases	Negative:G->C	CDS
AP012340.1	907353	907353	G	C	sseC2	SNP	GCG	GGG	A	G	31	1	A31G	0	0	1	1	FunctionalCategory:[space]intermediary[space]metabolism[space]and[space]respiration[semi-colon][space]identified[space]by[space]similarity[space]of[space]predicted[space]tertiary[space]structure[space]to[space]PDB:2nsmA[comma]1h8lA[comma]1uwyA[semi-colon][space]identified[space]by[space]similarity[space]of[space]predicted[space]tertiary[space]structure[space]to[space]PDB[space]2nsmA[semi-colon][s…	ab[space]initio[space]prediction:I-TASSER:5.1	Conserved[space]protein[space]SseC2/putative[space]metallocarboxypeptidases	Negative:C->G	CDS
AP012340.1	926584	926584	C	T	PE_PGRS14	SNP	GCC	ACC	A	T	446	0	A446T	0	1	1	1	FunctionalCategory:[space]PE/PPE[semi-colon][space]Induced[space]by[space]low[space]pH[space]and[space]putatively[space]participates[space]in[space]acid[space]stress[space]response[space][PMID:[space]12595455][semi-colon][space]Expressed[space]in[space]vivo[space]in[space]guinea[space]pig[space]lung[space]at[space]both[space]30[space]and[space]90[space]days[space]post-infection.[space][PMID:[spac…	similar[space]to[space]nucleotide[space]sequence:H37Rv.NC_000962.3:Rv0834c:PE_PGRS14:RATT	PE-PGRS[space]family[space]protein[space]PE_PGRS14	Negative:G->A	CDS
AP012340.1	926585	926585	G	C	PE_PGRS14	SNP	GGC	GGG	G	G	445	2	G445G	1	0	1	1	FunctionalCategory:[space]PE/PPE[semi-colon][space]Induced[space]by[space]low[space]pH[space]and[space]putatively[space]participates[space]in[space]acid[space]stress[space]response[space][PMID:[space]12595455][semi-colon][space]Expressed[space]in[space]vivo[space]in[space]guinea[space]pig[space]lung[space]at[space]both[space]30[space]and[space]90[space]days[space]post-infection.[space][PMID:[spac…	similar[space]to[space]nucleotide[space]sequence:H37Rv.NC_000962.3:Rv0834c:PE_PGRS14:RATT	PE-PGRS[space]family[space]protein[space]PE_PGRS14	Negative:C->G	CDS
AP012340.1	926588	926588	C	G	PE_PGRS14	SNP	TTG	TTC	L	F	444	2	L444F	0	0	1	1	FunctionalCategory:[space]PE/PPE[semi-colon][space]Induced[space]by[space]low[space]pH[space]and[space]putatively[space]participates[space]in[space]acid[space]stress[space]response[space][PMID:[space]12595455][semi-colon][space]Expressed[space]in[space]vivo[space]in[space]guinea[space]pig[space]lung[space]at[space]both[space]30[space]and[space]90[space]days[space]post-infection.[space][PMID:[spac…	similar[space]to[space]nucleotide[space]sequence:H37Rv.NC_000962.3:Rv0834c:PE_PGRS14:RATT	PE-PGRS[space]family[space]protein[space]PE_PGRS14	Negative:G->C	CDS
AP012340.1	926589	926589	A	C	PE_PGRS14	SNP	TTG	TGG	L	W	444	1	L444W	0	0	1	1	FunctionalCategory:[space]PE/PPE[semi-colon][space]Induced[space]by[space]low[space]pH[space]and[space]putatively[space]participates[space]in[space]acid[space]stress[space]response[space][PMID:[space]12595455][semi-colon][space]Expressed[space]in[space]vivo[space]in[space]guinea[space]pig[space]lung[space]at[space]both[space]30[space]and[space]90[space]days[space]post-infection.[space][PMID:[spac…	similar[space]to[space]nucleotide[space]sequence:H37Rv.NC_000962.3:Rv0834c:PE_PGRS14:RATT	PE-PGRS[space]family[space]protein[space]PE_PGRS14	Negative:T->G	CDS
AP012340.1	926590	926590	A	T	PE_PGRS14	SNP	TTG	ATG	L	M	444	0	L444M	0	0	1	1	FunctionalCategory:[space]PE/PPE[semi-colon][space]Induced[space]by[space]low[space]pH[space]and[space]putatively[space]participates[space]in[space]acid[space]stress[space]response[space][PMID:[space]12595455][semi-colon][space]Expressed[space]in[space]vivo[space]in[space]guinea[space]pig[space]lung[space]at[space]both[space]30[space]and[space]90[space]days[space]post-infection.[space][PMID:[spac…	similar[space]to[space]nucleotide[space]sequence:H37Rv.NC_000962.3:Rv0834c:PE_PGRS14:RATT	PE-PGRS[space]family[space]protein[space]PE_PGRS14	Negative:T->A	CDS
AP012340.1	926591	926591	T	G	PE_PGRS14	SNP	GGA	GGC	G	G	443	2	G443G	1	0	1	1	FunctionalCategory:[space]PE/PPE[semi-colon][space]Induced[space]by[space]low[space]pH[space]and[space]putatively[space]participates[space]in[space]acid[space]stress[space]response[space][PMID:[space]12595455][semi-colon][space]Expressed[space]in[space]vivo[space]in[space]guinea[space]pig[space]lung[space]at[space]both[space]30[space]and[space]90[space]days[space]post-infection.[space][PMID:[spac…	similar[space]to[space]nucleotide[space]sequence:H37Rv.NC_000962.3:Rv0834c:PE_PGRS14:RATT	PE-PGRS[space]family[space]protein[space]PE_PGRS14	Negative:A->C	CDS
AP012340.1	926607	926607	A	T	PE_PGRS14	SNP	ATC	AAC	I	N	438	1	I438N	0	0	1	1	FunctionalCategory:[space]PE/PPE[semi-colon][space]Induced[space]by[space]low[space]pH[space]and[space]putatively[space]participates[space]in[space]acid[space]stress[space]response[space][PMID:[space]12595455][semi-colon][space]Expressed[space]in[space]vivo[space]in[space]guinea[space]pig[space]lung[space]at[space]both[space]30[space]and[space]90[space]days[space]post-infection.[space][PMID:[spac…	similar[space]to[space]nucleotide[space]sequence:H37Rv.NC_000962.3:Rv0834c:PE_PGRS14:RATT	PE-PGRS[space]family[space]protein[space]PE_PGRS14	Negative:T->A	CDS
AP012340.1	926618	926618	T	G	PE_PGRS14	SNP	GAA	GAC	E	D	434	2	E434D	0	0	1	1	FunctionalCategory:[space]PE/PPE[semi-colon][space]Induced[space]by[space]low[space]pH[space]and[space]putatively[space]participates[space]in[space]acid[space]stress[space]response[space][PMID:[space]12595455][semi-colon][space]Expressed[space]in[space]vivo[space]in[space]guinea[space]pig[space]lung[space]at[space]both[space]30[space]and[space]90[space]days[space]post-infection.[space][PMID:[spac…	similar[space]to[space]nucleotide[space]sequence:H37Rv.NC_000962.3:Rv0834c:PE_PGRS14:RATT	PE-PGRS[space]family[space]protein[space]PE_PGRS14	Negative:A->C	CDS
AP012340.1	926630	926630	C	T	PE_PGRS14	SNP	GGG	GGA	G	G	430	2	G430G	1	1	1	1	FunctionalCategory:[space]PE/PPE[semi-colon][space]Induced[space]by[space]low[space]pH[space]and[space]putatively[space]participates[space]in[space]acid[space]stress[space]response[space][PMID:[space]12595455][semi-colon][space]Expressed[space]in[space]vivo[space]in[space]guinea[space]pig[space]lung[space]at[space]both[space]30[space]and[space]90[space]days[space]post-infection.[space][PMID:[spac…	similar[space]to[space]nucleotide[space]sequence:H37Rv.NC_000962.3:Rv0834c:PE_PGRS14:RATT	PE-PGRS[space]family[space]protein[space]PE_PGRS14	Negative:G->A	CDS
AP012340.1	926637	926637	G	A	PE_PGRS14	SNP	GCT	GTT	A	V	428	1	A428V	0	1	1	1	FunctionalCategory:[space]PE/PPE[semi-colon][space]Induced[space]by[space]low[space]pH[space]and[space]putatively[space]participates[space]in[space]acid[space]stress[space]response[space][PMID:[space]12595455][semi-colon][space]Expressed[space]in[space]vivo[space]in[space]guinea[space]pig[space]lung[space]at[space]both[space]30[space]and[space]90[space]days[space]post-infection.[space][PMID:[spac…	similar[space]to[space]nucleotide[space]sequence:H37Rv.NC_000962.3:Rv0834c:PE_PGRS14:RATT	PE-PGRS[space]family[space]protein[space]PE_PGRS14	Negative:C->T	CDS
AP012340.1	926646	926646	G	A	PE_PGRS14	SNP	GCC	GTC	A	V	425	1	A425V	0	1	1	1	FunctionalCategory:[space]PE/PPE[semi-colon][space]Induced[space]by[space]low[space]pH[space]and[space]putatively[space]participates[space]in[space]acid[space]stress[space]response[space][PMID:[space]12595455][semi-colon][space]Expressed[space]in[space]vivo[space]in[space]guinea[space]pig[space]lung[space]at[space]both[space]30[space]and[space]90[space]days[space]post-infection.[space][PMID:[spac…	similar[space]to[space]nucleotide[space]sequence:H37Rv.NC_000962.3:Rv0834c:PE_PGRS14:RATT	PE-PGRS[space]family[space]protein[space]PE_PGRS14	Negative:C->T	CDS
AP012340.1	927238	927238	G	GC	PE_PGRS14	INS	.	.	.	.	None	None	.	9	9	1	1	FunctionalCategory:[space]PE/PPE[semi-colon][space]Induced[space]by[space]low[space]pH[space]and[space]putatively[space]participates[space]in[space]acid[space]stress[space]response[space][PMID:[space]12595455][semi-colon][space]Expressed[space]in[space]vivo[space]in[space]guinea[space]pig[space]lung[space]at[space]both[space]30[space]and[space]90[space]days[space]post-infection.[space][PMID:[spac…	similar[space]to[space]nucleotide[space]sequence:H37Rv.NC_000962.3:Rv0834c:PE_PGRS14:RATT	PE-PGRS[space]family[space]protein[space]PE_PGRS14	.	CDS
AP012340.1	974392	974392	T	TG	PPE13	INS	.	.	.	.	None	None	.	9	9	1	0	FunctionalCategory:[space]PE/PPE	similar[space]to[space]nucleotide[space]sequence:H37Rv.NC_000962.3:Rv0878c:PPE13:RATT	PPE[space]family[space]protein[space]PPE13	.	CDS
AP012340.1	1092754	1092754	G	C	.	SNP	CAA	GAA	Q	E	73	0	Q73E	0	0	1	0	.	ab[space]initio[space]prediction:Prodigal:002006	PE-PGRS[space]family[space]protein[space]PE_PGRS17	Negative:C->G	CDS
AP012340.1	1092758	1092758	A	G	.	SNP	TAT	TAC	Y	Y	71	2	Y71Y	1	1	1	0	.	ab[space]initio[space]prediction:Prodigal:002006	PE-PGRS[space]family[space]protein[space]PE_PGRS17	Negative:T->C	CDS
AP012340.1	1094240	1094240	T	C	PE_PGRS18	SNP	CAG	CGG	Q	R	422	1	Q422R	0	1	1	1	FunctionalCategory:[space]PE/PPE[semi-colon][space]Associated[space]with[space]mycobacterial[space]cell[space]envelope.[space][PMID:[space]27987050][semi-colon][space]Showed[space]differential[space]response[space]to[space]stresses[space]and[space]altered[space]the[space]production[space]of[space]host[space]cytokines[space]IL-6[comma][space]IL1B[comma][space]IL-12p40[space]and[space]IL-10.[space]…	similar[space]to[space]nucleotide[space]sequence:H37Rv.NC_000962.3:Rv0980c:PE_PGRS18:RATT	PE-PGRS[space]family[space]protein[space]PE_PGRS18	Negative:A->G	CDS
AP012340.1	1095255	1095256	CA	C	PE_PGRS18	DEL	.	.	.	.	None	None	.	9	9	1	1	FunctionalCategory:[space]PE/PPE[semi-colon][space]Associated[space]with[space]mycobacterial[space]cell[space]envelope.[space][PMID:[space]27987050][semi-colon][space]Showed[space]differential[space]response[space]to[space]stresses[space]and[space]altered[space]the[space]production[space]of[space]host[space]cytokines[space]IL-6[comma][space]IL1B[comma][space]IL-12p40[space]and[space]IL-10.[space]…	similar[space]to[space]nucleotide[space]sequence:H37Rv.NC_000962.3:Rv0980c:PE_PGRS18:RATT	PE-PGRS[space]family[space]protein[space]PE_PGRS18	.	CDS
AP012340.1	1095265	1095265	A	C	PE_PGRS18	SNP	AAT	AAG	N	K	80	2	N80K	0	0	1	1	FunctionalCategory:[space]PE/PPE[semi-colon][space]Associated[space]with[space]mycobacterial[space]cell[space]envelope.[space][PMID:[space]27987050][semi-colon][space]Showed[space]differential[space]response[space]to[space]stresses[space]and[space]altered[space]the[space]production[space]of[space]host[space]cytokines[space]IL-6[comma][space]IL1B[comma][space]IL-12p40[space]and[space]IL-10.[space]…	similar[space]to[space]nucleotide[space]sequence:H37Rv.NC_000962.3:Rv0980c:PE_PGRS18:RATT	PE-PGRS[space]family[space]protein[space]PE_PGRS18	Negative:T->G	CDS
AP012340.1	1095270	1095271	GA	G	PE_PGRS18	DEL	.	.	.	.	None	None	.	9	9	1	1	FunctionalCategory:[space]PE/PPE[semi-colon][space]Associated[space]with[space]mycobacterial[space]cell[space]envelope.[space][PMID:[space]27987050][semi-colon][space]Showed[space]differential[space]response[space]to[space]stresses[space]and[space]altered[space]the[space]production[space]of[space]host[space]cytokines[space]IL-6[comma][space]IL1B[comma][space]IL-12p40[space]and[space]IL-10.[space]…	similar[space]to[space]nucleotide[space]sequence:H37Rv.NC_000962.3:Rv0980c:PE_PGRS18:RATT	PE-PGRS[space]family[space]protein[space]PE_PGRS18	.	CDS
AP012340.1	1103626	1103626	C	CT	Rv0987	INS	.	.	.	.	None	None	.	9	9	1	1	FunctionalCategory:[space]cell[space]wall[space]and[space]cell[space]processes	similar[space]to[space]nucleotide[space]sequence:H37Rv.NC_000962.3:Rv0987:Rv0987:RATT	Probable[space]adhesion[space]component[space]transport[space]transmembrane[space]protein[space]ABC[space]transporter	.	CDS
AP012340.1	1132828	1132829	GC	G	pth	DEL	.	.	.	.	None	None	.	9	9	1	1	FunctionalCategory:[space]intermediary[space]metabolism[space]and[space]respiration	similar[space]to[space]nucleotide[space]sequence:H37Rv.NC_000962.3:Rv1014c:pth:RATT	Probable[space]peptidyl-tRNA[space]hydrolase[space]Pth	.	CDS
AP012340.1	1187612	1187612	C	T	PE_PGRS19	SNP	GGT	AGT	G	S	624	0	G624S	0	1	1	1	FunctionalCategory:[space]PE/PPE[semi-colon][space]Expressed[space]in[space]vivo[space]in[space]guinea[space]pig[space]lung[space]at[space]both[space]30[space]and[space]90[space]days[space]post-infection.[space][PMID:[space]21085642]	similar[space]to[space]nucleotide[space]sequence:H37Rv.NC_000962.3:Rv1067c:PE_PGRS19:RATT	PE-PGRS[space]family[space]protein[space]PE_PGRS19	Negative:G->A	CDS
AP012340.1	1187660	1187660	C	T	PE_PGRS19	SNP	GCG	ACG	A	T	608	0	A608T	0	1	1	1	FunctionalCategory:[space]PE/PPE[semi-colon][space]Expressed[space]in[space]vivo[space]in[space]guinea[space]pig[space]lung[space]at[space]both[space]30[space]and[space]90[space]days[space]post-infection.[space][PMID:[space]21085642]	similar[space]to[space]nucleotide[space]sequence:H37Rv.NC_000962.3:Rv1067c:PE_PGRS19:RATT	PE-PGRS[space]family[space]protein[space]PE_PGRS19	Negative:G->A	CDS
AP012340.1	1188187	1188188	CG	C	PE_PGRS19	DEL	.	.	.	.	None	None	.	9	9	1	1	FunctionalCategory:[space]PE/PPE[semi-colon][space]Expressed[space]in[space]vivo[space]in[space]guinea[space]pig[space]lung[space]at[space]both[space]30[space]and[space]90[space]days[space]post-infection.[space][PMID:[space]21085642]	similar[space]to[space]nucleotide[space]sequence:H37Rv.NC_000962.3:Rv1067c:PE_PGRS19:RATT	PE-PGRS[space]family[space]protein[space]PE_PGRS19	.	CDS
AP012340.1	1189074	1189074	A	G	PE_PGRS19	SNP	TAT	TAC	Y	Y	136	2	Y136Y	1	1	1	1	FunctionalCategory:[space]PE/PPE[semi-colon][space]Expressed[space]in[space]vivo[space]in[space]guinea[space]pig[space]lung[space]at[space]both[space]30[space]and[space]90[space]days[space]post-infection.[space][PMID:[space]21085642]	similar[space]to[space]nucleotide[space]sequence:H37Rv.NC_000962.3:Rv1067c:PE_PGRS19:RATT	PE-PGRS[space]family[space]protein[space]PE_PGRS19	Negative:T->C	CDS
AP012340.1	1189150	1189150	A	C	PE_PGRS19	SNP	TTG	TGG	L	W	111	1	L111W	0	0	1	1	FunctionalCategory:[space]PE/PPE[semi-colon][space]Expressed[space]in[space]vivo[space]in[space]guinea[space]pig[space]lung[space]at[space]both[space]30[space]and[space]90[space]days[space]post-infection.[space][PMID:[space]21085642]	similar[space]to[space]nucleotide[space]sequence:H37Rv.NC_000962.3:Rv1067c:PE_PGRS19:RATT	PE-PGRS[space]family[space]protein[space]PE_PGRS19	Negative:T->G	CDS
AP012340.1	1190054	1190054	A	G	PE_PGRS20	SNP	AAT	AAC	N	N	191	2	N191N	1	1	1	0	FunctionalCategory:[space]PE/PPE	similar[space]to[space]nucleotide[space]sequence:H37Rv.NC_000962.3:Rv1068c:PE_PGRS20:RATT	PE-PGRS[space]family[space]protein[space]PE_PGRS20	Negative:T->C	CDS
AP012340.1	1190055	1190055	T	C	PE_PGRS20	SNP	AAT	AGT	N	S	191	1	N191S	0	1	1	0	FunctionalCategory:[space]PE/PPE	similar[space]to[space]nucleotide[space]sequence:H37Rv.NC_000962.3:Rv1068c:PE_PGRS20:RATT	PE-PGRS[space]family[space]protein[space]PE_PGRS20	Negative:A->G	CDS
AP012340.1	1190060	1190060	G	T	PE_PGRS20	SNP	GGC	GGA	G	G	189	2	G189G	1	0	1	0	FunctionalCategory:[space]PE/PPE	similar[space]to[space]nucleotide[space]sequence:H37Rv.NC_000962.3:Rv1068c:PE_PGRS20:RATT	PE-PGRS[space]family[space]protein[space]PE_PGRS20	Negative:C->A	CDS
AP012340.1	1211326	1211326	G	T	PE_PGRS21	SNP	TGC	TTC	C	F	430	1	C430F	0	0	1	1	FunctionalCategory:[space]PE/PPE[semi-colon][space]Expressed[space]in[space]vivo[space]in[space]guinea[space]pig[space]lung[space]at[space]90[space]but[space]not[space]30[space]days[space]post-infection.[space][PMID:[space]21085642]	similar[space]to[space]nucleotide[space]sequence:H37Rv.NC_000962.3:Rv1087:PE_PGRS21:RATT	PE-PGRS[space]family[space]protein[space]PE_PGRS21	.	CDS
AP012340.1	1215423	1215425	CAT	C	PE_PGRS22	DEL	.	.	.	.	None	None	.	9	9	1	1	FunctionalCategory:[space]PE/PPE[semi-colon][space]Expressed[space]in[space]vivo[space]in[space]guinea[space]pig[space]lung[space]at[space]both[space]30[space]and[space]90[space]days[space]post-infection.[space][PMID:[space]21085642]	similar[space]to[space]nucleotide[space]sequence:H37Rv.NC_000962.3:Rv1091:PE_PGRS22:RATT	PE-PGRS[space]family[space]protein[space]PE_PGRS22	.	CDS
AP012340.1	1215673	1215673	T	A	PE_PGRS22	SNP	TCG	ACG	S	T	231	0	S231T	0	0	1	1	FunctionalCategory:[space]PE/PPE[semi-colon][space]Expressed[space]in[space]vivo[space]in[space]guinea[space]pig[space]lung[space]at[space]both[space]30[space]and[space]90[space]days[space]post-infection.[space][PMID:[space]21085642]	similar[space]to[space]nucleotide[space]sequence:H37Rv.NC_000962.3:Rv1091:PE_PGRS22:RATT	PE-PGRS[space]family[space]protein[space]PE_PGRS22	.	CDS
AP012340.1	1216685	1216685	G	C	PE_PGRS22	SNP	GGC	GCC	G	A	568	1	G568A	0	0	1	1	FunctionalCategory:[space]PE/PPE[semi-colon][space]Expressed[space]in[space]vivo[space]in[space]guinea[space]pig[space]lung[space]at[space]both[space]30[space]and[space]90[space]days[space]post-infection.[space][PMID:[space]21085642]	similar[space]to[space]nucleotide[space]sequence:H37Rv.NC_000962.3:Rv1091:PE_PGRS22:RATT	PE-PGRS[space]family[space]protein[space]PE_PGRS22	.	CDS
AP012340.1	1216806	1216806	G	A	PE_PGRS22	SNP	GCG	GCA	A	A	608	2	A608A	1	1	1	1	FunctionalCategory:[space]PE/PPE[semi-colon][space]Expressed[space]in[space]vivo[space]in[space]guinea[space]pig[space]lung[space]at[space]both[space]30[space]and[space]90[space]days[space]post-infection.[space][PMID:[space]21085642]	similar[space]to[space]nucleotide[space]sequence:H37Rv.NC_000962.3:Rv1091:PE_PGRS22:RATT	PE-PGRS[space]family[space]protein[space]PE_PGRS22	.	CDS
AP012340.1	1275205	1275205	T	G	Rv1148c	SNP	AAC	CAC	N	H	354	0	N354H	0	0	1	0	FunctionalCategory:[space]insertion[space]seqs[space]and[space]phages[semi-colon][space]Bound[space]and[space]likely[space]regulated[space]by[space]LexA[comma][space]an[space]activator[space]of[space]DNA[space]damage[space]response[space]proteins[space][PMID:[space]22528497]	similar[space]to[space]nucleotide[space]sequence:H37Rv.NC_000962.3:Rv1148c:Rv1148c:RATT	Conserved[space]hypothetical[space]protein	Negative:A->C	CDS
AP012340.1	1277157	1277157	T	C	Rv1041c	SNP	TTT	TTC	F	F	228	2	F228F	1	1	1	0	FunctionalCategory:[space]insertion[space]seqs[space]and[space]phages	ab[space]initio[space]prediction:Prodigal:002006	Probable[space]is[space]like-2[space]transposase	.	CDS
AP012340.1	1277206	1277206	A	C	Rv1041c	SNP	AGA	CGA	R	R	245	0	R245R	1	0	1	0	FunctionalCategory:[space]insertion[space]seqs[space]and[space]phages	ab[space]initio[space]prediction:Prodigal:002006	Probable[space]is[space]like-2[space]transposase	.	CDS
AP012340.1	1403391	1403391	G	T	Rv1257c	SNP	GTC	GTA	V	V	404	2	V404V	1	0	1	0	FunctionalCategory:[space]intermediary[space]metabolism[space]and[space]respiration	similar[space]to[space]nucleotide[space]sequence:H37Rv.NC_000962.3:Rv1257c:Rv1257c:RATT	Probable[space]oxidoreductase	Negative:C->A	CDS
AP012340.1	1479569	1479569	C	G	Rv1319c	SNP	GTG	CTG	V	L	500	0	V500L	0	0	1	1	FunctionalCategory:[space]intermediary[space]metabolism[space]and[space]respiration	similar[space]to[space]nucleotide[space]sequence:H37Rv.NC_000962.3:Rv1319c:Rv1319c:RATT	Possible[space]adenylate[space]cyclase[space](ATP[space]pyrophosphate-lyase)[space](adenylyl[space]cyclase)	Negative:G->C	CDS
AP012340.1	1479577	1479577	C	G	Rv1319c	SNP	TGG	TCG	W	S	497	1	W497S	0	0	1	1	FunctionalCategory:[space]intermediary[space]metabolism[space]and[space]respiration	similar[space]to[space]nucleotide[space]sequence:H37Rv.NC_000962.3:Rv1319c:Rv1319c:RATT	Possible[space]adenylate[space]cyclase[space](ATP[space]pyrophosphate-lyase)[space](adenylyl[space]cyclase)	Negative:G->C	CDS
AP012340.1	1479587	1479587	A	G	Rv1319c	SNP	TTA	CTA	L	L	494	0	L494L	1	1	1	1	FunctionalCategory:[space]intermediary[space]metabolism[space]and[space]respiration	similar[space]to[space]nucleotide[space]sequence:H37Rv.NC_000962.3:Rv1319c:Rv1319c:RATT	Possible[space]adenylate[space]cyclase[space](ATP[space]pyrophosphate-lyase)[space](adenylyl[space]cyclase)	Negative:T->C	CDS
AP012340.1	1479776	1479776	A	C	Rv1319c	SNP	TCC	GCC	S	A	431	0	S431A	0	0	1	1	FunctionalCategory:[space]intermediary[space]metabolism[space]and[space]respiration	similar[space]to[space]nucleotide[space]sequence:H37Rv.NC_000962.3:Rv1319c:Rv1319c:RATT	Possible[space]adenylate[space]cyclase[space](ATP[space]pyrophosphate-lyase)[space](adenylyl[space]cyclase)	Negative:T->G	CDS
AP012340.1	1566451	1566451	C	G	PE_PGRS25	SNP	GAG	CAG	E	Q	150	0	E150Q	0	0	1	1	Hybran/Pseudoscan:description:Locus[space]does[space]not[space]have[space]reference-corresponding[space]end[space]|[space]Poor[space]blastp[space]match[space]at[space]95%[space]identity[space]and[space]95%[space]coverage[space]thresholds[space]|[space]No[space]internal[space]stop[space]codons[space]and[space]ends[space]with[space]a[space]valid[space]stop[space]codon[space]|[space]Locus[space]has[…	ab[space]initio[space]prediction:Prodigal:002006	PE-PGRS[space]family[space]protein[space]PE_PGRS25	Negative:G->C	CDS
AP012340.1	1626415	1626415	G	A	.	SNP	GGC	GGT	G	G	334	2	G334G	1	1	1	0	.	ab[space]initio[space]prediction:Prodigal:002006	hypothetical[space]protein	Negative:C->T	CDS
AP012340.1	1626436	1626436	A	G	.	SNP	GGT	GGC	G	G	327	2	G327G	1	1	1	0	.	ab[space]initio[space]prediction:Prodigal:002006	hypothetical[space]protein	Negative:T->C	CDS
AP012340.1	1626445	1626445	C	T	.	SNP	GGG	GGA	G	G	324	2	G324G	1	1	1	0	.	ab[space]initio[space]prediction:Prodigal:002006	hypothetical[space]protein	Negative:G->A	CDS
AP012340.1	1626450	1626450	C	T	.	SNP	GCC	ACC	A	T	323	0	A323T	0	1	1	0	.	ab[space]initio[space]prediction:Prodigal:002006	hypothetical[space]protein	Negative:G->A	CDS
AP012340.1	1627068	1627068	A	G	.	SNP	TTG	CTG	L	L	117	0	L117L	1	1	1	0	.	ab[space]initio[space]prediction:Prodigal:002006	hypothetical[space]protein	Negative:T->C	CDS
AP012340.1	1630123	1630123	T	TC	PE_PGRS28	INS	.	.	.	.	None	None	.	9	9	1	1	FunctionalCategory:[space]PE/PPE	ab[space]initio[space]prediction:Prodigal:002006	PE-PGRS[space]family[space]protein[space]PE_PGRS28	.	CDS
AP012340.1	1648667	1648667	G	GC	PE_PGRS29	INS	.	.	.	.	None	None	.	9	9	1	1	FunctionalCategory:[space]PE/PPE[semi-colon][space]IS6110[space]insertion[space]site[space]located[space]297[space]bp[space]upstream[space]of[space]this[space]gene[space](IS[space]element[space]insertion[space]reported[space]in[space]Beijing[space]strains)[space][PMID:[space]21256084][space][PMID:[space]15130120][semi-colon][space]IS[space]element[space]insertion[space]upstream[space]of[space]thi…	similar[space]to[space]nucleotide[space]sequence:H37Rv.NC_000962.3:Rv1468c:PE_PGRS29:RATT	Probable[space]antigen	.	CDS
AP012340.1	1772277	1772277	A	G	Rv3467::Rv1572c	SNP	GCT	GCC	A	A	235	2	A235A	1	1	1	0	FunctionalCategory:[space]insertion[space]seqs[space]and[space]phages	ab[space]initio[space]prediction:Prodigal:002006	Conserved[space]hypothetical[space]protein	Negative:T->C	CDS
AP012340.1	1772297	1772297	T	G	Rv3467::Rv1572c	SNP	ACC	CCC	T	P	229	0	T229P	0	0	1	0	FunctionalCategory:[space]insertion[space]seqs[space]and[space]phages	ab[space]initio[space]prediction:Prodigal:002006	Conserved[space]hypothetical[space]protein	Negative:A->C	CDS
AP012340.1	1772322	1772322	A	G	Rv3467::Rv1572c	SNP	TTT	TTC	F	F	220	2	F220F	1	1	1	0	FunctionalCategory:[space]insertion[space]seqs[space]and[space]phages	ab[space]initio[space]prediction:Prodigal:002006	Conserved[space]hypothetical[space]protein	Negative:T->C	CDS
AP012340.1	1948668	1948668	C	G	narX	SNP	CGC	CCC	R	P	157	1	R157P	0	0	1	0	FunctionalCategory:[space]intermediary[space]metabolism[space]and[space]respiration	similar[space]to[space]nucleotide[space]sequence:H37Rv.NC_000962.3:Rv1736c:narX:RATT	Probable[space]nitrate[space]reductase[space]NarX	Negative:G->C	CDS
AP012340.1	1968083	1968083	C	T	PPE24	SNP	CCG	CCA	P	P	495	2	P495P	1	1	1	0	FunctionalCategory:[space]PE/PPE[semi-colon][space]Expressed[space]in[space]vivo[space]in[space]guinea[space]pig[space]lung[space]at[space]90[space]but[space]not[space]30[space]days[space]post-infection[space][PMID:[space]21085642]	similar[space]to[space]nucleotide[space]sequence:H37Rv.NC_000962.3:Rv1753c:PPE24:RATT	PPE[space]family[space]protein[space]PPE24	Negative:G->A	CDS
AP012340.1	1968105	1968105	G	T	PPE24	SNP	ACC	AAC	T	N	488	1	T488N	0	0	1	0	FunctionalCategory:[space]PE/PPE[semi-colon][space]Expressed[space]in[space]vivo[space]in[space]guinea[space]pig[space]lung[space]at[space]90[space]but[space]not[space]30[space]days[space]post-infection[space][PMID:[space]21085642]	similar[space]to[space]nucleotide[space]sequence:H37Rv.NC_000962.3:Rv1753c:PPE24:RATT	PPE[space]family[space]protein[space]PPE24	Negative:C->A	CDS
AP012340.1	1982050	1982051	GA	G	wag22	DEL	.	.	.	.	None	None	.	9	9	1	1	FunctionalCategory:[space]PE/PPE[semi-colon][space]Expressed[space]during[space]stable[space]chronic[space]infection[space]and[space]localized[space]in[space]the[space]cell[space]wall[space]of[space]phagocytosed[space]bacilli[space][PMID:[space]17399860][semi-colon][space]Fibronectin[space](Fn)-binding[space]protein[space][PMID:[space]10627046][semi-colon][space]Expressed[space]in[space]vivo[spac…	similar[space]to[space]nucleotide[space]sequence:H37Rv.NC_000962.3:Rv1759c:wag22:RATT	Antigen/PE-PGRS[space]family[space]protein[space]Wag22	.	CDS
AP012340.1	1983160	1983161	CG	C	wag22	DEL	.	.	.	.	None	None	.	9	9	1	1	FunctionalCategory:[space]PE/PPE[semi-colon][space]Expressed[space]during[space]stable[space]chronic[space]infection[space]and[space]localized[space]in[space]the[space]cell[space]wall[space]of[space]phagocytosed[space]bacilli[space][PMID:[space]17399860][semi-colon][space]Fibronectin[space](Fn)-binding[space]protein[space][PMID:[space]10627046][semi-colon][space]Expressed[space]in[space]vivo[spac…	similar[space]to[space]nucleotide[space]sequence:H37Rv.NC_000962.3:Rv1759c:wag22:RATT	Antigen/PE-PGRS[space]family[space]protein[space]Wag22	.	CDS
AP012340.1	1983188	1983188	G	C	wag22	SNP	GGC	GGG	G	G	331	2	G331G	1	0	1	1	FunctionalCategory:[space]PE/PPE[semi-colon][space]Expressed[space]during[space]stable[space]chronic[space]infection[space]and[space]localized[space]in[space]the[space]cell[space]wall[space]of[space]phagocytosed[space]bacilli[space][PMID:[space]17399860][semi-colon][space]Fibronectin[space](Fn)-binding[space]protein[space][PMID:[space]10627046][semi-colon][space]Expressed[space]in[space]vivo[spac…	similar[space]to[space]nucleotide[space]sequence:H37Rv.NC_000962.3:Rv1759c:wag22:RATT	Antigen/PE-PGRS[space]family[space]protein[space]Wag22	Negative:C->G	CDS
AP012340.1	1983189	1983189	C	G	wag22	SNP	GGC	GCC	G	A	331	1	G331A	0	0	1	1	FunctionalCategory:[space]PE/PPE[semi-colon][space]Expressed[space]during[space]stable[space]chronic[space]infection[space]and[space]localized[space]in[space]the[space]cell[space]wall[space]of[space]phagocytosed[space]bacilli[space][PMID:[space]17399860][semi-colon][space]Fibronectin[space](Fn)-binding[space]protein[space][PMID:[space]10627046][semi-colon][space]Expressed[space]in[space]vivo[spac…	similar[space]to[space]nucleotide[space]sequence:H37Rv.NC_000962.3:Rv1759c:wag22:RATT	Antigen/PE-PGRS[space]family[space]protein[space]Wag22	Negative:G->C	CDS
AP012340.1	1983228	1983228	G	GC	wag22	INS	.	.	.	.	None	None	.	9	9	1	1	FunctionalCategory:[space]PE/PPE[semi-colon][space]Expressed[space]during[space]stable[space]chronic[space]infection[space]and[space]localized[space]in[space]the[space]cell[space]wall[space]of[space]phagocytosed[space]bacilli[space][PMID:[space]17399860][semi-colon][space]Fibronectin[space](Fn)-binding[space]protein[space][PMID:[space]10627046][semi-colon][space]Expressed[space]in[space]vivo[spac…	similar[space]to[space]nucleotide[space]sequence:H37Rv.NC_000962.3:Rv1759c:wag22:RATT	Antigen/PE-PGRS[space]family[space]protein[space]Wag22	.	CDS
AP012340.1	2045871	2045871	G	GC	Rv1812c	INS	.	.	.	.	None	None	.	9	9	1	1	FunctionalCategory:[space]intermediary[space]metabolism[space]and[space]respiration	similar[space]to[space]nucleotide[space]sequence:H37Rv.NC_000962.3:Rv1812c:Rv1812c:RATT	Probable[space]dehydrogenase	.	CDS
AP012340.1	2154281	2154281	G	A	PPE34	SNP	CTT	TTT	L	F	1376	0	L1376F	0	1	1	1	FunctionalCategory:[space]PE/PPE[semi-colon][space]Interacts[space]with[space]TLR2[space]and[space]triggers[space]functional[space]maturation[space]of[space]human[space]dendritic[space]cells[space]and[space]secretion[space]of[space]immunomodulatory[space]cytokines[space][PMID:[space]20837474][semi-colon][space]Facilitates[space]a[space]shift[space]in[space]the[space]ensuing[space]immunity[space]t…	similar[space]to[space]nucleotide[space]sequence:H37Rv.NC_000962.3:Rv1917c:PPE34:RATT	Probable[space]T-cell[space]antigen/PPE[space]family[space]protein[space]PPE34	Negative:C->T	CDS
AP012340.1	2154284	2154284	G	A	PPE34	SNP	CGG	TGG	R	W	1375	0	R1375W	0	1	1	1	FunctionalCategory:[space]PE/PPE[semi-colon][space]Interacts[space]with[space]TLR2[space]and[space]triggers[space]functional[space]maturation[space]of[space]human[space]dendritic[space]cells[space]and[space]secretion[space]of[space]immunomodulatory[space]cytokines[space][PMID:[space]20837474][semi-colon][space]Facilitates[space]a[space]shift[space]in[space]the[space]ensuing[space]immunity[space]t…	similar[space]to[space]nucleotide[space]sequence:H37Rv.NC_000962.3:Rv1917c:PPE34:RATT	Probable[space]T-cell[space]antigen/PPE[space]family[space]protein[space]PPE34	Negative:C->T	CDS
AP012340.1	2154325	2154325	C	T	PPE34	SNP	GGA	GAA	G	E	1361	1	G1361E	0	1	1	1	FunctionalCategory:[space]PE/PPE[semi-colon][space]Interacts[space]with[space]TLR2[space]and[space]triggers[space]functional[space]maturation[space]of[space]human[space]dendritic[space]cells[space]and[space]secretion[space]of[space]immunomodulatory[space]cytokines[space][PMID:[space]20837474][semi-colon][space]Facilitates[space]a[space]shift[space]in[space]the[space]ensuing[space]immunity[space]t…	similar[space]to[space]nucleotide[space]sequence:H37Rv.NC_000962.3:Rv1917c:PPE34:RATT	Probable[space]T-cell[space]antigen/PPE[space]family[space]protein[space]PPE34	Negative:G->A	CDS
AP012340.1	2154394	2154394	T	C	PPE34	SNP	GAA	GGA	E	G	1338	1	E1338G	0	1	1	1	FunctionalCategory:[space]PE/PPE[semi-colon][space]Interacts[space]with[space]TLR2[space]and[space]triggers[space]functional[space]maturation[space]of[space]human[space]dendritic[space]cells[space]and[space]secretion[space]of[space]immunomodulatory[space]cytokines[space][PMID:[space]20837474][semi-colon][space]Facilitates[space]a[space]shift[space]in[space]the[space]ensuing[space]immunity[space]t…	similar[space]to[space]nucleotide[space]sequence:H37Rv.NC_000962.3:Rv1917c:PPE34:RATT	Probable[space]T-cell[space]antigen/PPE[space]family[space]protein[space]PPE34	Negative:A->G	CDS
AP012340.1	2154638	2154638	G	A	PPE34	SNP	CAC	TAC	H	Y	1257	0	H1257Y	0	1	1	1	FunctionalCategory:[space]PE/PPE[semi-colon][space]Interacts[space]with[space]TLR2[space]and[space]triggers[space]functional[space]maturation[space]of[space]human[space]dendritic[space]cells[space]and[space]secretion[space]of[space]immunomodulatory[space]cytokines[space][PMID:[space]20837474][semi-colon][space]Facilitates[space]a[space]shift[space]in[space]the[space]ensuing[space]immunity[space]t…	similar[space]to[space]nucleotide[space]sequence:H37Rv.NC_000962.3:Rv1917c:PPE34:RATT	Probable[space]T-cell[space]antigen/PPE[space]family[space]protein[space]PPE34	Negative:C->T	CDS
AP012340.1	2154645	2154645	T	C	PPE34	SNP	CAA	CAG	Q	Q	1254	2	Q1254Q	1	1	1	1	FunctionalCategory:[space]PE/PPE[semi-colon][space]Interacts[space]with[space]TLR2[space]and[space]triggers[space]functional[space]maturation[space]of[space]human[space]dendritic[space]cells[space]and[space]secretion[space]of[space]immunomodulatory[space]cytokines[space][PMID:[space]20837474][semi-colon][space]Facilitates[space]a[space]shift[space]in[space]the[space]ensuing[space]immunity[space]t…	similar[space]to[space]nucleotide[space]sequence:H37Rv.NC_000962.3:Rv1917c:PPE34:RATT	Probable[space]T-cell[space]antigen/PPE[space]family[space]protein[space]PPE34	Negative:A->G	CDS
AP012340.1	2154647	2154647	G	C	PPE34	SNP	CAA	GAA	Q	E	1254	0	Q1254E	0	0	1	1	FunctionalCategory:[space]PE/PPE[semi-colon][space]Interacts[space]with[space]TLR2[space]and[space]triggers[space]functional[space]maturation[space]of[space]human[space]dendritic[space]cells[space]and[space]secretion[space]of[space]immunomodulatory[space]cytokines[space][PMID:[space]20837474][semi-colon][space]Facilitates[space]a[space]shift[space]in[space]the[space]ensuing[space]immunity[space]t…	similar[space]to[space]nucleotide[space]sequence:H37Rv.NC_000962.3:Rv1917c:PPE34:RATT	Probable[space]T-cell[space]antigen/PPE[space]family[space]protein[space]PPE34	Negative:C->G	CDS
AP012340.1	2154697	2154697	C	CA	PPE34	INS	.	.	.	.	None	None	.	9	9	1	1	FunctionalCategory:[space]PE/PPE[semi-colon][space]Interacts[space]with[space]TLR2[space]and[space]triggers[space]functional[space]maturation[space]of[space]human[space]dendritic[space]cells[space]and[space]secretion[space]of[space]immunomodulatory[space]cytokines[space][PMID:[space]20837474][semi-colon][space]Facilitates[space]a[space]shift[space]in[space]the[space]ensuing[space]immunity[space]t…	similar[space]to[space]nucleotide[space]sequence:H37Rv.NC_000962.3:Rv1917c:PPE34:RATT	Probable[space]T-cell[space]antigen/PPE[space]family[space]protein[space]PPE34	.	CDS
AP012340.1	2154702	2154703	TG	T	PPE34	DEL	.	.	.	.	None	None	.	9	9	1	1	FunctionalCategory:[space]PE/PPE[semi-colon][space]Interacts[space]with[space]TLR2[space]and[space]triggers[space]functional[space]maturation[space]of[space]human[space]dendritic[space]cells[space]and[space]secretion[space]of[space]immunomodulatory[space]cytokines[space][PMID:[space]20837474][semi-colon][space]Facilitates[space]a[space]shift[space]in[space]the[space]ensuing[space]immunity[space]t…	similar[space]to[space]nucleotide[space]sequence:H37Rv.NC_000962.3:Rv1917c:PPE34:RATT	Probable[space]T-cell[space]antigen/PPE[space]family[space]protein[space]PPE34	.	CDS
AP012340.1	2154710	2154710	T	A	PPE34	SNP	AGT	TGT	S	C	1233	0	S1233C	0	0	1	1	FunctionalCategory:[space]PE/PPE[semi-colon][space]Interacts[space]with[space]TLR2[space]and[space]triggers[space]functional[space]maturation[space]of[space]human[space]dendritic[space]cells[space]and[space]secretion[space]of[space]immunomodulatory[space]cytokines[space][PMID:[space]20837474][semi-colon][space]Facilitates[space]a[space]shift[space]in[space]the[space]ensuing[space]immunity[space]t…	similar[space]to[space]nucleotide[space]sequence:H37Rv.NC_000962.3:Rv1917c:PPE34:RATT	Probable[space]T-cell[space]antigen/PPE[space]family[space]protein[space]PPE34	Negative:A->T	CDS
AP012340.1	2154719	2154719	G	A	PPE34	SNP	CAC	TAC	H	Y	1230	0	H1230Y	0	1	1	1	FunctionalCategory:[space]PE/PPE[semi-colon][space]Interacts[space]with[space]TLR2[space]and[space]triggers[space]functional[space]maturation[space]of[space]human[space]dendritic[space]cells[space]and[space]secretion[space]of[space]immunomodulatory[space]cytokines[space][PMID:[space]20837474][semi-colon][space]Facilitates[space]a[space]shift[space]in[space]the[space]ensuing[space]immunity[space]t…	similar[space]to[space]nucleotide[space]sequence:H37Rv.NC_000962.3:Rv1917c:PPE34:RATT	Probable[space]T-cell[space]antigen/PPE[space]family[space]protein[space]PPE34	Negative:C->T	CDS
AP012340.1	2154720	2154720	C	G	PPE34	SNP	GGG	GGC	G	G	1229	2	G1229G	1	0	1	1	FunctionalCategory:[space]PE/PPE[semi-colon][space]Interacts[space]with[space]TLR2[space]and[space]triggers[space]functional[space]maturation[space]of[space]human[space]dendritic[space]cells[space]and[space]secretion[space]of[space]immunomodulatory[space]cytokines[space][PMID:[space]20837474][semi-colon][space]Facilitates[space]a[space]shift[space]in[space]the[space]ensuing[space]immunity[space]t…	similar[space]to[space]nucleotide[space]sequence:H37Rv.NC_000962.3:Rv1917c:PPE34:RATT	Probable[space]T-cell[space]antigen/PPE[space]family[space]protein[space]PPE34	Negative:G->C	CDS
AP012340.1	2154722	2154722	C	A	PPE34	SNP	GGG	TGG	G	W	1229	0	G1229W	0	0	1	1	FunctionalCategory:[space]PE/PPE[semi-colon][space]Interacts[space]with[space]TLR2[space]and[space]triggers[space]functional[space]maturation[space]of[space]human[space]dendritic[space]cells[space]and[space]secretion[space]of[space]immunomodulatory[space]cytokines[space][PMID:[space]20837474][semi-colon][space]Facilitates[space]a[space]shift[space]in[space]the[space]ensuing[space]immunity[space]t…	similar[space]to[space]nucleotide[space]sequence:H37Rv.NC_000962.3:Rv1917c:PPE34:RATT	Probable[space]T-cell[space]antigen/PPE[space]family[space]protein[space]PPE34	Negative:G->T	CDS
AP012340.1	2154726	2154726	G	C	PPE34	SNP	GAC	GAG	D	E	1227	2	D1227E	0	0	1	1	FunctionalCategory:[space]PE/PPE[semi-colon][space]Interacts[space]with[space]TLR2[space]and[space]triggers[space]functional[space]maturation[space]of[space]human[space]dendritic[space]cells[space]and[space]secretion[space]of[space]immunomodulatory[space]cytokines[space][PMID:[space]20837474][semi-colon][space]Facilitates[space]a[space]shift[space]in[space]the[space]ensuing[space]immunity[space]t…	similar[space]to[space]nucleotide[space]sequence:H37Rv.NC_000962.3:Rv1917c:PPE34:RATT	Probable[space]T-cell[space]antigen/PPE[space]family[space]protein[space]PPE34	Negative:C->G	CDS
AP012340.1	2154737	2154737	G	A	PPE34	SNP	CAT	TAT	H	Y	1224	0	H1224Y	0	1	1	1	FunctionalCategory:[space]PE/PPE[semi-colon][space]Interacts[space]with[space]TLR2[space]and[space]triggers[space]functional[space]maturation[space]of[space]human[space]dendritic[space]cells[space]and[space]secretion[space]of[space]immunomodulatory[space]cytokines[space][PMID:[space]20837474][semi-colon][space]Facilitates[space]a[space]shift[space]in[space]the[space]ensuing[space]immunity[space]t…	similar[space]to[space]nucleotide[space]sequence:H37Rv.NC_000962.3:Rv1917c:PPE34:RATT	Probable[space]T-cell[space]antigen/PPE[space]family[space]protein[space]PPE34	Negative:C->T	CDS
AP012340.1	2154749	2154749	T	C	PPE34	SNP	ATT	GTT	I	V	1220	0	I1220V	0	1	1	1	FunctionalCategory:[space]PE/PPE[semi-colon][space]Interacts[space]with[space]TLR2[space]and[space]triggers[space]functional[space]maturation[space]of[space]human[space]dendritic[space]cells[space]and[space]secretion[space]of[space]immunomodulatory[space]cytokines[space][PMID:[space]20837474][semi-colon][space]Facilitates[space]a[space]shift[space]in[space]the[space]ensuing[space]immunity[space]t…	similar[space]to[space]nucleotide[space]sequence:H37Rv.NC_000962.3:Rv1917c:PPE34:RATT	Probable[space]T-cell[space]antigen/PPE[space]family[space]protein[space]PPE34	Negative:A->G	CDS
AP012340.1	2155104	2155104	T	C	PPE34	SNP	CCA	CCG	P	P	1101	2	P1101P	1	1	1	1	FunctionalCategory:[space]PE/PPE[semi-colon][space]Interacts[space]with[space]TLR2[space]and[space]triggers[space]functional[space]maturation[space]of[space]human[space]dendritic[space]cells[space]and[space]secretion[space]of[space]immunomodulatory[space]cytokines[space][PMID:[space]20837474][semi-colon][space]Facilitates[space]a[space]shift[space]in[space]the[space]ensuing[space]immunity[space]t…	similar[space]to[space]nucleotide[space]sequence:H37Rv.NC_000962.3:Rv1917c:PPE34:RATT	Probable[space]T-cell[space]antigen/PPE[space]family[space]protein[space]PPE34	Negative:A->G	CDS
AP012340.1	2176914	2176914	A	G	fadE17	SNP	TTT	TTC	F	F	116	2	F116F	1	1	1	0	FunctionalCategory:[space]lipid[space]metabolism	similar[space]to[space]nucleotide[space]sequence:H37Rv.NC_000962.3:Rv1934c:fadE17:RATT	Probable[space]acyl-CoA[space]dehydrogenase[space]FadE17	Negative:T->C	CDS
AP012340.1	2188037	2188037	A	C	Rv1945	SNP	AAC	CAC	N	H	326	0	N326H	0	0	1	0	FunctionalCategory:[space]insertion[space]seqs[space]and[space]phages[semi-colon][space]Bound[space]and[space]likely[space]regulated[space]by[space]LexA[comma][space]an[space]activator[space]of[space]DNA[space]damage[space]response[space]proteins[space][PMID:[space]14617159]	similar[space]to[space]nucleotide[space]sequence:H37Rv.NC_000962.3:Rv1945:Rv1945:RATT	Conserved[space]hypothetical[space]protein	.	CDS
AP012340.1	2188043	2188043	C	A	Rv1945	SNP	CAC	AAC	H	N	328	0	H328N	0	0	1	0	FunctionalCategory:[space]insertion[space]seqs[space]and[space]phages[semi-colon][space]Bound[space]and[space]likely[space]regulated[space]by[space]LexA[comma][space]an[space]activator[space]of[space]DNA[space]damage[space]response[space]proteins[space][PMID:[space]14617159]	similar[space]to[space]nucleotide[space]sequence:H37Rv.NC_000962.3:Rv1945:Rv1945:RATT	Conserved[space]hypothetical[space]protein	.	CDS
AP012340.1	2188202	2188202	A	G	Rv1945	SNP	ATA	GTA	I	V	381	0	I381V	0	1	1	0	FunctionalCategory:[space]insertion[space]seqs[space]and[space]phages[semi-colon][space]Bound[space]and[space]likely[space]regulated[space]by[space]LexA[comma][space]an[space]activator[space]of[space]DNA[space]damage[space]response[space]proteins[space][PMID:[space]14617159]	similar[space]to[space]nucleotide[space]sequence:H37Rv.NC_000962.3:Rv1945:Rv1945:RATT	Conserved[space]hypothetical[space]protein	.	CDS
AP012340.1	2188315	2188315	T	C	Rv1945	SNP	GGT	GGC	G	G	418	2	G418G	1	1	1	0	FunctionalCategory:[space]insertion[space]seqs[space]and[space]phages[semi-colon][space]Bound[space]and[space]likely[space]regulated[space]by[space]LexA[comma][space]an[space]activator[space]of[space]DNA[space]damage[space]response[space]proteins[space][PMID:[space]14617159]	similar[space]to[space]nucleotide[space]sequence:H37Rv.NC_000962.3:Rv1945:Rv1945:RATT	Conserved[space]hypothetical[space]protein	.	CDS
AP012340.1	2291402	2291402	G	A	pks12	SNP	CGG	TGG	R	W	3887	0	R3887W	0	1	1	0	FunctionalCategory:[space]lipid[space]metabolism	similar[space]to[space]nucleotide[space]sequence:H37Rv.NC_000962.3:Rv2048c:pks12:RATT	Polyketide[space]synthase[space]Pks12	Negative:C->T	CDS
AP012340.1	2291440	2291440	T	G	pks12	SNP	GAC	GCC	D	A	3874	1	D3874A	0	0	1	0	FunctionalCategory:[space]lipid[space]metabolism	similar[space]to[space]nucleotide[space]sequence:H37Rv.NC_000962.3:Rv2048c:pks12:RATT	Polyketide[space]synthase[space]Pks12	Negative:A->C	CDS
AP012340.1	2291519	2291519	T	C	pks12	SNP	AGG	GGG	R	G	3848	0	R3848G	0	1	1	0	FunctionalCategory:[space]lipid[space]metabolism	similar[space]to[space]nucleotide[space]sequence:H37Rv.NC_000962.3:Rv2048c:pks12:RATT	Polyketide[space]synthase[space]Pks12	Negative:A->G	CDS
AP012340.1	2291526	2291526	T	C	pks12	SNP	TCA	TCG	S	S	3845	2	S3845S	1	1	1	0	FunctionalCategory:[space]lipid[space]metabolism	similar[space]to[space]nucleotide[space]sequence:H37Rv.NC_000962.3:Rv2048c:pks12:RATT	Polyketide[space]synthase[space]Pks12	Negative:A->G	CDS
AP012340.1	2416785	2416785	C	G	PE_PGRS38	SNP	GTG	CTG	V	L	279	0	V279L	0	0	1	0	FunctionalCategory:[space]PE/PPE[semi-colon][space]Located[space]in[space]the[space]cell[space]membrane[space][PMID:[space]21261938][semi-colon][space]Expressed[space]in[space]vivo[space]in[space]guinea[space]pig[space]lung[space]at[space]both[space]30[space]and[space]90[space]days[space]post-infection[space][PMID:[space]21085642]	similar[space]to[space]nucleotide[space]sequence:H37Rv.NC_000962.3:Rv2162c:PE_PGRS38:RATT	PE-PGRS[space]family[space]protein[space]PE_PGRS38	Negative:G->C	CDS
AP012340.1	2430971	2430971	G	T	Rv2177c	SNP	CCC	ACC	P	T	134	0	P134T	0	0	1	0	FunctionalCategory:[space]insertion[space]seqs[space]and[space]phages	similar[space]to[space]nucleotide[space]sequence:H37Rv.NC_000962.3:Rv2177c:Rv2177c:RATT	Possible[space]transposase	Negative:C->A	CDS
AP012340.1	2431322	2431322	T	C	Rv2177c	SNP	AAT	GAT	N	D	17	0	N17D	0	1	1	0	FunctionalCategory:[space]insertion[space]seqs[space]and[space]phages	similar[space]to[space]nucleotide[space]sequence:H37Rv.NC_000962.3:Rv2177c:Rv2177c:RATT	Possible[space]transposase	Negative:A->G	CDS
AP012340.1	2443440	2443440	G	T	Rv2189c	SNP	CGC	AGC	R	S	2	0	R2S	0	0	1	0	FunctionalCategory:[space]conserved[space]hypotheticals	similar[space]to[space]nucleotide[space]sequence:H37Rv.NC_000962.3:Rv2189c:Rv2189c:RATT	Putative[space]Antigen	Negative:C->A	CDS
AP012340.1	2443997	2443997	T	TG	ripC	INS	.	.	.	.	None	None	.	9	9	1	1	FunctionalCategory:[space]virulence[comma][space]detoxification[comma][space]adaptation[semi-colon][space]required[space]for[space]growth[space]in[space]M.[space]tuberculosis[space][PMID:[space]22952680][semi-colon][space]immunogenic[space]during[space]infection[space][PMID:[space]22952680][semi-colon][space]peptidoglycan[space](PG)[space]hydrolysis[space]activity[space]of[space]this[space]enzyme…	similar[space]to[space]nucleotide[space]sequence:H37Rv.NC_000962.3:Rv2190c:ripC:RATT	peptidoglycan[space]peptidase[space]RipC/Antigen	.	CDS
AP012340.1	2623906	2623906	G	GA	.	INS	.	.	.	.	None	None	.	9	9	0	0	.	.	.	.	inter_genic
AP012340.1	2682180	2682180	A	G	PE_PGRS41	SNP	AAC	AGC	N	S	152	1	N152S	0	1	1	0	FunctionalCategory:[space]PE/PPE[semi-colon][space]pH[space]regulated[space]gene[semi-colon][space]induced[space]by[space]acidic[space]pH[space]of[space]the[space]phagosome[space][PMID:[space]21401735][semi-colon][space]When[space]expressed[space]in[space]Mycobacterium[space]smegmatis[comma][space]survival[space]is[space]increased[comma][space]host[space]cell[space]autophagy[space]and[space]apopt…	similar[space]to[space]nucleotide[space]sequence:H37Rv.NC_000962.3:Rv2396:PE_PGRS41:RATT	PE-PGRS[space]family[space]protein[space]PE_PGRS41	.	CDS
AP012340.1	2682209	2682209	A	G	PE_PGRS41	SNP	ATC	GTC	I	V	162	0	I162V	0	1	1	0	FunctionalCategory:[space]PE/PPE[semi-colon][space]pH[space]regulated[space]gene[semi-colon][space]induced[space]by[space]acidic[space]pH[space]of[space]the[space]phagosome[space][PMID:[space]21401735][semi-colon][space]When[space]expressed[space]in[space]Mycobacterium[space]smegmatis[comma][space]survival[space]is[space]increased[comma][space]host[space]cell[space]autophagy[space]and[space]apopt…	similar[space]to[space]nucleotide[space]sequence:H37Rv.NC_000962.3:Rv2396:PE_PGRS41:RATT	PE-PGRS[space]family[space]protein[space]PE_PGRS41	.	CDS
AP012340.1	2683392	2683392	G	A	cysA1	SNP	GCC	GTC	A	V	167	1	A167V	0	1	1	0	FunctionalCategory:[space]cell[space]wall[space]and[space]cell[space]processes	similar[space]to[space]nucleotide[space]sequence:H37Rv.NC_000962.3:Rv2397c:cysA1:RATT	Sulfate-transport[space]ATP-binding[space]protein[space]ABC[space]transporter[space]CysA1	Negative:C->T	CDS
AP012340.1	2751314	2751314	A	AC	jefA	INS	.	.	.	.	None	None	.	9	9	1	1	FunctionalCategory:[space]cell[space]wall[space]and[space]cell[space]processes[semi-colon][space]induced[space]by[space]isoniazid[comma][space]streptomycin[comma][space]ethambutol[space][PMID:[space]20001742][semi-colon][space]induced[space]in[space]an[space]ofloxacin[space]monoresistant[space]strain[space]when[space]the[space]strain[space]is[space]exposed[space]to[space]ofloxacin[space][PMID:[sp…	similar[space]to[space]nucleotide[space]sequence:H37Rv.NC_000962.3:Rv2459:jefA:RATT	Probable[space]drug[space]efflux[space]pump.	.	CDS
AP012340.1	2754531	2754531	G	T	.	SNP	.	.	.	.	None	None	.	9	0	0	0	.	COORDINATES:profile:Aragorn:001002	tRNA-Gly	.	tRNA
AP012340.1	2789199	2789199	T	TC	.	INS	.	.	.	.	None	None	.	9	9	1	0	.	ab[space]initio[space]prediction:Prodigal:002006	hypothetical[space]protein	.	CDS
AP012340.1	2789347	2789347	G	GC	.	INS	.	.	.	.	None	None	.	9	9	1	0	.	ab[space]initio[space]prediction:Prodigal:002006	hypothetical[space]protein	.	CDS
AP012340.1	2789844	2789845	TC	T	.	DEL	.	.	.	.	None	None	.	9	9	1	0	.	ab[space]initio[space]prediction:Prodigal:002006	hypothetical[space]protein	.	CDS
AP012340.1	2792700	2792701	AC	A	PE_PGRS43	DEL	.	.	.	.	None	None	.	9	9	1	1	Hybran/Pseudoscan:description:Internal[space]stop[space]detected[space]at[space]codon(s)[space]395[space]410[space]475[space]487[space]496[space]519[space]523[space]557[space]569[space]575[space]584[space]593[space]619[space]634[space]643[space]680[space]699[space]705[space]714[space]726[space]761[space]771[space]820[space]835[space]855[space]861[space]884[space]896[space]902[space]908[space]911[…	ab[space]initio[space]prediction:Prodigal:002006	PE-PGRS[space]family[space]protein[space]PE_PGRS43	.	CDS
AP012340.1	2968141	2968141	T	C	Rv2661c	SNP	ATC	GTC	I	V	107	0	I107V	0	1	1	0	FunctionalCategory:[space]conserved[space]hypotheticals	similar[space]to[space]nucleotide[space]sequence:H37Rv.NC_000962.3:Rv2661c:Rv2661c:RATT	Hypothetical[space]protein	Negative:A->G	CDS
AP012340.1	2970495	2970495	C	G	Rv2666	SNP	CGA	GGA	R	G	181	0	R181G	0	0	1	0	FunctionalCategory:[space]insertion[space]seqs[space]and[space]phages	similar[space]to[space]nucleotide[space]sequence:H37Rv.NC_000962.3:Rv2666:Rv2666:RATT	Probable[space]transposase[space]for[space]insertion[space]sequence[space]element[space]IS1081[space](fragment)	.	CDS
AP012340.1	3041636	3041636	G	T	PE_PGRS47	SNP	GCG	TCG	A	S	228	0	A228S	0	0	1	0	Expressed[space]in[space]vivo[space]in[space]guinea[space]pig[space]lung[space]at[space]90[space]but[space]not[space]30[space]days[space]post-infection[space][PMID:[space]21085642][semi-colon][space]Inhibits[space]autophagy[space]in[space]host[space]macrophages[space]during[space]infection[space][PMID:[space]27562263][semi-colon][space]Inhibits[space]MHC[space]Class[space]II[space]antigen[space]p…	similar[space]to[space]nucleotide[space]sequence:H37Rv.NC_000962.3:Rv2741:PE_PGRS47:RATT	Probable[space]antigen/PE-PGRS[space]family[space]protein[space]PE_PGRS47	.	CDS
AP012340.1	3041653	3041653	C	T	PE_PGRS47	SNP	GGC	GGT	G	G	233	2	G233G	1	1	1	0	Expressed[space]in[space]vivo[space]in[space]guinea[space]pig[space]lung[space]at[space]90[space]but[space]not[space]30[space]days[space]post-infection[space][PMID:[space]21085642][semi-colon][space]Inhibits[space]autophagy[space]in[space]host[space]macrophages[space]during[space]infection[space][PMID:[space]27562263][semi-colon][space]Inhibits[space]MHC[space]Class[space]II[space]antigen[space]p…	similar[space]to[space]nucleotide[space]sequence:H37Rv.NC_000962.3:Rv2741:PE_PGRS47:RATT	Probable[space]antigen/PE-PGRS[space]family[space]protein[space]PE_PGRS47	.	CDS
AP012340.1	3041667	3041668	CG	C	PE_PGRS47	DEL	.	.	.	.	None	None	.	9	9	1	0	Expressed[space]in[space]vivo[space]in[space]guinea[space]pig[space]lung[space]at[space]90[space]but[space]not[space]30[space]days[space]post-infection[space][PMID:[space]21085642][semi-colon][space]Inhibits[space]autophagy[space]in[space]host[space]macrophages[space]during[space]infection[space][PMID:[space]27562263][semi-colon][space]Inhibits[space]MHC[space]Class[space]II[space]antigen[space]p…	similar[space]to[space]nucleotide[space]sequence:H37Rv.NC_000962.3:Rv2741:PE_PGRS47:RATT	Probable[space]antigen/PE-PGRS[space]family[space]protein[space]PE_PGRS47	.	CDS
AP012340.1	3041670	3041671	AC	A	PE_PGRS47	DEL	.	.	.	.	None	None	.	9	9	1	0	Expressed[space]in[space]vivo[space]in[space]guinea[space]pig[space]lung[space]at[space]90[space]but[space]not[space]30[space]days[space]post-infection[space][PMID:[space]21085642][semi-colon][space]Inhibits[space]autophagy[space]in[space]host[space]macrophages[space]during[space]infection[space][PMID:[space]27562263][semi-colon][space]Inhibits[space]MHC[space]Class[space]II[space]antigen[space]p…	similar[space]to[space]nucleotide[space]sequence:H37Rv.NC_000962.3:Rv2741:PE_PGRS47:RATT	Probable[space]antigen/PE-PGRS[space]family[space]protein[space]PE_PGRS47	.	CDS
AP012340.1	3041675	3041676	TG	T	PE_PGRS47	DEL	.	.	.	.	None	None	.	9	9	1	0	Expressed[space]in[space]vivo[space]in[space]guinea[space]pig[space]lung[space]at[space]90[space]but[space]not[space]30[space]days[space]post-infection[space][PMID:[space]21085642][semi-colon][space]Inhibits[space]autophagy[space]in[space]host[space]macrophages[space]during[space]infection[space][PMID:[space]27562263][semi-colon][space]Inhibits[space]MHC[space]Class[space]II[space]antigen[space]p…	similar[space]to[space]nucleotide[space]sequence:H37Rv.NC_000962.3:Rv2741:PE_PGRS47:RATT	Probable[space]antigen/PE-PGRS[space]family[space]protein[space]PE_PGRS47	.	CDS
AP012340.1	3041682	3041682	A	G	PE_PGRS47	SNP	GAC	GGC	D	G	243	1	D243G	0	1	1	0	Expressed[space]in[space]vivo[space]in[space]guinea[space]pig[space]lung[space]at[space]90[space]but[space]not[space]30[space]days[space]post-infection[space][PMID:[space]21085642][semi-colon][space]Inhibits[space]autophagy[space]in[space]host[space]macrophages[space]during[space]infection[space][PMID:[space]27562263][semi-colon][space]Inhibits[space]MHC[space]Class[space]II[space]antigen[space]p…	similar[space]to[space]nucleotide[space]sequence:H37Rv.NC_000962.3:Rv2741:PE_PGRS47:RATT	Probable[space]antigen/PE-PGRS[space]family[space]protein[space]PE_PGRS47	.	CDS
AP012340.1	3041705	3041705	C	G	PE_PGRS47	SNP	CCC	GCC	P	A	251	0	P251A	0	0	1	0	Expressed[space]in[space]vivo[space]in[space]guinea[space]pig[space]lung[space]at[space]90[space]but[space]not[space]30[space]days[space]post-infection[space][PMID:[space]21085642][semi-colon][space]Inhibits[space]autophagy[space]in[space]host[space]macrophages[space]during[space]infection[space][PMID:[space]27562263][semi-colon][space]Inhibits[space]MHC[space]Class[space]II[space]antigen[space]p…	similar[space]to[space]nucleotide[space]sequence:H37Rv.NC_000962.3:Rv2741:PE_PGRS47:RATT	Probable[space]antigen/PE-PGRS[space]family[space]protein[space]PE_PGRS47	.	CDS
AP012340.1	3041711	3041711	G	C	PE_PGRS47	SNP	GCG	CCG	A	P	253	0	A253P	0	0	1	0	Expressed[space]in[space]vivo[space]in[space]guinea[space]pig[space]lung[space]at[space]90[space]but[space]not[space]30[space]days[space]post-infection[space][PMID:[space]21085642][semi-colon][space]Inhibits[space]autophagy[space]in[space]host[space]macrophages[space]during[space]infection[space][PMID:[space]27562263][semi-colon][space]Inhibits[space]MHC[space]Class[space]II[space]antigen[space]p…	similar[space]to[space]nucleotide[space]sequence:H37Rv.NC_000962.3:Rv2741:PE_PGRS47:RATT	Probable[space]antigen/PE-PGRS[space]family[space]protein[space]PE_PGRS47	.	CDS
AP012340.1	3041712	3041712	C	T	PE_PGRS47	SNP	GCG	GTG	A	V	253	1	A253V	0	1	1	0	Expressed[space]in[space]vivo[space]in[space]guinea[space]pig[space]lung[space]at[space]90[space]but[space]not[space]30[space]days[space]post-infection[space][PMID:[space]21085642][semi-colon][space]Inhibits[space]autophagy[space]in[space]host[space]macrophages[space]during[space]infection[space][PMID:[space]27562263][semi-colon][space]Inhibits[space]MHC[space]Class[space]II[space]antigen[space]p…	similar[space]to[space]nucleotide[space]sequence:H37Rv.NC_000962.3:Rv2741:PE_PGRS47:RATT	Probable[space]antigen/PE-PGRS[space]family[space]protein[space]PE_PGRS47	.	CDS
AP012340.1	3108909	3108910	CG	C	.	DEL	.	.	.	.	None	None	.	9	9	0	0	.	.	.	.	repeat_region
AP012340.1	3124695	3124695	A	C	Rv2828c	SNP	CTT	CTG	L	L	16	2	L16L	1	0	1	0	FunctionalCategory:[space]conserved[space]hypotheticals	similar[space]to[space]nucleotide[space]sequence:H37Rv.NC_000962.3:Rv2828c:Rv2828c:RATT	Conserved[space]hypothetical[space]protein	Negative:T->G	CDS
AP012340.1	3209370	3209370	G	GA	Rv2913c	INS	.	.	.	.	None	None	.	9	9	1	1	FunctionalCategory:[space]intermediary[space]metabolism[space]and[space]respiration	similar[space]to[space]nucleotide[space]sequence:H37Rv.NC_000962.3:Rv2913c:Rv2913c:RATT	Possible[space]D-amino[space]acid[space]aminohydrolase[space](D-amino[space]acid[space]hydrolase)	.	CDS
AP012340.1	3228325	3228326	GC	G	.	DEL	.	.	.	.	None	None	.	9	9	0	0	.	.	.	.	inter_genic
AP012340.1	3237065	3237065	A	AC	ppsA	INS	.	.	.	.	None	None	.	9	9	1	1	FunctionalCategory:[space]lipid[space]metabolism	similar[space]to[space]nucleotide[space]sequence:H37Rv.NC_000962.3:Rv2931:ppsA:RATT	Phenolpthiocerol[space]synthesis[space]type-I[space]polyketide[space]synthase[space]PpsA	.	CDS
AP012340.1	3325324	3325325	TA	T	.	DEL	.	.	.	.	None	None	.	9	9	0	0	.	.	.	.	inter_genic
AP012340.1	3341982	3341982	A	G	leuB	SNP	GCT	GCC	A	A	44	2	A44A	1	1	1	0	FunctionalCategory:[space]intermediary[space]metabolism[space]and[space]respiration	similar[space]to[space]nucleotide[space]sequence:H37Rv.NC_000962.3:Rv2995c:leuB:RATT	Probable[space]3-isopropylmalate[space]dehydrogenase[space]LeuB[space](beta-IPM[space]dehydrogenase)[space](IMDH)[space](3-IPM-DH)	Negative:T->C	CDS
AP012340.1	3353500	3353500	T	TC	lppZ	INS	.	.	.	.	None	None	.	9	9	1	1	FunctionalCategory:[space]cell[space]wall[space]and[space]cell[space]processes	similar[space]to[space]nucleotide[space]sequence:H37Rv.NC_000962.3:Rv3006:lppZ:RATT	Probable[space]conserved[space]lipoprotein[space]LppZ	.	CDS
AP012340.1	3428082	3428082	C	G	Rv3079c	SNP	GCG	CCG	A	P	259	0	A259P	0	0	1	0	FunctionalCategory:[space]conserved[space]hypotheticals[semi-colon][space]identified[space]by[space]similarity[space]of[space]predicted[space]tertiary[space]structure[space]to[space]PDB:3fgcD[comma]3fgcA[comma]1nqkA[semi-colon][space]identified[space]by[space]similarity[space]of[space]predicted[space]tertiary[space]structure[space]to[space]PDB:1z69A[semi-colon][space]identified[space]by[space]sim…	ab[space]initio[space]prediction:I-TASSER:5.1	Conserved[space]protein/putative[space]oxidoreductase	Negative:G->C	CDS
AP012340.1	3501981	3501981	T	TC	nuoF	INS	.	.	.	.	None	None	.	9	9	1	1	FunctionalCategory:[space]intermediary[space]metabolism[space]and[space]respiration	similar[space]to[space]nucleotide[space]sequence:H37Rv.NC_000962.3:Rv3150:nuoF:RATT	Probable[space]NADH[space]dehydrogenase[space]I[space](chain[space]F)[space]NuoF[space](NADH-ubiquinone[space]oxidoreductase[space]chain[space]F)	.	CDS
AP012340.1	3516940	3516940	A	G	.	SNP	TTG	CTG	L	L	109	0	L109L	1	1	1	0	.	ab[space]initio[space]prediction:Prodigal:002006	putative[space]PPE[space]family[space]protein[space]PPE40	Negative:T->C	CDS
AP012340.1	3517272	3517272	G	GC	.	INS	.	.	.	.	None	None	.	9	9	0	0	.	.	.	.	inter_genic
AP012340.1	3517281	3517281	T	C	.	SNP	.	.	.	.	None	None	.	9	1	0	0	.	.	.	.	inter_genic
AP012340.1	3675218	3675218	G	GGATC	lpdA	INS	.	.	.	.	None	None	.	9	9	1	1	FunctionalCategory:[space]intermediary[space]metabolism[space]and[space]respiration	similar[space]to[space]nucleotide[space]sequence:H37Rv.NC_000962.3:Rv3303c:lpdA:RATT	NAD(P)H[space]quinone[space]reductase[space]LpdA	.	CDS
AP012340.1	3712618	3712618	A	C	metA	SNP	ACC	CCC	T	P	76	0	T76P	0	0	1	0	FunctionalCategory:[space]intermediary[space]metabolism[space]and[space]respiration	similar[space]to[space]nucleotide[space]sequence:H37Rv.NC_000962.3:Rv3341:metA:RATT	Probable[space]homoserine[space]O-acetyltransferase[space]MetA[space](homoserine[space]O-trans-acetylase)[space](homoserine[space]transacetylase)[space](HTA)	.	CDS
AP012340.1	3737467	3737467	C	T	Rv3349c	SNP	TGA	TAA	*	*	247	1	*247*	1	1	1	0	FunctionalCategory:[space]insertion[space]seqs[space]and[space]phages	similar[space]to[space]nucleotide[space]sequence:H37Rv.NC_000962.3:Rv3349c:Rv3349c:RATT	Probable[space]transposase	Negative:G->A	CDS
AP012340.1	3813478	3813478	G	T	.	SNP	.	.	.	.	None	None	.	9	0	0	0	.	.	.	.	inter_genic
AP012340.1	3830954	3830954	T	C	.	SNP	.	.	.	.	None	None	.	9	1	0	0	.	.	.	.	inter_genic
AP012340.1	3868853	3868853	T	C	.	SNP	.	.	.	.	None	None	.	9	1	0	0	.	.	.	.	inter_genic
AP012340.1	3868878	3868878	A	C	.	SNP	.	.	.	.	None	None	.	9	0	0	0	.	.	.	.	inter_genic
AP012340.1	3868898	3868898	T	C	.	SNP	.	.	.	.	None	None	.	9	1	0	0	.	.	.	.	inter_genic
AP012340.1	3868961	3868961	C	G	.	SNP	.	.	.	.	None	None	.	9	0	0	0	.	.	.	.	inter_genic
AP012340.1	3868964	3868964	C	G	.	SNP	.	.	.	.	None	None	.	9	0	0	0	.	.	.	.	inter_genic
AP012340.1	3868978	3868978	C	G	.	SNP	.	.	.	.	None	None	.	9	0	0	0	.	.	.	.	inter_genic
AP012340.1	3869046	3869046	G	C	.	SNP	.	.	.	.	None	None	.	9	0	0	0	.	.	.	.	inter_genic
AP012340.1	3879154	3879154	C	A	Rv3468c	SNP	GCC	TCC	A	S	132	0	A132S	0	0	1	0	FunctionalCategory:[space]intermediary[space]metabolism[space]and[space]respiration	similar[space]to[space]nucleotide[space]sequence:H37Rv.NC_000962.3:Rv3468c:Rv3468c:RATT	Possible[space]dTDP-glucose[space]4[comma]6-dehydratase	Negative:G->T	CDS
AP012340.1	3923750	3923750	T	C	PE_PGRS54	SNP	GGT	GGC	G	G	451	2	G451G	1	1	1	1	FunctionalCategory:[space]PE/PPE[semi-colon][space]Induced[space]under[space]hypoxic[space]conditions[space][PMID:[space]12694625][semi-colon][space]Expressed[space]in[space]vivo[space]in[space]guinea[space]pig[space]lung[space]at[space]90[space]but[space]not[space]30[space]days[space]post-infection[space][PMID:[space]21085642]	similar[space]to[space]nucleotide[space]sequence:H37Rv.NC_000962.3:Rv3508:PE_PGRS54:RATT	PE-PGRS[space]family[space]protein[space]PE_PGRS54	.	CDS
AP012340.1	3925551	3925551	C	G	PE_PGRS54	SNP	CGA	GGA	R	G	1052	0	R1052G	0	0	1	1	FunctionalCategory:[space]PE/PPE[semi-colon][space]Induced[space]under[space]hypoxic[space]conditions[space][PMID:[space]12694625][semi-colon][space]Expressed[space]in[space]vivo[space]in[space]guinea[space]pig[space]lung[space]at[space]90[space]but[space]not[space]30[space]days[space]post-infection[space][PMID:[space]21085642]	similar[space]to[space]nucleotide[space]sequence:H37Rv.NC_000962.3:Rv3508:PE_PGRS54:RATT	PE-PGRS[space]family[space]protein[space]PE_PGRS54	.	CDS
AP012340.1	3925553	3925553	A	C	PE_PGRS54	SNP	CGA	CGC	R	R	1052	2	R1052R	1	0	1	1	FunctionalCategory:[space]PE/PPE[semi-colon][space]Induced[space]under[space]hypoxic[space]conditions[space][PMID:[space]12694625][semi-colon][space]Expressed[space]in[space]vivo[space]in[space]guinea[space]pig[space]lung[space]at[space]90[space]but[space]not[space]30[space]days[space]post-infection[space][PMID:[space]21085642]	similar[space]to[space]nucleotide[space]sequence:H37Rv.NC_000962.3:Rv3508:PE_PGRS54:RATT	PE-PGRS[space]family[space]protein[space]PE_PGRS54	.	CDS
AP012340.1	3925579	3925579	C	CTGAT	PE_PGRS54	INS	.	.	.	.	None	None	.	9	9	1	1	FunctionalCategory:[space]PE/PPE[semi-colon][space]Induced[space]under[space]hypoxic[space]conditions[space][PMID:[space]12694625][semi-colon][space]Expressed[space]in[space]vivo[space]in[space]guinea[space]pig[space]lung[space]at[space]90[space]but[space]not[space]30[space]days[space]post-infection[space][PMID:[space]21085642]	similar[space]to[space]nucleotide[space]sequence:H37Rv.NC_000962.3:Rv3508:PE_PGRS54:RATT	PE-PGRS[space]family[space]protein[space]PE_PGRS54	.	CDS
AP012340.1	3925591	3925591	A	ACGG	PE_PGRS54	INS	.	.	.	.	None	None	.	9	9	1	1	FunctionalCategory:[space]PE/PPE[semi-colon][space]Induced[space]under[space]hypoxic[space]conditions[space][PMID:[space]12694625][semi-colon][space]Expressed[space]in[space]vivo[space]in[space]guinea[space]pig[space]lung[space]at[space]90[space]but[space]not[space]30[space]days[space]post-infection[space][PMID:[space]21085642]	similar[space]to[space]nucleotide[space]sequence:H37Rv.NC_000962.3:Rv3508:PE_PGRS54:RATT	PE-PGRS[space]family[space]protein[space]PE_PGRS54	.	CDS
AP012340.1	3925607	3925607	A	AG	PE_PGRS54	INS	.	.	.	.	None	None	.	9	9	1	1	FunctionalCategory:[space]PE/PPE[semi-colon][space]Induced[space]under[space]hypoxic[space]conditions[space][PMID:[space]12694625][semi-colon][space]Expressed[space]in[space]vivo[space]in[space]guinea[space]pig[space]lung[space]at[space]90[space]but[space]not[space]30[space]days[space]post-infection[space][PMID:[space]21085642]	similar[space]to[space]nucleotide[space]sequence:H37Rv.NC_000962.3:Rv3508:PE_PGRS54:RATT	PE-PGRS[space]family[space]protein[space]PE_PGRS54	.	CDS
AP012340.1	3925618	3925618	C	CG	PE_PGRS54	INS	.	.	.	.	None	None	.	9	9	1	1	FunctionalCategory:[space]PE/PPE[semi-colon][space]Induced[space]under[space]hypoxic[space]conditions[space][PMID:[space]12694625][semi-colon][space]Expressed[space]in[space]vivo[space]in[space]guinea[space]pig[space]lung[space]at[space]90[space]but[space]not[space]30[space]days[space]post-infection[space][PMID:[space]21085642]	similar[space]to[space]nucleotide[space]sequence:H37Rv.NC_000962.3:Rv3508:PE_PGRS54:RATT	PE-PGRS[space]family[space]protein[space]PE_PGRS54	.	CDS
AP012340.1	3925629	3925629	C	CA	PE_PGRS54	INS	.	.	.	.	None	None	.	9	9	1	1	FunctionalCategory:[space]PE/PPE[semi-colon][space]Induced[space]under[space]hypoxic[space]conditions[space][PMID:[space]12694625][semi-colon][space]Expressed[space]in[space]vivo[space]in[space]guinea[space]pig[space]lung[space]at[space]90[space]but[space]not[space]30[space]days[space]post-infection[space][PMID:[space]21085642]	similar[space]to[space]nucleotide[space]sequence:H37Rv.NC_000962.3:Rv3508:PE_PGRS54:RATT	PE-PGRS[space]family[space]protein[space]PE_PGRS54	.	CDS
AP012340.1	3926125	3926125	C	T	PE_PGRS54	SNP	GCC	GTC	A	V	1243	1	A1243V	0	1	1	1	FunctionalCategory:[space]PE/PPE[semi-colon][space]Induced[space]under[space]hypoxic[space]conditions[space][PMID:[space]12694625][semi-colon][space]Expressed[space]in[space]vivo[space]in[space]guinea[space]pig[space]lung[space]at[space]90[space]but[space]not[space]30[space]days[space]post-infection[space][PMID:[space]21085642]	similar[space]to[space]nucleotide[space]sequence:H37Rv.NC_000962.3:Rv3508:PE_PGRS54:RATT	PE-PGRS[space]family[space]protein[space]PE_PGRS54	.	CDS
AP012340.1	3987397	3987397	C	G	aspB	SNP	GCG	GGG	A	G	51	1	A51G	0	0	1	0	FunctionalCategory:[space]intermediary[space]metabolism[space]and[space]respiration	similar[space]to[space]nucleotide[space]sequence:H37Rv.NC_000962.3:Rv3565:aspB:RATT	Possible[space]aspartate[space]aminotransferase[space]AspB[space](transaminase[space]A)[space](ASPAT)[space](glutamic--oxaloacetic[space]transaminase)[space](glutamic--aspartic[space]transaminase)	.	CDS
AP012340.1	3989739	3989739	A	G	.	SNP	.	.	.	.	None	None	.	9	1	0	0	.	.	.	.	inter_genic
AP012340.1	4001892	4001892	G	A	arsB2	SNP	TCG	TCA	S	S	235	2	S235S	1	1	1	0	FunctionalCategory:[space]cell[space]wall[space]and[space]cell[space]processes	similar[space]to[space]nucleotide[space]sequence:H37Rv.NC_000962.3:Rv3578:arsB2:RATT	Possible[space]arsenical[space]pump[space]integral[space]membrane[space]protein[space]ArsB2	.	CDS
AP012340.1	4012573	4012573	G	GC	PE_PGRS58	INS	.	.	.	.	None	None	.	9	9	1	1	FunctionalCategory:[space]PE/PPE[semi-colon][space]Expressed[space]in[space]vivo[space]in[space]guinea[space]pig[space]lung[space]at[space]both[space]30[space]and[space]90[space]days[space]post-infection.[space][PMID:[space]21085642]	similar[space]to[space]nucleotide[space]sequence:H37Rv.NC_000962.3:Rv3590c:PE_PGRS58:RATT	PE-PGRS[space]family[space]protein[space]PE_PGRS58	.	CDS
AP012340.1	4012880	4012880	C	CG	PE_PGRS58	INS	.	.	.	.	None	None	.	9	9	1	1	FunctionalCategory:[space]PE/PPE[semi-colon][space]Expressed[space]in[space]vivo[space]in[space]guinea[space]pig[space]lung[space]at[space]both[space]30[space]and[space]90[space]days[space]post-infection.[space][PMID:[space]21085642]	similar[space]to[space]nucleotide[space]sequence:H37Rv.NC_000962.3:Rv3590c:PE_PGRS58:RATT	PE-PGRS[space]family[space]protein[space]PE_PGRS58	.	CDS
AP012340.1	4034094	4034094	G	A	Rv3611	SNP	AGC	AAC	S	N	34	1	S34N	0	1	1	0	FunctionalCategory:[space]conserved[space]hypotheticals	similar[space]to[space]nucleotide[space]sequence:H37Rv.NC_000962.3:Rv3611:Rv3611:RATT	Hypothetical[space]arginine[space]and[space]proline[space]rich[space]protein	.	CDS
AP012340.1	4075073	4075073	T	C	PE_PGRS61	SNP	GCT	GCC	A	A	141	2	A141A	1	1	1	0	FunctionalCategory:[space]PE/PPE[semi-colon][space]Induced[space]under[space]manganese[space](Mn)[space]limitation[space][PMID:[space]26337157][semi-colon][space]Binds[space]Ca-2+[space](calcium)[space]during[space]M.[space]smegmatis[space]macrophage[space]infection[space](involved[space]in[space]host-pathogen[space]interaction)[space][PMID:[space]27483162][semi-colon][space]Binds[space]to[space]…	similar[space]to[space]nucleotide[space]sequence:H37Rv.NC_000962.3:Rv3653:PE_PGRS61:RATT	PE-PGRS[space]family-related[space]protein[space]PE_PGRS61	.	CDS
AP012340.1	4101801	4101801	T	C	.	SNP	.	.	.	.	None	None	.	9	1	0	0	.	.	.	.	inter_genic
AP012340.1	4101802	4101802	C	T	.	SNP	.	.	.	.	None	None	.	9	1	0	0	.	.	.	.	inter_genic
AP012340.1	4220273	4220273	C	G	aftA	SNP	ACC	ACG	T	T	478	2	T478T	1	0	1	0	FunctionalCategory:[space]cell[space]wall[space]and[space]cell[space]processes	similar[space]to[space]nucleotide[space]sequence:H37Rv.NC_000962.3:Rv3792:aftA:RATT	Arabinofuranosyltransferase[space]AftA	.	CDS
AP012340.1	4306113	4306113	C	CA	hns	INS	.	.	.	.	None	None	.	9	9	1	1	FunctionalCategory:[space]information[space]pathways	similar[space]to[space]nucleotide[space]sequence:H37Rv.NC_000962.3:Rv3852:hns:RATT	Possible[space]histone-like[space]protein[space]Hns	.	CDS

## Sheet: wrt_Erdman_TI
Table S3 Small variants found in short read Erdman from Harvard University (SRR24083712) with respect to ErdmanTI
CONTIG	POS	END	REF	ALT	Gene	VariantType	RefCodon	AltCodon	RefAminoAcid	AltAminoAcid	CodonPosition	SNPCodonPosition	AminoAcidChange	IsSynonymous	IsTransition	IsGenic	IsPseudo	Note	Inference	Product	Comments	FeatureType
contig_1	1957967	1957967	C	G	narX	SNP	CGC	CCC	R	P	157	1	R157P	0	0	1	0	FunctionalCategory:[space]intermediary[space]metabolism[space]and[space]respiration	similar[space]to[space]nucleotide[space]sequence:H37Rv.NC_000962.3:Rv1736c:narX:RATT	Probable[space]nitrate[space]reductase[space]NarX	Negative:G->C	CDS
contig_1	2764937	2764937	G	T	.	SNP	.	.	.	.	None	None	.	9	0	0	0	.	COORDINATES:profile:Aragorn:001002	tRNA-Gly	.	tRNA
contig_1	3248109	3248109	A	C	fadD26	SNP	ACG	ACG	T	T	188	1	T188T	1	0	1	0	FunctionalCategory:[space]lipid[space]metabolism	similar[space]to[space]nucleotide[space]sequence:H37Rv.NC_000962.3:Rv2930:fadD26:RATT	Fatty-acid-AMP[space]ligase[space]FadD26[space](fatty-acid-AMP[space]synthetase)[space](fatty-acid-AMP[space]synthase)	.	CDS
contig_1	3723548	3723548	A	C	Rv3337	SNP	TCC	TCC	S	S	3	2	S3S	1	0	1	0	FunctionalCategory:[space]conserved[space]hypotheticals[semi-colon][space]identified[space]by[space]similarity[space]of[space]predicted[space]tertiary[space]structure[space]to[space]PDB[space]5a62A[semi-colon][space]identified[space]by[space]similarity[space]of[space]predicted[space]tertiary[space]structure[space]to[space]PDB[space]5a62A[semi-colon][space]GO_function:[space]GO:0003824[space]-[spa…	ab[space]initio[space]prediction:I-TASSER:5.1	putative[space]hydrolase	.	CDS
contig_1	3824408	3824408	G	T	choD	SNP	CAG	AAG	Q	K	371	0	Q371K	0	0	1	0	FunctionalCategory:[space]lipid[space]metabolism	similar[space]to[space]nucleotide[space]sequence:H37Rv.NC_000962.3:Rv3409c:choD:RATT	Cholesterol[space]oxidase[space]ChoD[space](cholesterol-O2[space]oxidoreductase)	Negative:C->A	CDS
contig_1	3890084	3890084	C	A	Rv1577c	SNP	CAG	CAA	Q	Q	33	2	Q33Q	1	0	1	0	FunctionalCategory:[space]insertion[space]seqs[space]and[space]phages	ab[space]initio[space]prediction:Prodigal:002006	Probable[space]PhiRv1[space]phage[space]protein	.	CDS
contig_1	4005135	4005135	C	G	fadD3	SNP	AAC	AAG	N	K	222	2	N222K	0	0	1	0	FunctionalCategory:[space]lipid[space]metabolism	similar[space]to[space]nucleotide[space]sequence:H37Rv.NC_000962.3:Rv3561:fadD3:RATT	Probable[space]fatty-acid-CoA[space]ligase[space]FadD3[space](fatty-acid-CoA[space]synthetase)[space](fatty-acid-CoA[space]synthase)	.	CDS
