# Supplementary material for: Updated Erdman reveals tandem repeat copy number is phase-variable and impacts M. tuberculosis adaptation across evolutionary timescales
Source: mSystems. 2025 Dec 17;11(1):e01026-25. doi: 10.1128/msystems.01026-25 (PMC12817950; doi:10.1128/msystems.01026-25)
Supplement: Table S4 — Small variants found in short read Erdman from Albert Einstein College of Medicine (SRR23080332) with respect to ErdmanSTJ. [file msystems.01026-25-s0004.xlsx]

## Sheet: AE_erd_wrt_Erdman_STJ
Table S4 Small variants found in short read Erdman from Albert Einstein College of Medicine (SRR23080332) with respect to ErdmanSTJ
CONTIG	POS	END	REF	ALT	Gene	VariantType	RefCodon	AltCodon	RefAminoAcid	AltAminoAcid	CodonPosition	SNPCodonPosition	AminoAcidChange	IsSynonymous	IsTransition	IsGenic	IsPseudo	Note	Inference	Product	Comments	FeatureType
AP012340.1	339099	339099	C	T	.	SNP	GCC	ACC	A	T	119	0	A119T	0	1	1	0	.	ab[space]initio[space]prediction:Prodigal:002006	hypothetical[space]protein	Negative:G->A	CDS
AP012340.1	339114	339114	A	G	.	SNP	TTG	CTG	L	L	114	0	L114L	1	1	1	0	.	ab[space]initio[space]prediction:Prodigal:002006	hypothetical[space]protein	Negative:T->C	CDS
AP012340.1	339154	339154	A	G	.	SNP	GAT	GAC	D	D	100	2	D100D	1	1	1	0	.	ab[space]initio[space]prediction:Prodigal:002006	hypothetical[space]protein	Negative:T->C	CDS
AP012340.1	339155	339155	T	G	.	SNP	GAT	GCT	D	A	100	1	D100A	0	0	1	0	.	ab[space]initio[space]prediction:Prodigal:002006	hypothetical[space]protein	Negative:A->C	CDS
AP012340.1	339157	339157	C	G	.	SNP	CTG	CTC	L	L	99	2	L99L	1	0	1	0	.	ab[space]initio[space]prediction:Prodigal:002006	hypothetical[space]protein	Negative:G->C	CDS
AP012340.1	339217	339217	C	T	.	SNP	GCG	GCA	A	A	79	2	A79A	1	1	1	0	.	ab[space]initio[space]prediction:Prodigal:002006	hypothetical[space]protein	Negative:G->A	CDS
AP012340.1	339298	339298	C	G	.	SNP	GCG	GCC	A	A	52	2	A52A	1	0	1	0	.	ab[space]initio[space]prediction:Prodigal:002006	hypothetical[space]protein	Negative:G->C	CDS
AP012340.1	339301	339301	A	G	.	SNP	GTT	GTC	V	V	51	2	V51V	1	1	1	0	.	ab[space]initio[space]prediction:Prodigal:002006	hypothetical[space]protein	Negative:T->C	CDS
AP012340.1	339303	339303	C	T	.	SNP	GTT	ATT	V	I	51	0	V51I	0	1	1	0	.	ab[space]initio[space]prediction:Prodigal:002006	hypothetical[space]protein	Negative:G->A	CDS
AP012340.1	339304	339304	C	G	.	SNP	GCG	GCC	A	A	50	2	A50A	1	0	1	0	.	ab[space]initio[space]prediction:Prodigal:002006	hypothetical[space]protein	Negative:G->C	CDS
AP012340.1	339307	339307	C	T	.	SNP	ACG	ACA	T	T	49	2	T49T	1	1	1	0	.	ab[space]initio[space]prediction:Prodigal:002006	hypothetical[space]protein	Negative:G->A	CDS
AP012340.1	339313	339313	G	C	.	SNP	GTC	GTG	V	V	47	2	V47V	1	0	1	0	.	ab[space]initio[space]prediction:Prodigal:002006	hypothetical[space]protein	Negative:C->G	CDS
AP012340.1	339316	339316	T	C	.	SNP	GAA	GAG	E	E	46	2	E46E	1	1	1	0	.	ab[space]initio[space]prediction:Prodigal:002006	hypothetical[space]protein	Negative:A->G	CDS
AP012340.1	339319	339319	A	G	.	SNP	GAT	GAC	D	D	45	2	D45D	1	1	1	0	.	ab[space]initio[space]prediction:Prodigal:002006	hypothetical[space]protein	Negative:T->C	CDS
AP012340.1	339325	339325	A	G	.	SNP	GGT	GGC	G	G	43	2	G43G	1	1	1	0	.	ab[space]initio[space]prediction:Prodigal:002006	hypothetical[space]protein	Negative:T->C	CDS
AP012340.1	339334	339334	C	T	.	SNP	CTG	CTA	L	L	40	2	L40L	1	1	1	0	.	ab[space]initio[space]prediction:Prodigal:002006	hypothetical[space]protein	Negative:G->A	CDS
AP012340.1	339336	339336	G	T	.	SNP	CTG	ATG	L	M	40	0	L40M	0	0	1	0	.	ab[space]initio[space]prediction:Prodigal:002006	hypothetical[space]protein	Negative:C->A	CDS
AP012340.1	339343	339343	T	C	.	SNP	ACA	ACG	T	T	37	2	T37T	1	1	1	0	.	ab[space]initio[space]prediction:Prodigal:002006	hypothetical[space]protein	Negative:A->G	CDS
AP012340.1	339364	339364	C	T	.	SNP	GCG	GCA	A	A	30	2	A30A	1	1	1	0	.	ab[space]initio[space]prediction:Prodigal:002006	hypothetical[space]protein	Negative:G->A	CDS
AP012340.1	339370	339370	G	T	.	SNP	GCC	GCA	A	A	28	2	A28A	1	0	1	0	.	ab[space]initio[space]prediction:Prodigal:002006	hypothetical[space]protein	Negative:C->A	CDS
AP012340.1	339377	339377	G	C	.	SNP	GCC	GGC	A	G	26	1	A26G	0	0	1	0	.	ab[space]initio[space]prediction:Prodigal:002006	hypothetical[space]protein	Negative:C->G	CDS
AP012340.1	339378	339378	C	T	.	SNP	GCC	ACC	A	T	26	0	A26T	0	1	1	0	.	ab[space]initio[space]prediction:Prodigal:002006	hypothetical[space]protein	Negative:G->A	CDS
AP012340.1	339388	339388	C	T	.	SNP	GAG	GAA	E	E	22	2	E22E	1	1	1	0	.	ab[space]initio[space]prediction:Prodigal:002006	hypothetical[space]protein	Negative:G->A	CDS
AP012340.1	339389	339389	T	C	.	SNP	GAG	GGG	E	G	22	1	E22G	0	1	1	0	.	ab[space]initio[space]prediction:Prodigal:002006	hypothetical[space]protein	Negative:A->G	CDS
AP012340.1	339400	339400	T	C	.	SNP	TTA	TTG	L	L	18	2	L18L	1	1	1	0	.	ab[space]initio[space]prediction:Prodigal:002006	hypothetical[space]protein	Negative:A->G	CDS
AP012340.1	357165	357165	T	TCCTGCCGA	eccE3	INS	.	.	.	.	None	None	.	9	9	1	1	FunctionalCategory:[space]cell[space]wall[space]and[space]cell[space]processes	similar[space]to[space]nucleotide[space]sequence:H37Rv.NC_000962.3:Rv0292:eccE3:RATT	ESX[space]conserved[space]component[space]EccE3.[space]ESX-3[space]type[space]VII[space]secretion[space]system[space]protein.[space]Probable[space]transmembrane[space]protein.	.	CDS
AP012340.1	364993	364993	G	GA	Rv0302	INS	.	.	.	.	None	None	.	9	9	1	1	FunctionalCategory:[space]regulatory[space]proteins	similar[space]to[space]nucleotide[space]sequence:H37Rv.NC_000962.3:Rv0302:Rv0302:RATT	Probable[space]transcriptional[space]regulatory[space]protein[space](probably[space]TetR/AcrR-family)	.	CDS
AP012340.1	401970	401970	T	C	Rv0336	SNP	AAT	AAC	N	N	470	2	N470N	1	1	1	0	FunctionalCategory:[space]insertion[space]seqs[space]and[space]phages[semi-colon][space]Bound[space]and[space]likely[space]regulated[space]by[space]LexA[comma][space]an[space]activator[space]of[space]DNA[space]damage[space]response[space]proteins[space][PMID:[space]22528497]	similar[space]to[space]nucleotide[space]sequence:H37Rv.NC_000962.3:Rv0336:Rv0336:RATT	Conserved[space]13E12[space]repeat[space]family[space]protein	.	CDS
AP012340.1	402745	402745	G	GC	aspC	INS	.	.	.	.	None	None	.	9	9	1	1	FunctionalCategory:[space]intermediary[space]metabolism[space]and[space]respiration	similar[space]to[space]nucleotide[space]sequence:H37Rv.NC_000962.3:Rv0337c:aspC:RATT	Probable[space]aspartate[space]aminotransferase[space]AspC[space](transaminase[space]A)[space](ASPAT)	.	CDS
AP012340.1	610271	610271	T	C	.	SNP	.	.	.	.	None	None	.	9	1	0	0	.	.	.	.	inter_genic
AP012340.1	739277	739277	A	G	mmaA2	SNP	TTT	TTC	F	F	283	2	F283F	1	1	1	0	FunctionalCategory:[space]lipid[space]metabolism	similar[space]to[space]nucleotide[space]sequence:H37Rv.NC_000962.3:Rv0644c:mmaA2:RATT	Methoxy[space]mycolic[space]acid[space]synthase[space]2[space]MmaA2[space](methyl[space]mycolic[space]acid[space]synthase[space]2)[space](MMA2)[space](hydroxy[space]mycolic[space]acid[space]synthase)	Negative:T->C	CDS
AP012340.1	851633	851633	G	T	phoP	SNP	GTC	TTC	V	F	35	0	V35F	0	0	1	0	FunctionalCategory:[space]regulatory[space]proteins	similar[space]to[space]nucleotide[space]sequence:H37Rv.NC_000962.3:Rv0757:phoP:RATT	Possible[space]two[space]component[space]system[space]response[space]transcriptional[space]positive[space]regulator[space]PhoP	.	CDS
AP012340.1	854154	854154	G	GC	.	INS	.	.	.	.	None	None	.	9	9	0	0	.	.	.	.	inter_genic
AP012340.1	974392	974392	T	TG	PPE13	INS	.	.	.	.	None	None	.	9	9	1	0	FunctionalCategory:[space]PE/PPE	similar[space]to[space]nucleotide[space]sequence:H37Rv.NC_000962.3:Rv0878c:PPE13:RATT	PPE[space]family[space]protein[space]PPE13	.	CDS
AP012340.1	1092754	1092754	G	C	.	SNP	CAA	GAA	Q	E	73	0	Q73E	0	0	1	0	.	ab[space]initio[space]prediction:Prodigal:002006	PE-PGRS[space]family[space]protein[space]PE_PGRS17	Negative:C->G	CDS
AP012340.1	1092758	1092758	A	G	.	SNP	TAT	TAC	Y	Y	71	2	Y71Y	1	1	1	0	.	ab[space]initio[space]prediction:Prodigal:002006	PE-PGRS[space]family[space]protein[space]PE_PGRS17	Negative:T->C	CDS
AP012340.1	1103626	1103626	C	CT	Rv0987	INS	.	.	.	.	None	None	.	9	9	1	1	FunctionalCategory:[space]cell[space]wall[space]and[space]cell[space]processes	similar[space]to[space]nucleotide[space]sequence:H37Rv.NC_000962.3:Rv0987:Rv0987:RATT	Probable[space]adhesion[space]component[space]transport[space]transmembrane[space]protein[space]ABC[space]transporter	.	CDS
AP012340.1	1132828	1132829	GC	G	pth	DEL	.	.	.	.	None	None	.	9	9	1	1	FunctionalCategory:[space]intermediary[space]metabolism[space]and[space]respiration	similar[space]to[space]nucleotide[space]sequence:H37Rv.NC_000962.3:Rv1014c:pth:RATT	Probable[space]peptidyl-tRNA[space]hydrolase[space]Pth	.	CDS
AP012340.1	1189074	1189074	A	G	PE_PGRS19	SNP	TAT	TAC	Y	Y	136	2	Y136Y	1	1	1	1	FunctionalCategory:[space]PE/PPE[semi-colon][space]Expressed[space]in[space]vivo[space]in[space]guinea[space]pig[space]lung[space]at[space]both[space]30[space]and[space]90[space]days[space]post-infection.[space][PMID:[space]21085642]	similar[space]to[space]nucleotide[space]sequence:H37Rv.NC_000962.3:Rv1067c:PE_PGRS19:RATT	PE-PGRS[space]family[space]protein[space]PE_PGRS19	Negative:T->C	CDS
AP012340.1	1189150	1189150	A	C	PE_PGRS19	SNP	TTG	TGG	L	W	111	1	L111W	0	0	1	1	FunctionalCategory:[space]PE/PPE[semi-colon][space]Expressed[space]in[space]vivo[space]in[space]guinea[space]pig[space]lung[space]at[space]both[space]30[space]and[space]90[space]days[space]post-infection.[space][PMID:[space]21085642]	similar[space]to[space]nucleotide[space]sequence:H37Rv.NC_000962.3:Rv1067c:PE_PGRS19:RATT	PE-PGRS[space]family[space]protein[space]PE_PGRS19	Negative:T->G	CDS
AP012340.1	1275205	1275205	T	G	Rv1148c	SNP	AAC	CAC	N	H	354	0	N354H	0	0	1	0	FunctionalCategory:[space]insertion[space]seqs[space]and[space]phages[semi-colon][space]Bound[space]and[space]likely[space]regulated[space]by[space]LexA[comma][space]an[space]activator[space]of[space]DNA[space]damage[space]response[space]proteins[space][PMID:[space]22528497]	similar[space]to[space]nucleotide[space]sequence:H37Rv.NC_000962.3:Rv1148c:Rv1148c:RATT	Conserved[space]hypothetical[space]protein	Negative:A->C	CDS
AP012340.1	1277157	1277157	T	C	Rv1041c	SNP	TTT	TTC	F	F	228	2	F228F	1	1	1	0	FunctionalCategory:[space]insertion[space]seqs[space]and[space]phages	ab[space]initio[space]prediction:Prodigal:002006	Probable[space]is[space]like-2[space]transposase	.	CDS
AP012340.1	1277206	1277206	A	C	Rv1041c	SNP	AGA	CGA	R	R	245	0	R245R	1	0	1	0	FunctionalCategory:[space]insertion[space]seqs[space]and[space]phages	ab[space]initio[space]prediction:Prodigal:002006	Probable[space]is[space]like-2[space]transposase	.	CDS
AP012340.1	1362639	1362639	C	A	Rv1220c	SNP	GGC	GTC	G	V	10	1	G10V	0	0	1	0	FunctionalCategory:[space]intermediary[space]metabolism[space]and[space]respiration	similar[space]to[space]nucleotide[space]sequence:H37Rv.NC_000962.3:Rv1220c:Rv1220c:RATT	Probable[space]methyltransferase	Negative:G->T	CDS
AP012340.1	1403391	1403391	G	T	Rv1257c	SNP	GTC	GTA	V	V	404	2	V404V	1	0	1	0	FunctionalCategory:[space]intermediary[space]metabolism[space]and[space]respiration	similar[space]to[space]nucleotide[space]sequence:H37Rv.NC_000962.3:Rv1257c:Rv1257c:RATT	Probable[space]oxidoreductase	Negative:C->A	CDS
AP012340.1	1479569	1479569	C	G	Rv1319c	SNP	GTG	CTG	V	L	500	0	V500L	0	0	1	1	FunctionalCategory:[space]intermediary[space]metabolism[space]and[space]respiration	similar[space]to[space]nucleotide[space]sequence:H37Rv.NC_000962.3:Rv1319c:Rv1319c:RATT	Possible[space]adenylate[space]cyclase[space](ATP[space]pyrophosphate-lyase)[space](adenylyl[space]cyclase)	Negative:G->C	CDS
AP012340.1	1479577	1479577	C	G	Rv1319c	SNP	TGG	TCG	W	S	497	1	W497S	0	0	1	1	FunctionalCategory:[space]intermediary[space]metabolism[space]and[space]respiration	similar[space]to[space]nucleotide[space]sequence:H37Rv.NC_000962.3:Rv1319c:Rv1319c:RATT	Possible[space]adenylate[space]cyclase[space](ATP[space]pyrophosphate-lyase)[space](adenylyl[space]cyclase)	Negative:G->C	CDS
AP012340.1	1479587	1479587	A	G	Rv1319c	SNP	TTA	CTA	L	L	494	0	L494L	1	1	1	1	FunctionalCategory:[space]intermediary[space]metabolism[space]and[space]respiration	similar[space]to[space]nucleotide[space]sequence:H37Rv.NC_000962.3:Rv1319c:Rv1319c:RATT	Possible[space]adenylate[space]cyclase[space](ATP[space]pyrophosphate-lyase)[space](adenylyl[space]cyclase)	Negative:T->C	CDS
AP012340.1	1479776	1479776	A	C	Rv1319c	SNP	TCC	GCC	S	A	431	0	S431A	0	0	1	1	FunctionalCategory:[space]intermediary[space]metabolism[space]and[space]respiration	similar[space]to[space]nucleotide[space]sequence:H37Rv.NC_000962.3:Rv1319c:Rv1319c:RATT	Possible[space]adenylate[space]cyclase[space](ATP[space]pyrophosphate-lyase)[space](adenylyl[space]cyclase)	Negative:T->G	CDS
AP012340.1	1528823	1528823	C	T	PPE19	SNP	GGG	AGG	G	R	103	0	G103R	0	1	1	0	FunctionalCategory:[space]PE/PPE[semi-colon][space]Expressed[space]in[space]vivo[space]in[space]guinea[space]pig[space]lung[space]at[space]90[space]but[space]not[space]30[space]days[space]post-infection[space][PMID:[space]21085642]	similar[space]to[space]nucleotide[space]sequence:H37Rv.NC_000962.3:Rv1361c:PPE19:RATT	PPE[space]family[space]protein[space]PPE19	Negative:G->A	CDS
AP012340.1	1627068	1627068	A	G	.	SNP	TTG	CTG	L	L	117	0	L117L	1	1	1	0	.	ab[space]initio[space]prediction:Prodigal:002006	hypothetical[space]protein	Negative:T->C	CDS
AP012340.1	1968083	1968083	C	T	PPE24	SNP	CCG	CCA	P	P	495	2	P495P	1	1	1	0	FunctionalCategory:[space]PE/PPE[semi-colon][space]Expressed[space]in[space]vivo[space]in[space]guinea[space]pig[space]lung[space]at[space]90[space]but[space]not[space]30[space]days[space]post-infection[space][PMID:[space]21085642]	similar[space]to[space]nucleotide[space]sequence:H37Rv.NC_000962.3:Rv1753c:PPE24:RATT	PPE[space]family[space]protein[space]PPE24	Negative:G->A	CDS
AP012340.1	1968105	1968105	G	T	PPE24	SNP	ACC	AAC	T	N	488	1	T488N	0	0	1	0	FunctionalCategory:[space]PE/PPE[semi-colon][space]Expressed[space]in[space]vivo[space]in[space]guinea[space]pig[space]lung[space]at[space]90[space]but[space]not[space]30[space]days[space]post-infection[space][PMID:[space]21085642]	similar[space]to[space]nucleotide[space]sequence:H37Rv.NC_000962.3:Rv1753c:PPE24:RATT	PPE[space]family[space]protein[space]PPE24	Negative:C->A	CDS
AP012340.1	1968109	1968109	G	A	PPE24	SNP	CTG	TTG	L	L	487	0	L487L	1	1	1	0	FunctionalCategory:[space]PE/PPE[semi-colon][space]Expressed[space]in[space]vivo[space]in[space]guinea[space]pig[space]lung[space]at[space]90[space]but[space]not[space]30[space]days[space]post-infection[space][PMID:[space]21085642]	similar[space]to[space]nucleotide[space]sequence:H37Rv.NC_000962.3:Rv1753c:PPE24:RATT	PPE[space]family[space]protein[space]PPE24	Negative:C->T	CDS
AP012340.1	2045871	2045871	G	GC	Rv1812c	INS	.	.	.	.	None	None	.	9	9	1	1	FunctionalCategory:[space]intermediary[space]metabolism[space]and[space]respiration	similar[space]to[space]nucleotide[space]sequence:H37Rv.NC_000962.3:Rv1812c:Rv1812c:RATT	Probable[space]dehydrogenase	.	CDS
AP012340.1	2154325	2154325	C	T	PPE34	SNP	GGA	GAA	G	E	1361	1	G1361E	0	1	1	1	FunctionalCategory:[space]PE/PPE[semi-colon][space]Interacts[space]with[space]TLR2[space]and[space]triggers[space]functional[space]maturation[space]of[space]human[space]dendritic[space]cells[space]and[space]secretion[space]of[space]immunomodulatory[space]cytokines[space][PMID:[space]20837474][semi-colon][space]Facilitates[space]a[space]shift[space]in[space]the[space]ensuing[space]immunity[space]t…	similar[space]to[space]nucleotide[space]sequence:H37Rv.NC_000962.3:Rv1917c:PPE34:RATT	Probable[space]T-cell[space]antigen/PPE[space]family[space]protein[space]PPE34	Negative:G->A	CDS
AP012340.1	2154394	2154394	T	C	PPE34	SNP	GAA	GGA	E	G	1338	1	E1338G	0	1	1	1	FunctionalCategory:[space]PE/PPE[semi-colon][space]Interacts[space]with[space]TLR2[space]and[space]triggers[space]functional[space]maturation[space]of[space]human[space]dendritic[space]cells[space]and[space]secretion[space]of[space]immunomodulatory[space]cytokines[space][PMID:[space]20837474][semi-colon][space]Facilitates[space]a[space]shift[space]in[space]the[space]ensuing[space]immunity[space]t…	similar[space]to[space]nucleotide[space]sequence:H37Rv.NC_000962.3:Rv1917c:PPE34:RATT	Probable[space]T-cell[space]antigen/PPE[space]family[space]protein[space]PPE34	Negative:A->G	CDS
AP012340.1	2154638	2154638	G	A	PPE34	SNP	CAC	TAC	H	Y	1257	0	H1257Y	0	1	1	1	FunctionalCategory:[space]PE/PPE[semi-colon][space]Interacts[space]with[space]TLR2[space]and[space]triggers[space]functional[space]maturation[space]of[space]human[space]dendritic[space]cells[space]and[space]secretion[space]of[space]immunomodulatory[space]cytokines[space][PMID:[space]20837474][semi-colon][space]Facilitates[space]a[space]shift[space]in[space]the[space]ensuing[space]immunity[space]t…	similar[space]to[space]nucleotide[space]sequence:H37Rv.NC_000962.3:Rv1917c:PPE34:RATT	Probable[space]T-cell[space]antigen/PPE[space]family[space]protein[space]PPE34	Negative:C->T	CDS
AP012340.1	2154645	2154645	T	C	PPE34	SNP	CAA	CAG	Q	Q	1254	2	Q1254Q	1	1	1	1	FunctionalCategory:[space]PE/PPE[semi-colon][space]Interacts[space]with[space]TLR2[space]and[space]triggers[space]functional[space]maturation[space]of[space]human[space]dendritic[space]cells[space]and[space]secretion[space]of[space]immunomodulatory[space]cytokines[space][PMID:[space]20837474][semi-colon][space]Facilitates[space]a[space]shift[space]in[space]the[space]ensuing[space]immunity[space]t…	similar[space]to[space]nucleotide[space]sequence:H37Rv.NC_000962.3:Rv1917c:PPE34:RATT	Probable[space]T-cell[space]antigen/PPE[space]family[space]protein[space]PPE34	Negative:A->G	CDS
AP012340.1	2154647	2154647	G	C	PPE34	SNP	CAA	GAA	Q	E	1254	0	Q1254E	0	0	1	1	FunctionalCategory:[space]PE/PPE[semi-colon][space]Interacts[space]with[space]TLR2[space]and[space]triggers[space]functional[space]maturation[space]of[space]human[space]dendritic[space]cells[space]and[space]secretion[space]of[space]immunomodulatory[space]cytokines[space][PMID:[space]20837474][semi-colon][space]Facilitates[space]a[space]shift[space]in[space]the[space]ensuing[space]immunity[space]t…	similar[space]to[space]nucleotide[space]sequence:H37Rv.NC_000962.3:Rv1917c:PPE34:RATT	Probable[space]T-cell[space]antigen/PPE[space]family[space]protein[space]PPE34	Negative:C->G	CDS
AP012340.1	2154697	2154697	C	CA	PPE34	INS	.	.	.	.	None	None	.	9	9	1	1	FunctionalCategory:[space]PE/PPE[semi-colon][space]Interacts[space]with[space]TLR2[space]and[space]triggers[space]functional[space]maturation[space]of[space]human[space]dendritic[space]cells[space]and[space]secretion[space]of[space]immunomodulatory[space]cytokines[space][PMID:[space]20837474][semi-colon][space]Facilitates[space]a[space]shift[space]in[space]the[space]ensuing[space]immunity[space]t…	similar[space]to[space]nucleotide[space]sequence:H37Rv.NC_000962.3:Rv1917c:PPE34:RATT	Probable[space]T-cell[space]antigen/PPE[space]family[space]protein[space]PPE34	.	CDS
AP012340.1	2154702	2154703	TG	T	PPE34	DEL	.	.	.	.	None	None	.	9	9	1	1	FunctionalCategory:[space]PE/PPE[semi-colon][space]Interacts[space]with[space]TLR2[space]and[space]triggers[space]functional[space]maturation[space]of[space]human[space]dendritic[space]cells[space]and[space]secretion[space]of[space]immunomodulatory[space]cytokines[space][PMID:[space]20837474][semi-colon][space]Facilitates[space]a[space]shift[space]in[space]the[space]ensuing[space]immunity[space]t…	similar[space]to[space]nucleotide[space]sequence:H37Rv.NC_000962.3:Rv1917c:PPE34:RATT	Probable[space]T-cell[space]antigen/PPE[space]family[space]protein[space]PPE34	.	CDS
AP012340.1	2154710	2154710	T	A	PPE34	SNP	AGT	TGT	S	C	1233	0	S1233C	0	0	1	1	FunctionalCategory:[space]PE/PPE[semi-colon][space]Interacts[space]with[space]TLR2[space]and[space]triggers[space]functional[space]maturation[space]of[space]human[space]dendritic[space]cells[space]and[space]secretion[space]of[space]immunomodulatory[space]cytokines[space][PMID:[space]20837474][semi-colon][space]Facilitates[space]a[space]shift[space]in[space]the[space]ensuing[space]immunity[space]t…	similar[space]to[space]nucleotide[space]sequence:H37Rv.NC_000962.3:Rv1917c:PPE34:RATT	Probable[space]T-cell[space]antigen/PPE[space]family[space]protein[space]PPE34	Negative:A->T	CDS
AP012340.1	2154719	2154719	G	A	PPE34	SNP	CAC	TAC	H	Y	1230	0	H1230Y	0	1	1	1	FunctionalCategory:[space]PE/PPE[semi-colon][space]Interacts[space]with[space]TLR2[space]and[space]triggers[space]functional[space]maturation[space]of[space]human[space]dendritic[space]cells[space]and[space]secretion[space]of[space]immunomodulatory[space]cytokines[space][PMID:[space]20837474][semi-colon][space]Facilitates[space]a[space]shift[space]in[space]the[space]ensuing[space]immunity[space]t…	similar[space]to[space]nucleotide[space]sequence:H37Rv.NC_000962.3:Rv1917c:PPE34:RATT	Probable[space]T-cell[space]antigen/PPE[space]family[space]protein[space]PPE34	Negative:C->T	CDS
AP012340.1	2154720	2154720	C	G	PPE34	SNP	GGG	GGC	G	G	1229	2	G1229G	1	0	1	1	FunctionalCategory:[space]PE/PPE[semi-colon][space]Interacts[space]with[space]TLR2[space]and[space]triggers[space]functional[space]maturation[space]of[space]human[space]dendritic[space]cells[space]and[space]secretion[space]of[space]immunomodulatory[space]cytokines[space][PMID:[space]20837474][semi-colon][space]Facilitates[space]a[space]shift[space]in[space]the[space]ensuing[space]immunity[space]t…	similar[space]to[space]nucleotide[space]sequence:H37Rv.NC_000962.3:Rv1917c:PPE34:RATT	Probable[space]T-cell[space]antigen/PPE[space]family[space]protein[space]PPE34	Negative:G->C	CDS
AP012340.1	2154722	2154722	C	A	PPE34	SNP	GGG	TGG	G	W	1229	0	G1229W	0	0	1	1	FunctionalCategory:[space]PE/PPE[semi-colon][space]Interacts[space]with[space]TLR2[space]and[space]triggers[space]functional[space]maturation[space]of[space]human[space]dendritic[space]cells[space]and[space]secretion[space]of[space]immunomodulatory[space]cytokines[space][PMID:[space]20837474][semi-colon][space]Facilitates[space]a[space]shift[space]in[space]the[space]ensuing[space]immunity[space]t…	similar[space]to[space]nucleotide[space]sequence:H37Rv.NC_000962.3:Rv1917c:PPE34:RATT	Probable[space]T-cell[space]antigen/PPE[space]family[space]protein[space]PPE34	Negative:G->T	CDS
AP012340.1	2154726	2154726	G	C	PPE34	SNP	GAC	GAG	D	E	1227	2	D1227E	0	0	1	1	FunctionalCategory:[space]PE/PPE[semi-colon][space]Interacts[space]with[space]TLR2[space]and[space]triggers[space]functional[space]maturation[space]of[space]human[space]dendritic[space]cells[space]and[space]secretion[space]of[space]immunomodulatory[space]cytokines[space][PMID:[space]20837474][semi-colon][space]Facilitates[space]a[space]shift[space]in[space]the[space]ensuing[space]immunity[space]t…	similar[space]to[space]nucleotide[space]sequence:H37Rv.NC_000962.3:Rv1917c:PPE34:RATT	Probable[space]T-cell[space]antigen/PPE[space]family[space]protein[space]PPE34	Negative:C->G	CDS
AP012340.1	2154737	2154737	G	A	PPE34	SNP	CAT	TAT	H	Y	1224	0	H1224Y	0	1	1	1	FunctionalCategory:[space]PE/PPE[semi-colon][space]Interacts[space]with[space]TLR2[space]and[space]triggers[space]functional[space]maturation[space]of[space]human[space]dendritic[space]cells[space]and[space]secretion[space]of[space]immunomodulatory[space]cytokines[space][PMID:[space]20837474][semi-colon][space]Facilitates[space]a[space]shift[space]in[space]the[space]ensuing[space]immunity[space]t…	similar[space]to[space]nucleotide[space]sequence:H37Rv.NC_000962.3:Rv1917c:PPE34:RATT	Probable[space]T-cell[space]antigen/PPE[space]family[space]protein[space]PPE34	Negative:C->T	CDS
AP012340.1	2154749	2154749	T	C	PPE34	SNP	ATT	GTT	I	V	1220	0	I1220V	0	1	1	1	FunctionalCategory:[space]PE/PPE[semi-colon][space]Interacts[space]with[space]TLR2[space]and[space]triggers[space]functional[space]maturation[space]of[space]human[space]dendritic[space]cells[space]and[space]secretion[space]of[space]immunomodulatory[space]cytokines[space][PMID:[space]20837474][semi-colon][space]Facilitates[space]a[space]shift[space]in[space]the[space]ensuing[space]immunity[space]t…	similar[space]to[space]nucleotide[space]sequence:H37Rv.NC_000962.3:Rv1917c:PPE34:RATT	Probable[space]T-cell[space]antigen/PPE[space]family[space]protein[space]PPE34	Negative:A->G	CDS
AP012340.1	2155104	2155104	T	C	PPE34	SNP	CCA	CCG	P	P	1101	2	P1101P	1	1	1	1	FunctionalCategory:[space]PE/PPE[semi-colon][space]Interacts[space]with[space]TLR2[space]and[space]triggers[space]functional[space]maturation[space]of[space]human[space]dendritic[space]cells[space]and[space]secretion[space]of[space]immunomodulatory[space]cytokines[space][PMID:[space]20837474][semi-colon][space]Facilitates[space]a[space]shift[space]in[space]the[space]ensuing[space]immunity[space]t…	similar[space]to[space]nucleotide[space]sequence:H37Rv.NC_000962.3:Rv1917c:PPE34:RATT	Probable[space]T-cell[space]antigen/PPE[space]family[space]protein[space]PPE34	Negative:A->G	CDS
AP012340.1	2176914	2176914	A	G	fadE17	SNP	TTT	TTC	F	F	116	2	F116F	1	1	1	0	FunctionalCategory:[space]lipid[space]metabolism	similar[space]to[space]nucleotide[space]sequence:H37Rv.NC_000962.3:Rv1934c:fadE17:RATT	Probable[space]acyl-CoA[space]dehydrogenase[space]FadE17	Negative:T->C	CDS
AP012340.1	2188202	2188202	A	G	Rv1945	SNP	ATA	GTA	I	V	381	0	I381V	0	1	1	0	FunctionalCategory:[space]insertion[space]seqs[space]and[space]phages[semi-colon][space]Bound[space]and[space]likely[space]regulated[space]by[space]LexA[comma][space]an[space]activator[space]of[space]DNA[space]damage[space]response[space]proteins[space][PMID:[space]14617159]	similar[space]to[space]nucleotide[space]sequence:H37Rv.NC_000962.3:Rv1945:Rv1945:RATT	Conserved[space]hypothetical[space]protein	.	CDS
AP012340.1	2188315	2188315	T	C	Rv1945	SNP	GGT	GGC	G	G	418	2	G418G	1	1	1	0	FunctionalCategory:[space]insertion[space]seqs[space]and[space]phages[semi-colon][space]Bound[space]and[space]likely[space]regulated[space]by[space]LexA[comma][space]an[space]activator[space]of[space]DNA[space]damage[space]response[space]proteins[space][PMID:[space]14617159]	similar[space]to[space]nucleotide[space]sequence:H37Rv.NC_000962.3:Rv1945:Rv1945:RATT	Conserved[space]hypothetical[space]protein	.	CDS
AP012340.1	2291402	2291402	G	A	pks12	SNP	CGG	TGG	R	W	3887	0	R3887W	0	1	1	0	FunctionalCategory:[space]lipid[space]metabolism	similar[space]to[space]nucleotide[space]sequence:H37Rv.NC_000962.3:Rv2048c:pks12:RATT	Polyketide[space]synthase[space]Pks12	Negative:C->T	CDS
AP012340.1	2291440	2291440	T	G	pks12	SNP	GAC	GCC	D	A	3874	1	D3874A	0	0	1	0	FunctionalCategory:[space]lipid[space]metabolism	similar[space]to[space]nucleotide[space]sequence:H37Rv.NC_000962.3:Rv2048c:pks12:RATT	Polyketide[space]synthase[space]Pks12	Negative:A->C	CDS
AP012340.1	2291519	2291519	T	C	pks12	SNP	AGG	GGG	R	G	3848	0	R3848G	0	1	1	0	FunctionalCategory:[space]lipid[space]metabolism	similar[space]to[space]nucleotide[space]sequence:H37Rv.NC_000962.3:Rv2048c:pks12:RATT	Polyketide[space]synthase[space]Pks12	Negative:A->G	CDS
AP012340.1	2291526	2291526	T	C	pks12	SNP	TCA	TCG	S	S	3845	2	S3845S	1	1	1	0	FunctionalCategory:[space]lipid[space]metabolism	similar[space]to[space]nucleotide[space]sequence:H37Rv.NC_000962.3:Rv2048c:pks12:RATT	Polyketide[space]synthase[space]Pks12	Negative:A->G	CDS
AP012340.1	2430971	2430971	G	T	Rv2177c	SNP	CCC	ACC	P	T	134	0	P134T	0	0	1	0	FunctionalCategory:[space]insertion[space]seqs[space]and[space]phages	similar[space]to[space]nucleotide[space]sequence:H37Rv.NC_000962.3:Rv2177c:Rv2177c:RATT	Possible[space]transposase	Negative:C->A	CDS
AP012340.1	2431322	2431322	T	C	Rv2177c	SNP	AAT	GAT	N	D	17	0	N17D	0	1	1	0	FunctionalCategory:[space]insertion[space]seqs[space]and[space]phages	similar[space]to[space]nucleotide[space]sequence:H37Rv.NC_000962.3:Rv2177c:Rv2177c:RATT	Possible[space]transposase	Negative:A->G	CDS
AP012340.1	2443440	2443440	G	T	Rv2189c	SNP	CGC	AGC	R	S	2	0	R2S	0	0	1	0	FunctionalCategory:[space]conserved[space]hypotheticals	similar[space]to[space]nucleotide[space]sequence:H37Rv.NC_000962.3:Rv2189c:Rv2189c:RATT	Putative[space]Antigen	Negative:C->A	CDS
AP012340.1	2623906	2623906	G	GA	.	INS	.	.	.	.	None	None	.	9	9	0	0	.	.	.	.	inter_genic
AP012340.1	2683392	2683392	G	A	cysA1	SNP	GCC	GTC	A	V	167	1	A167V	0	1	1	0	FunctionalCategory:[space]cell[space]wall[space]and[space]cell[space]processes	similar[space]to[space]nucleotide[space]sequence:H37Rv.NC_000962.3:Rv2397c:cysA1:RATT	Sulfate-transport[space]ATP-binding[space]protein[space]ABC[space]transporter[space]CysA1	Negative:C->T	CDS
AP012340.1	2751314	2751314	A	AC	jefA	INS	.	.	.	.	None	None	.	9	9	1	1	FunctionalCategory:[space]cell[space]wall[space]and[space]cell[space]processes[semi-colon][space]induced[space]by[space]isoniazid[comma][space]streptomycin[comma][space]ethambutol[space][PMID:[space]20001742][semi-colon][space]induced[space]in[space]an[space]ofloxacin[space]monoresistant[space]strain[space]when[space]the[space]strain[space]is[space]exposed[space]to[space]ofloxacin[space][PMID:[sp…	similar[space]to[space]nucleotide[space]sequence:H37Rv.NC_000962.3:Rv2459:jefA:RATT	Probable[space]drug[space]efflux[space]pump.	.	CDS
AP012340.1	2968141	2968141	T	C	Rv2661c	SNP	ATC	GTC	I	V	107	0	I107V	0	1	1	0	FunctionalCategory:[space]conserved[space]hypotheticals	similar[space]to[space]nucleotide[space]sequence:H37Rv.NC_000962.3:Rv2661c:Rv2661c:RATT	Hypothetical[space]protein	Negative:A->G	CDS
AP012340.1	3108909	3108910	CG	C	.	DEL	.	.	.	.	None	None	.	9	9	0	0	.	.	.	.	repeat_region
AP012340.1	3124695	3124695	A	C	Rv2828c	SNP	CTT	CTG	L	L	16	2	L16L	1	0	1	0	FunctionalCategory:[space]conserved[space]hypotheticals	similar[space]to[space]nucleotide[space]sequence:H37Rv.NC_000962.3:Rv2828c:Rv2828c:RATT	Conserved[space]hypothetical[space]protein	Negative:T->G	CDS
AP012340.1	3209370	3209370	G	GA	Rv2913c	INS	.	.	.	.	None	None	.	9	9	1	1	FunctionalCategory:[space]intermediary[space]metabolism[space]and[space]respiration	similar[space]to[space]nucleotide[space]sequence:H37Rv.NC_000962.3:Rv2913c:Rv2913c:RATT	Possible[space]D-amino[space]acid[space]aminohydrolase[space](D-amino[space]acid[space]hydrolase)	.	CDS
AP012340.1	3228325	3228326	GC	G	.	DEL	.	.	.	.	None	None	.	9	9	0	0	.	.	.	.	inter_genic
AP012340.1	3237625	3237625	G	GA	ppsA	INS	.	.	.	.	None	None	.	9	9	1	1	FunctionalCategory:[space]lipid[space]metabolism	similar[space]to[space]nucleotide[space]sequence:H37Rv.NC_000962.3:Rv2931:ppsA:RATT	Phenolpthiocerol[space]synthesis[space]type-I[space]polyketide[space]synthase[space]PpsA	.	CDS
AP012340.1	3341982	3341982	A	G	leuB	SNP	GCT	GCC	A	A	44	2	A44A	1	1	1	0	FunctionalCategory:[space]intermediary[space]metabolism[space]and[space]respiration	similar[space]to[space]nucleotide[space]sequence:H37Rv.NC_000962.3:Rv2995c:leuB:RATT	Probable[space]3-isopropylmalate[space]dehydrogenase[space]LeuB[space](beta-IPM[space]dehydrogenase)[space](IMDH)[space](3-IPM-DH)	Negative:T->C	CDS
AP012340.1	3428082	3428082	C	G	Rv3079c	SNP	GCG	CCG	A	P	259	0	A259P	0	0	1	0	FunctionalCategory:[space]conserved[space]hypotheticals[semi-colon][space]identified[space]by[space]similarity[space]of[space]predicted[space]tertiary[space]structure[space]to[space]PDB:3fgcD[comma]3fgcA[comma]1nqkA[semi-colon][space]identified[space]by[space]similarity[space]of[space]predicted[space]tertiary[space]structure[space]to[space]PDB:1z69A[semi-colon][space]identified[space]by[space]sim…	ab[space]initio[space]prediction:I-TASSER:5.1	Conserved[space]protein/putative[space]oxidoreductase	Negative:G->C	CDS
AP012340.1	3501981	3501981	T	TC	nuoF	INS	.	.	.	.	None	None	.	9	9	1	1	FunctionalCategory:[space]intermediary[space]metabolism[space]and[space]respiration	similar[space]to[space]nucleotide[space]sequence:H37Rv.NC_000962.3:Rv3150:nuoF:RATT	Probable[space]NADH[space]dehydrogenase[space]I[space](chain[space]F)[space]NuoF[space](NADH-ubiquinone[space]oxidoreductase[space]chain[space]F)	.	CDS
AP012340.1	3517272	3517272	G	GC	.	INS	.	.	.	.	None	None	.	9	9	0	0	.	.	.	.	inter_genic
AP012340.1	3517281	3517281	T	C	.	SNP	.	.	.	.	None	None	.	9	1	0	0	.	.	.	.	inter_genic
AP012340.1	3675218	3675218	G	GGATC	lpdA	INS	.	.	.	.	None	None	.	9	9	1	1	FunctionalCategory:[space]intermediary[space]metabolism[space]and[space]respiration	similar[space]to[space]nucleotide[space]sequence:H37Rv.NC_000962.3:Rv3303c:lpdA:RATT	NAD(P)H[space]quinone[space]reductase[space]LpdA	.	CDS
AP012340.1	3737467	3737467	C	T	Rv3349c	SNP	TGA	TAA	*	*	247	1	*247*	1	1	1	0	FunctionalCategory:[space]insertion[space]seqs[space]and[space]phages	similar[space]to[space]nucleotide[space]sequence:H37Rv.NC_000962.3:Rv3349c:Rv3349c:RATT	Probable[space]transposase	Negative:G->A	CDS
AP012340.1	3830954	3830954	T	C	.	SNP	.	.	.	.	None	None	.	9	1	0	0	.	.	.	.	inter_genic
AP012340.1	3868961	3868961	C	G	.	SNP	.	.	.	.	None	None	.	9	0	0	0	.	.	.	.	inter_genic
AP012340.1	3868964	3868964	C	G	.	SNP	.	.	.	.	None	None	.	9	0	0	0	.	.	.	.	inter_genic
AP012340.1	3868978	3868978	C	G	.	SNP	.	.	.	.	None	None	.	9	0	0	0	.	.	.	.	inter_genic
AP012340.1	3869046	3869046	G	C	.	SNP	.	.	.	.	None	None	.	9	0	0	0	.	.	.	.	inter_genic
AP012340.1	3887175	3887175	G	A	PPE60	SNP	CAG	CAA	Q	Q	210	2	Q210Q	1	1	1	0	FunctionalCategory:[space]PE/PPE[semi-colon][space]Located[space]in[space]the[space]cell[space]membrane[space][PMID:[space]21261938][semi-colon][space]Expressed[space]in[space]vivo[space]in[space]guinea[space]pig[space]lung[space]at[space]90[space]but[space]not[space]30[space]days[space]post-infection[space][PMID:[space]21085642][semi-colon][space]Vaccine[space]candidate[semi-colon][space]Induced…	similar[space]to[space]nucleotide[space]sequence:H37Rv.NC_000962.3:Rv3478:PPE60:RATT	PE[space]family[space]protein[space]PPE60	.	CDS
AP012340.1	3989739	3989739	A	G	.	SNP	.	.	.	.	None	None	.	9	1	0	0	.	.	.	.	inter_genic
AP012340.1	4001892	4001892	G	A	arsB2	SNP	TCG	TCA	S	S	235	2	S235S	1	1	1	0	FunctionalCategory:[space]cell[space]wall[space]and[space]cell[space]processes	similar[space]to[space]nucleotide[space]sequence:H37Rv.NC_000962.3:Rv3578:arsB2:RATT	Possible[space]arsenical[space]pump[space]integral[space]membrane[space]protein[space]ArsB2	.	CDS
AP012340.1	4034094	4034094	G	A	Rv3611	SNP	AGC	AAC	S	N	34	1	S34N	0	1	1	0	FunctionalCategory:[space]conserved[space]hypotheticals	similar[space]to[space]nucleotide[space]sequence:H37Rv.NC_000962.3:Rv3611:Rv3611:RATT	Hypothetical[space]arginine[space]and[space]proline[space]rich[space]protein	.	CDS
AP012340.1	4101801	4101801	T	C	.	SNP	.	.	.	.	None	None	.	9	1	0	0	.	.	.	.	inter_genic
AP012340.1	4101802	4101802	C	T	.	SNP	.	.	.	.	None	None	.	9	1	0	0	.	.	.	.	inter_genic
AP012340.1	4220273	4220273	C	G	aftA	SNP	ACC	ACG	T	T	478	2	T478T	1	0	1	0	FunctionalCategory:[space]cell[space]wall[space]and[space]cell[space]processes	similar[space]to[space]nucleotide[space]sequence:H37Rv.NC_000962.3:Rv3792:aftA:RATT	Arabinofuranosyltransferase[space]AftA	.	CDS
AP012340.1	4306113	4306113	C	CA	hns	INS	.	.	.	.	None	None	.	9	9	1	1	FunctionalCategory:[space]information[space]pathways	similar[space]to[space]nucleotide[space]sequence:H37Rv.NC_000962.3:Rv3852:hns:RATT	Possible[space]histone-like[space]protein[space]Hns	.	CDS

## Sheet: AE_erd_wrt_Erdman_TI
Table S4 Small variants found in short read Erdman from Albert Einstein College of Medicine (SRR23080332) with respect to ErdmanTI
CONTIG	POS	END	REF	ALT	Gene	VariantType	RefCodon	AltCodon	RefAminoAcid	AltAminoAcid	CodonPosition	SNPCodonPosition	AminoAcidChange	IsSynonymous	IsTransition	IsGenic	IsPseudo	Note	Inference	Product	Comments	FeatureType
contig_1	1368653	1368653	C	A	Rv1220c	SNP	GGC	GTC	G	V	10	1	G10V	0	0	1	0	FunctionalCategory:[space]intermediary[space]metabolism[space]and[space]respiration	similar[space]to[space]nucleotide[space]sequence:H37Rv.NC_000962.3:Rv1220c:Rv1220c:RATT	Probable[space]methyltransferase	Negative:G->T	CDS
contig_1	1536511	1536511	C	T	PPE19	SNP	GGG	AGG	G	R	103	0	G103R	0	1	1	0	FunctionalCategory:[space]PE/PPE[semi-colon][space]Expressed[space]in[space]vivo[space]in[space]guinea[space]pig[space]lung[space]at[space]90[space]but[space]not[space]30[space]days[space]post-infection[space][PMID:[space]21085642]	similar[space]to[space]nucleotide[space]sequence:H37Rv.NC_000962.3:Rv1361c:PPE19:RATT	PPE[space]family[space]protein[space]PPE19	Negative:G->A	CDS
contig_1	2764937	2764937	T	G	.	SNP	.	.	.	.	None	None	.	9	0	0	0	.	COORDINATES:profile:Aragorn:001002	tRNA-Gly	.	tRNA
contig_1	3252712	3252712	G	GA	ppsA	INS	.	.	.	.	None	None	.	9	9	1	0	FunctionalCategory:[space]lipid[space]metabolism	similar[space]to[space]nucleotide[space]sequence:H37Rv.NC_000962.3:Rv2931:ppsA:RATT	Phenolpthiocerol[space]synthesis[space]type-I[space]polyketide[space]synthase[space]PpsA	.	CDS
contig_1	3902154	3902154	G	A	PPE60	SNP	CAG	CAA	Q	Q	210	2	Q210Q	1	1	1	0	FunctionalCategory:[space]PE/PPE[semi-colon][space]Located[space]in[space]the[space]cell[space]membrane[space][PMID:[space]21261938][semi-colon][space]Expressed[space]in[space]vivo[space]in[space]guinea[space]pig[space]lung[space]at[space]90[space]but[space]not[space]30[space]days[space]post-infection[space][PMID:[space]21085642][semi-colon][space]Vaccine[space]candidate[semi-colon][space]Induced…	similar[space]to[space]nucleotide[space]sequence:H37Rv.NC_000962.3:Rv3478:PPE60:RATT	PE[space]family[space]protein[space]PPE60	.	CDS
