# Supplementary material for: Updated Erdman reveals tandem repeat copy number is phase-variable and impacts M. tuberculosis adaptation across evolutionary timescales
Source: mSystems. 2025 Dec 17;11(1):e01026-25. doi: 10.1128/msystems.01026-25 (PMC12817950; doi:10.1128/msystems.01026-25)
Supplement: Table S7 — Structural variants in ErdmanTI with respect to ErdmanSTJ with affected genes annotated. [file msystems.01026-25-s0007.csv]

Table S7. Structural variants in ErdmanTI with respect to ErdmanSTJ with affected genes annotated. �In H37RvAE� indicates whether the variant was also present in H37Rv.
CONTIG	POS	END	REF	ALT	SVLEN	SVTYPE	Gene	Note	Inference	Product	FeatureType	In_H37RvAE
AP012340.1	336007	336934	GAGCCACCGGTGCCGCCGGCACCGCCGAAGCCGAAGAGCGAGCCGCCACTGCCGCCGTTCCCGCTGACCCCGCCGGTCCCGCAGACATTTAAGGCGCTGCCGCCGCTGCCGCCGGCGCCGCCGGAGGCGCCGAGGGCGAGTAGGCCGGCGTTGCCGCCGCTGCCGCCGTTGCCGCCGAAGGTGCCGCCGCTGCTGCCGCCAGCACCGCCAGTGCCGCCGGCGCCGAACAGCCCGCTGTGCCCCCCGGCGCCGCCGTCGGCGCCGAGGGTGCCCGCGCCGCCGGTGCCGCCGGCGCCGAAGAACAATCCGTTGTTCCCGCTGGCGCCATTTGTGCCAAAATCTCCGGCCAAGCCGGCGCTCCCGCCGGCGAACAGGCCAGCAAACCCACCGGCTCCGGCG…	G	-927	DEL	HYBRA0016 (probable PE/PE_PGRS gene)	.	ab initio prediction:Prodigal:002006	hypothetical protein (probable PE/PE_PGRS gene)	CDS	0
AP012340.1	339157	339157	C	CAGCAGCGGCGACACCGCGGCGGCCTCGGCGGCCGCATAGGCGCCGCCACCGGAGGTCAATGCCTGCACGAACTGGGCATGAAACGCCTGCGCTTGGGCGCTGAGCGCCTGATAGGCCTGGCCGTGGGCGCCGAACAGCGCGGCGATGGCTGTCGACACCTCGTCGGCGCCCGCGGCTATCAGTGCCGTGGTGTTGGCCGCCGCGGCTGCGTTTGCCGCGCTGATGCTCGATCCGAGACTGGCCAAATCCGTTGCCGCTGCCGCGATAACCTCTGGCGCCGCAATCACAAACGACATCTGACACCTCCCAATACGCATGACCGCTCTGTCATGCCGACCCGGGGAACGTCACCAGCAAAAATCGGCAGTAAGAAGCATCCCATTTCCAGCGACAACACC…	2826	INS	HYBRA0004 (probable PE/PE_PGRS gene)	.	ab initio prediction:Prodigal:002006	hypothetical protein (probable PE/PE_PGRS gene)	CDS	0
AP012340.1	1479546	1479546	G	GTCGGTTTCGCTGGCAGCGTGCAGTGTGTCCGAGGATGCTAGCAATCGCGCGGGGTGTGATTTGGCCAGTTCGCACAATCGGGCCGCCTGGTTGACCGGCTTGCCGACCACTGTGTATTCGAATCTTTGCTTGGCGCCGACATTGCCGGCGACGATCTGGCCTGCCGCCACCCCGATGCCGGCTTGGACCTCGGGCATCTCGTTGGCCAGCCGCTCGGCTATGGCCCGGGCGGCGGCCAGCGCGGCGTCTTCGGGACGGTCGAGGCGGTTCGGGGCTCCGAAGATGGCCAGGGCGGCGTCGCCTGCGAACTTGTTGATCAGTCCGTGGTGACGGTCGACCTCGTTGACGACGATCGCGAAAAACCGGTTGAGGAGCTTGACCACGTGGGCGGCAGGTTG…	1674	INS	Rv1319c	FunctionalCategory: intermediary metabolism and respiration	similar to nucleotide sequence:H37Rv.NC_000962.3:Rv1319c:Rv1319c:RATT	Possible adenylate cyclase (ATP pyrophosphate-lyase) (adenylyl cyclase)	CDS	0
AP012340.1	1966979	1966979	G	GAGCGGTGGGGTGGTGATGGGTGGGGTGGTGATTTGGGGGAGGGTGAAGCCGGTGAGGTTGATGGGGTCGATGGTCAGCGGTGGGGTGGTGATGGGTGGGGTGGTGATTTGGGGGAGGGTGAAGCCGGTGAGGTTGATGGGGTCGATGGTC	150	INS	PPE24	FunctionalCategory: PE/PPE; Expressed in vivo in guinea pig lung at 90 but not 30 days post-infection [PMID: 21085642]	similar to nucleotide sequence:H37Rv.NC_000962.3:Rv1753c:PPE24:RATT	PPE family protein PPE24	CDS	0
AP012340.1	1967912	1967912	G	GACGGTGATGTTGGCTGGTGTGGTGGCGGCCGGGATGTTCAACGACGGCAACGTCAACCCGGGCAGGCTGAAGGCGCCGACGGTGATGTTGGCTGGTGTGGTGGCGGCCGGGATGTTCAACGACGGCAACGTCAACCCGGGCAGGCTGAAGGCGCCGACGGTGATGTTGGCTGGTGTGGTGGCGGCCGGGATGTTCAACGACGGCAACGTCAACCCGGGCAGGCTGAAGGCGCCGACGGTGATGTTGGCTGGTGTGGTGGCGGCCGGGATGTTCAACGACGGCAACGTCAACCCGGGCAGGCTGAAGGCGCCG	312	INS	PPE24	FunctionalCategory: PE/PPE; Expressed in vivo in guinea pig lung at 90 but not 30 days post-infection [PMID: 21085642]	similar to nucleotide sequence:H37Rv.NC_000962.3:Rv1753c:PPE24:RATT	PPE family protein PPE24	CDS	0
AP012340.1	2365326	2365326	C	CGCCCGCCGACGATGCGGGCCGCGCAGCGGGCCGCTGAGGAGGCGGGCATCAAGCAAC	57	INS	dop	FunctionalCategory: intermediary metabolism and respiration	similar to nucleotide sequence:H37Rv.NC_000962.3:Rv2112c:dop:RATT	Deamidase of pup Dop	CDS	0
AP012340.1	3221354	3221354	C	CACCCCGTGGCGATCGCAAGCGCGGCGCAGCCGCGCGCAGCGGGTCGCCACCATCAGACCCCGTGGCGATCGCAAGCGCGGCGCAGCCGCGCGCAGCGGGTCGCCACCATCAGACCCCGTGGCGATCGCAAGCGCGGCGCAGCCGCGCGCAGCGGGTCGCCACCATCAAACCCCGTGGCGATCGCAAGCGCGGCGCAGCCGCGCGCAGCGGGTCGCCACCATCAAACCCCGTGGCGATCGCAAGCGCGGCGCAGCCGCGCGCAGCGGGTCGCCACCATCAAACCCCGTGGCGATCGCAAGCGCGGCGCAGCCGCGCGCAGCGGGTCGCCACCATCAAACCCCGTGGCGATCGCAAGCGCGGCGCAGCCGCGCGCAGCGGGTCGCCACCATCAAACCCCG…	448	INS	280bp upstream ftsY and 365 bp downstream amt	.	.	.	inter_genic	0
AP012340.1	3325325	3325325	A	AAGTGCCGATCGCAAGCGCGGCGCTTGCGCCGGGCGCGGCGGGTCGGCACCATCGGGCTAAGTGCCGATCGCAAGCGCGGCGCTAGCGCCGGGCGCGGCGGGTCGGCACCATCGGGCT	117	INS	116bp upstream ddlA and 57bp downstream Rv2980	.	.	.	inter_genic	0
AP012340.1	3921669	3921669	G	GCGGCACCGGCGGGGTCGGCTCGGTTGGCGCGGCTGGTGGCGATGGCGGCAACGGCGGCACCGGCGGCTTCGCCGGTTTCGGCGGCACCGCAGGCAATGGCGGTTCCGGCGGCACGGGCGGGGCCGGCGGCGACGGCGGCACCGGCGGGGACGGCGGCAACGGCGGCACCGGCGTTATCGCCGGCGGCGGGGGGACCGGCGGCAACGGCGGCGCCAGCGGGGCCGGCGGCGCCGGCGGCACGGGCGGGTTCGCCGGCAACGGCAATGCCGGCGGCAATGGCGGCACCGGCGGCGCGAGCGAGGACGGCGACAA	312	INS	PE_PGRS53	FunctionalCategory: PE/PPE; Expressed in vivo in guinea pig lung at both 30 and 90 days post-infection [PMID: 21085642]; Upregulated on treatment with glycine/lysozyme [PMID: 23195184]	similar to nucleotide sequence:H37Rv.NC_000962.3:Rv3507:PE_PGRS53:RATT	PE-PGRS family protein PE_PGRS53	CDS	0
AP012340.1	3921678	3922022	GCAACATCGCCGCCGGTGCCACCGGCACCGCCGGCAACGGCGGGAACGGCGGCAACGGCAACGACGGCGCCGTCAACGCCGGCACCGGCGGCTCCGGCGGGAACGGCGGTAACGCCGGACGGGCCCGCTCAATGCGCGGCGAGGCGGCGCCGGCGGCGCCGGCGGGGCCGGGGGGCGTGGCGGCAAGGGCATCGACGGCGGGTTCGGCGGTGACGGCGGCAACGGCGGCGGCAACAACGGCACCGGCGCCGGTGGCAACGGCGGCAACGGCGGTGGCAGCGGCGCCACCGGCGGTACCGGCGGCAACGGCGGCACCGGCGGCGACGGCGGCGCTGCCGGGCTGGG	G	-344	DEL	PE_PGRS53	FunctionalCategory: PE/PPE; Expressed in vivo in guinea pig lung at both 30 and 90 days post-infection [PMID: 21085642]; Upregulated on treatment with glycine/lysozyme [PMID: 23195184]	similar to nucleotide sequence:H37Rv.NC_000962.3:Rv3507:PE_PGRS53:RATT	PE-PGRS family protein PE_PGRS53	CDS	0
AP012340.1	3924176	3924176	C	CGGCGCCGGCGGCGCGGGTGGCGCCGGCGCGGACGCGACCGCTACCGGCGCCACCGGCGGCACCGGGTTCGCCGGT	75	INS	PE_PGRS54	FunctionalCategory: PE/PPE; Induced under hypoxic conditions [PMID: 12694625]; Expressed in vivo in guinea pig lung at 90 but not 30 days post-infection [PMID: 21085642]	similar to nucleotide sequence:H37Rv.NC_000962.3:Rv3508:PE_PGRS54:RATT	PE-PGRS family protein PE_PGRS54	CDS	0
AP012340.1	3925553	3925553	A	ACGGCGGGGACGGCGGGGCCGGCGGCACCGGCGGGGC	36	INS	PE_PGRS54	FunctionalCategory:[space]PE/PPE[semi-colon][space]Induced[space]under[space]hypoxic[space]conditions[space][PMID:[space]12694625][semi-colon][space]Expressed[space]in[space]vivo[space]in[space]guinea[space]pig[space]lung[space]at[space]90[space]but[space]not[space]30[space]days[space]post-infection[space][PMID:[space]21085642]	similar[space]to[space]nucleotide[space]sequence:H37Rv.NC_000962.3:Rv3508:PE_PGRS54:RATT	PE-PGRS[space]family[space]protein[space]PE_PGRS54	CDS	0
AP012340.1	3925669	3925669	G	GCGGCGGCAACGCCGGATTCGGCGCCGGTGTTCCCGGCGACGGCGGGATCGGCGGCACCGGCGGGGCCGGGGGCGCCGGCGGCGCCGGCGCCGACGGGGACCCCAGCATTGACGGCGGCCAAGGTGGTGCCGGCGGCCACGGCGGCCAAGGCGGCAAAGGCGGCCTGAACAGCACCGGGCTAGCCAGCGCCGCCAGCGGTGACGGCGGCAACGGCGGGGCCGGCGGGGCCGGCGGCAACGGCGGCGACGGCGACGGCTTTATCGGCGGGTCCGGCGGCACCGGCGGGACCGGCGGCGACGCCGGCGTCGGCGGCCTGGCCAACACCGGCGGAACCGCGGGCAACGCCGGTATCGGCGGGGCCGGCGGCCGCGGCGGCGACGGCGGGGCCGGCGACAGCG…	1194	INS	PE_PGRS54	FunctionalCategory: PE/PPE; Induced under hypoxic conditions [PMID: 12694625]; Expressed in vivo in guinea pig lung at 90 but not 30 days post-infection [PMID: 21085642]	similar to nucleotide sequence:H37Rv.NC_000962.3:Rv3508:PE_PGRS54:RATT	PE-PGRS family protein PE_PGRS54	CDS	0
AP012340.1	4034094	4034094	A	ACGGGCCGAGGAGGAGCCAGGCAATCACCCCAGAGCCGGGTGCAGCGGGTCGCCACCATCAGCCCCGTGGCGATCGCAAACCCCGCGCCTGGCGACAATGCGGCCCGCAAAACGGGCCGAGGAGGAGCCAGGCAATCACCCCAGAGCCGGGTGCAGCGGGTCGCCACCATCAGCCCCGTGGCGATCGCAAACCCCGCGCCTGGCGACAATGCGGCCCGCAAAACGGGCCGAGGAGGAGCCAGGCAATCACCCCAGAGCCGGGTGCAGCGGGTCGCCACCATCAGCCCCGTGGCGATCGCAAACCCCGCGCCTGGCGACAATGCGGCCCGCAAAACGGGCCGAGGAGGAGCCAGGCAATCACCCCAGAGCCGGGTGCAGCGGGTCGCCACCATCAGCCCC…	777	INS	Rv3611	FunctionalCategory: conserved hypotheticals	similar to nucleotide sequence:H37Rv.NC_000962.3:Rv3611:Rv3611:RATT	Hypothetical arginine and proline rich protein	CDS	0
AP012340.1	674050	674050	T	TTGCCGCCGGTGCCGCCGGGGCCAAAGGCGGAGCCAAGGCCGCCACTGCCGCCGACGCCACCGTTTCCGGCGCGGCCGGCCGCCCCTGTCGCACCGGTCGCGCCCAGGGTGGAACCGGTGCCGCCGGCACCGCCGGCACCACCGGTGCCGCCGGTGCCGCCGGTGCCGCCATTTCCGCCAGTCCCGCCAGTGCCAGCGAGGCTGCTGAAGAGAGTGCCGTGGGCACCTCTGCCGCCGTCGCCGCCGGTGCCGCCGGTGCCGCCGGCGCCACCGGCCCCACCATCTCCGCCGGCGCCTTGGCTGCCGTTGTTGCCCGTTGGCGACAGCGCTTTGCCGCCGGCCCCGCCGTTGCCGCCGCCGCCGCCGGCGCCGCCGGTCCCGCCAACCCCGCCGGTGCCA…	720	INS	PE_PGRS7	FunctionalCategory: PE/PPE; located in the cell membrane [PMID: 21920479]	similar to nucleotide sequence:H37Rv.NC_000962.3:Rv0578c:PE_PGRS7:RATT	PE-PGRS family protein PE_PGRS7	CDS	1
AP012340.1	924708	924708	C	CTCCGGCGGTACCGGTGGGGTTGGTGGGACGGGTGGGGCCGGAGGGCTGTTCGCTAGCGGCGGCGCTGGCGGGGCCGGCGGGTCCGGCGGTACCGGTGGGGCTGGTGGGACGGGTGGGGCCGGCGGGCTGTTCGGAGCCGGTGGCGCTGGCGGGCTCGGCGGGCAAGGCAACCACACCGGCGGGCACGGTGGGGCCGGTGGCAGCGCCGGCCTGCTCGCCCTTGGCGACGGCGGCGCTGGCGGGGCCGGCGGGGCCGCTACCACCGGAACCGGCGGGGCCGGCGGGGCGGGTGGCAAGGCCGGCCTGCTGTTCGGCTCCGGTGGGGCCGGTGGGTCCGGTGGGGCTGCCGGCACCTTCGGTGACACCGGTAACTCCGGCGGGGCCGGTGGGGCGGGTGG…	1332	INS	PE_PGRS13	FunctionalCategory: PE/PPE	similar to nucleotide sequence:H37Rv.NC_000962.3:Rv0833:PE_PGRS13:RATT	PE-PGRS family protein PE_PGRS13	CDS	1
AP012340.1	926583	926583	A	ATCCCGCTGCCTCCGGCGCCGCCGTTGCCGCCGGTGTCGGTGGCGGCTCCGCCAACCCCCCCGACGCCGCCGATGCCGGCGCCGATCAATCCGAGGGCATCGCCGCCGGTCCCGCCATGGCCGCCGCTACCAGCCGAAGCGGCGCCGCCGGGACCGCCGGCGCCGCCGGCGCCGCCCAGCAGCCCGA	186	INS	PE_PGRS14	FunctionalCategory: PE/PPE; Induced by low pH and putatively participates in acid stress response [PMID: 12595455]; Expressed in vivo in guinea pig lung at both 30 and 90 days post-infection. [PMID: 21085642]	similar to nucleotide sequence:H37Rv.NC_000962.3:Rv0834c:PE_PGRS14:RATT	PE-PGRS family protein PE_PGRS14	CDS	1
AP012340.1	1094212	1094634	ATCACCGACACCGTGTTGCTGAACTGGTTGGTGACGTAGATGTTGCCGCCTTGGTTGACCGCCACCCTATAAGCACAGGTACCGTCAGGGATGGAGCCGGTGACGGTGTTGGTGTTCGGGTTGATCACCGACACCGATGTTGCTGTTGAAGTTGGTCACGAAGACCAGGCCGGTGACGGTGTTGATCCGCCACCCCGCTTGGACCGTTGCCGTCGGTGATGGAGCCGGTGACGGTGTTGGTGACCGGGTCGATCACAGACACCGTGTTGCTTCCCTGGTTGGTGACGTAGATGTTGCCGCTCGGGTTGACCGCCACCCCGTGCGGATCGTTGAAGCTGGCGTGGGTGATGTTGGTGACGGCGCCGGCGTCCCCACCTGCATCGCCGACCCCACCCGCAC…	A	-422	DEL	PE_PGRS18	FunctionalCategory: PE/PPE; Associated with mycobacterial cell envelope. [PMID: 27987050]; Showed differential response to stresses and altered the production of host cytokines IL-6, IL1B, IL-12p40 and IL-10. [PMID: 27987050]; Enhanced survival within macrophages by attenuating the apoptosis of macrophages. [PMID: 27987050]	similar to nucleotide sequence:H37Rv.NC_000962.3:Rv0980c:PE_PGRS18:RATT	PE-PGRS family protein PE_PGRS18	CDS	1
AP012340.1	1190047	1190047	C	CGCCGCCGCTGCCTCCGCTGCCGAGCAGGCCGGCGGTGCCGCCGCTACCGCCGGCACCGCCCGCGTGGCCGTTGCCACCGTTGCCGCCGGTGCCGCCGCCGAAGCCGCCGCCACCGCCGGTGCCGCCGGTGCTGCCCATCCCACCGGCGCCGCCGGCGCCGCCGTCGCCGAACAGCTTGGCGGCCGATCCGCCGTGGCCGCCGTTGCCGGCGTTGCCGGTGTCTGCGCCCTGGCCGCCGTTACCGGGATCAATACCGCTGTTGCCGTTGCCGCCTTGGCCGCCGGCGCCGGCGGTGCCGCCGCCTCCGCCGGTGCCGCCGTTGCCCGACAGCCAGCCGGCTGACCCGCCGTTGCCGCCGTTGCCGGCGTTGCCGCCGCCGCCGCCGCCGCCGGTGCCGG…	777	INS	PE_PGRS20	FunctionalCategory: PE/PPE	similar to nucleotide sequence:H37Rv.NC_000962.3:Rv1068c:PE_PGRS20:RATT	PE-PGRS family protein PE_PGRS20	CDS	1
AP012340.1	1566339	1566339	G	GGCCGCCGCCCCCGCCGTTGCCGGGGGTGCCATCGTTGCCGGCCCCACCGTTTCCGCCGGCGCCGCCGCCCCCGCCGTTGCCGATTAGGACGGCGGCCCCACCGTTTCCGCCGGTCCCGCCATTGCCGCCGGTACCGTCCTCGCCGGCGGTGCCGCCCTTTCCGCCGGTCCCGCCGGTCCCGGCGTCGCCGATCAGGCCGGCGGCACCGCCTCGCCCGCCGGTCCCGCCGGCGCCGCCCTTGCCGAACACGCCGAAGCCGTCGCCGCCCTTGCCGCCGGTGCCGCCGGTGCCGCCGGTGCCGTAGAGTTGTCCGCCGTTGCCACCGGCCCCGCCGGCACCACCAATTCCGCCATTGCCGTCGGGCCCCTGGGCGCTGTGCCCGCCGGCCCCGCCGGTGC…	1095	INS	80bp upstream PE_PGRS25 and 120bp downstream Rv1395	.	.	.	inter_genic	1
AP012340.1	1611684	1611684	C	CGCCGCCGGTGCCGCCGGCGCCGCCGTCGCCGCCGGCGCCGCCGGCGCCGGCGCTGCT	57	INS	PE_PGRS26	FunctionalCategory: PE/PPE; found on the mycobacterial cell surface; expression of this protein (in M. smegmatis) is associated with macrophage cell death, which is important for virulence [PMID: 18957600]; expression of this protein is associated with increased levels of LDH and IL-10 [PMID: 18957600]; expression of this protein is associated with decreased levels of IL-12 [PMID: 18957600]; expr…	similar to nucleotide sequence:H37Rv.NC_000962.3:Rv1441c:PE_PGRS26:RATT	PE-PGRS family protein PE_PGRS26	CDS	1
AP012340.1	1626415	1626415	C	CCCGTTACCGCCGGCTTTGCCGCCCGATGAGAAGTGGGCGCCGTTGCCGCCGGCCCCGCCGTTGCCGCCGCTGGTGGGGCTGGCCCCGGCCGCGCCGTGGGCACCGATCGTGGAGCCGGCTCCGCCGGTGCCTCCGGCCCCGCCGGCGCCGGGGTCACCGCCATGGCCGCCGGCCCCGCCGGCACCTGCGTTGAAGGCCTGGTTGCCGGGGCCGCCGGCCCCGCCGTCACCGCCAACACCGCCGGCCCCGCCGGTCCCGCCGGCCCCGCCGGCGCCTTGGCCGCCCAGCAGGCTGATCAGGCCGCCGGCCCCGCCGGGGCCGCCAGCCCCGCCAGCCCCGCCCATCCCGCCGTTACCACCATCACCGCCGTTATCCCCAGCGACAATCAAGGCACGAGA…	456	INS	HYBRA0002 (probable PE/PE_PGRS gene)	.	ab initio prediction:Prodigal:002006	hypothetical protein (probable PE/PE_PGRS gene)	CDS	1
AP012340.1	2052698	2052698	C	CCGTTGCCGCCCGCCCCGCCGGCACCGCCGGTAGTGGACCCGACCCCACCCGCGCCGCCGGCACCGCCGTCGCCCCAGAGCAGGGCGGACCCGCCGGACCCCCCGGCACCGCCGTTCCCGACCAATCCGATTCCGCCGGCGCCGCCGGCCCCACCGACGCCGAACAGCCCACCGGCCCCGCCGGCACCACCGGGCCCGCCGGGGGCGGTGCCCAGGAATGCCACACCGTCACCGCCAACACCGCCCACCCCGCCGGCGCCGAACAGGAGCCCGCCATTGCCGCCGGCCCCGCCGGCACCGCCGGTGACATTAGTGC	315	INS	PE_PGRS33	FunctionalCategory: PE/PPE; Localized in the mycobacterial cell wall, mostly at the bacterial cell poles, where it is exposed to the extracellular milieu [PMID: 15101979]; Smac-dependent activation of caspases in T-cells regulate Rv1818c induced apoptosis [PMID: 17223373]; Short peptide fragments of this protein can induce the production of IFN-y by CD8+ T cells in mice [PMID: 17374885]; Targets …	similar to nucleotide sequence:H37Rv.NC_000962.3:Rv1818c:PE_PGRS33:RATT	PE-PGRS family protein PE_PGRS33	CDS	1
AP012340.1	3041653	3041653	C	CGTAGGCGGCGCCGCCCTCGGCGGCGGCGCCCAGGCCGCCGGTGGCAACGGCGGTGCGGGCGGGGTCGGTGGGCTGTTCGGCGCCGGCGGTGCCGGCGGCGCCGGCGGCTTCGGCGACACCGGTGGGACCGGCGGGGCTGGCGGGGCCGGCGGGCTGTTCGGCCCGGGCGGCGGCTCGGGCGGCGTCGGTGGCTTCGGCGACACCGGTGGGACCGGCGGCGACGGCGGCAGCGGCGGGCTGTTTGGCGTCGGCGGGGCCGGCGGGCACGGTGGCTTCGGCAGTGCTGCCGGCGGCGACGGCGGCGCGGGCGGCGCCGGCGGCACGGTCTTCGGCTCGGGCGGGGCCGGCGGT	351	INS	PE_PGRS47	Expressed in vivo in guinea pig lung at 90 but not 30 days post-infection [PMID: 21085642]; Inhibits autophagy in host macrophages during infection [PMID: 27562263]; Inhibits MHC Class II antigen presentation in host cells [PMID: 27562263]; FunctionalCategory: PE/PPE	similar to nucleotide sequence:H37Rv.NC_000962.3:Rv2741:PE_PGRS47:RATT	Probable antigen/PE-PGRS family protein PE_PGRS47	CDS	1
AP012340.1	3144309	3144473	GGTCGCCACCATCAGGGCCAGTGGCGATCGCAAGCGCGGGGACCGGGCGCCGCGGGTCGCCACCATCAGGGCCAGTGGCGATCGCAAGCGCGGGGGGACCGGGCGCCGCGGGTCGCCACCATCAGGGCCAGTGGCGATCGCAAGCGCGGGGACCGGGCGCCGCGG	G	-164	DEL	412bp upstream cobB and 29bp downstream cysG	.	.	.	inter_genic	1
AP012340.1	3676271	3676503	TGCACGCCGCGCAGCGGCGTGAGGAGGAGCCGAGCAGTCCAACACAGCTCGGCGACGATGCACGCCGCGCAGCGGCGTGAGGAGGAGCCGAGCAGTCCAACACAGCTCGGCGACGATGCACGCCGCGCAGCGGCGTGAGGAGGAGCCGAGCAGTCCAACACAGCTCGGCGACGATGCACGCCGCGCAGCGGCGTGAGGAGGAGCCGAGCAGTCCAACACAGCTCGGCGACGAT	T	-232	DEL	597bp upstream Rv3304 and 12 bp downstream lpdA	.	.	.	inter_genic	1
AP012340.1	3919372	3919372	C	CGGCATGGGTGGCACCGGCGGCGGCACCGGCGGCACCGGCGGCAACGGCGGCAACGGCGCGCTGCTGATCGGCGCTGGTGGTGTCGGAGGTGCTGGCGGGATCGGTGGCCAGGGTACCGGCGCCGGCGGTGCCGCCGGCGCCGGCGGCACCGGGGGCAACGGCGGCGCCGGGGGGTTGTTCATGAACGGCGGCGACGGCGGCGCCGGCGGTCAAGGCGGCGACGGTGCGGCCGGCGACGCGGCTGCCAGCGCCGGCGGCACCGGCGGCAAAGGCGGCCAAGGCGGCGACGGCGGCACCGGAGGGGCCGGCGGCGCAGGCCCAGTGCTGTTCGGCCACGGCGGCGCCGGCGGCATGGGCGGCCAAGGCGGCACCGGTGGAATGGGCGGCGCCGGCGGAGA…	1128	INS	PE_PGRS53	FunctionalCategory: PE/PPE; Expressed in vivo in guinea pig lung at both 30 and 90 days post-infection [PMID: 21085642]; Upregulated on treatment with glycine/lysozyme [PMID: 23195184]	similar to nucleotide sequence:H37Rv.NC_000962.3:Rv3507:PE_PGRS53:RATT	PE-PGRS family protein PE_PGRS53	CDS	1
AP012340.1	3931360	3931360	C	CGGCAACGGCGGCAACGGCGGCAACGGCGGCACCGGCGGCAAAGGCGGCACCGGCGGGGCCGGCATGAACAGCCTCGACCCGCTGCTAGCCGCCCAAGACGGCGGCCAAGGCGGCACCGGCGGCACCGGCGGCAACGCCGGCGCCGGCGGCACCGGCTTCACCCAAGGCGCCGACGGCAACGCCGGCAACGGCGGTGACGGCGGGGTCGGCGGCAACGGCGGAAACGGCGCAGACAACACCACCACCGCCGCCGCCGGCACCACAGGCGGGGCCGGCGGGGCCGGCGGGGCCGGCGGAACCGGCGGAGCCGCCGGCACCGGCACCGGCGGCCAACAAGGCACCGGCGGCCAACAAGGCAACGGCGGCAACGGCGGCACCGGCGGCAAAGGCGGCACCGG…	4398	INS	PE_PGRS56	FunctionalCategory: PE/PPE; Expressed in vivo in guinea pig lung at both 30 and 90 days post-infection [PMID: 21085642]; Possibly contributes to pathogenicity of Mycobacterium tuberculosis [PMID: 21924330]	similar to nucleotide sequence:H37Rv.NC_000962.3:Rv3512:PE_PGRS56:RATT	PE-PGRS family protein PE_PGRS56	CDS	1
