# Supplementary material for: Updated Erdman reveals tandem repeat copy number is phase-variable and impacts M. tuberculosis adaptation across evolutionary timescales
Source: mSystems. 2025 Dec 17;11(1):e01026-25. doi: 10.1128/msystems.01026-25 (PMC12817950; doi:10.1128/msystems.01026-25)
Supplement: Table S8 — Structural variants in ErdmanSTJ with respect to ErdmanTI with affected genes annotated. [file msystems.01026-25-s0008.xlsx]

## Sheet: Sheet1
Table S8. Structural variants in ErdmanSTJ with respect to ErdmanTI with affected genes annotated. “In H37RvAE” indicates whether the variant was also present in H37Rv.
CONTIG	POS	END	REF	ALT	SVLEN	SVTYPE	Gene	Note	Inference	Product	FeatureType	In H37RvAE
contig_1	336004	336004	G	GCCGCCGTTGCCGAACACCCCGGCCGTACCGCCGTCACCGCCCGGTTGCCGCCGCTGCTGCCGATGCCGCTGGAGCCACCGGTGCCGCCGGCACCGCCGAAGCCGAAGAGCGAGCCGCCACTGCCGCCGTTCCCGCTGACCCCGCCGGTCCCGCAGACATTTAAGGCGCTGCCGCCGCTGCCGCCGGCGCCGCCGGAGGCGCCGAGGGCGAGTAGGCCGGCGTTGCCGCCGCTGCCGCCGTTGCCGCCGAAGGTGCCGCCGCTGCTGCCGCCAGCACCGCCAGTGCCGCCGGCGCCGAACAGCCCGCTGTGCCCCCCGGCGCCGCCGTCGGCGCCGAGGGTGCCCGCGCCGCCGGTGCCGCCGGCGCCGAAGAACAATCCGTTGTTCCCGCTGGCGCCA…	927	INS	HYBRA0004	.	ab[space]initio[space]prediction:Prodigal:002006	hypothetical[space]protein	CDS	0
contig_1	338227	341053	CAGCAGCGGCGACACCGCGGCGGCCTCGGCGGCCGCATAGGCGCCGCCACCGGAGGTCAATGCCTGCACGAACTGGGCATGAAACGCCTGCGCTTGGGCGCTGAGCGCCTGATAGGCCTGGCCGTGGGCGCCGAACAGCGCGGCGATGGCTGTCGACACCTCGTCGGCGCCCGCGGCTATCAGTGCCGTGGTGTTGGCCGCCGCGGCTGCGTTTGCCGCGCTGATGCTCGATCCGAGACTGGCCAAATCCGTTGCCGCTGCCGCGATAACCTCTGGCGCCGCAATCACAAACGACATCTGACACCTCCCAATACGCATGACCGCTCTGTCATGCCGACCCGGGGAACGTCACCAGCAAAAATCGGCAGTAAGAAGCATCCCATTTCCAGCGACAACACC…	C	-2826	DEL	HYBRA0004	.	ab[space]initio[space]prediction:Prodigal:002006	hypothetical[space]protein	CDS	0
contig_1	675957	676677	ATGCCGCCGGTGCCGCCGGGGCCAAAGGCGGAGCCAAGGCCGCCACTGCCGCCGACGCCACCGTTTCCGGCGCGGCCGGCCGCCCCTGTCGCACCGGTCGCGCCCAGGGTGGAACCGGTGCCGCCGGCACCGCCGGCACCACCGGTGCCGCCGGTGCCGCCGGTGCCGCCATTTCCGCCAGTCCCGCCAGTGCCAGCGAGGCTGCTGAAGAGAGTGCCGTGGGCACCTCTGCCGCCGTCGCCGCCGGTGCCGCCGGTGCCGCCGGCGCCACCGGCCCCACCATCTCCGCCGGCGCCTTGGCTGCCGTTGTTGCCCGTTGGCGACAGCGCTTTGCCGCCGGCCCCGCCGTTGCCGCCGCCGCCGCCGGCGCCGCCGGTCCCGCCAACCCCGCCGGTGCCA…	A	-720	DEL	PE_PGRS7	FunctionalCategory:[space]PE/PPE[semi-colon][space]located[space]in[space]the[space]cell[space]membrane[space][PMID:[space]21920479]	similar[space]to[space]nucleotide[space]sequence:H37Rv.NC_000962.3:Rv0578c:PE_PGRS7:RATT	PE-PGRS[space]family[space]protein[space]PE_PGRS7	CDS	0
contig_1	928857	930189	GTCCGGCGGTACCGGTGGGGTTGGTGGGACGGGTGGGGCCGGAGGGCTGTTCGCTAGCGGCGGCGCTGGCGGGGCCGGCGGGTCCGGCGGTACCGGTGGGGCTGGTGGGACGGGTGGGGCCGGCGGGCTGTTCGGAGCCGGTGGCGCTGGCGGGCTCGGCGGGCAAGGCAACCACACCGGCGGGCACGGTGGGGCCGGTGGCAGCGCCGGCCTGCTCGCCCTTGGCGACGGCGGCGCTGGCGGGGCCGGCGGGGCCGCTACCACCGGAACCGGCGGGGCCGGCGGGGCGGGTGGCAAGGCCGGCCTGCTGTTCGGCTCCGGTGGGGCCGGTGGGTCCGGTGGGGCTGCCGGCACCTTCGGTGACACCGGTAACTCCGGCGGGGCCGGTGGGGCGGGTGG…	G	-1332	DEL	PE_PGRS13	FunctionalCategory:[space]PE/PPE	similar[space]to[space]nucleotide[space]sequence:H37Rv.NC_000962.3:Rv0833:PE_PGRS13:RATT	PE-PGRS[space]family[space]protein[space]PE_PGRS13	CDS	0
contig_1	932064	932250	GTCCCGCTGCCTCCGGCGCCGCCGTTGCCGCCGGTGTCGGTGGCGGCTCCGCCAACCCCCCCGACGCCGCCGATGCCGGCGCCGATCAATCCGAGGGCATCGCCGCCGGTCCCGCCATGGCCGCCGCTACCAGCCGAAGCGGCGCCGCCGGGACCGCCGGCGCCGCCGGCGCCGCCCAGCAGCCCGA	G	-186	DEL	PE_PGRS14	FunctionalCategory:[space]PE/PPE[semi-colon][space]Induced[space]by[space]low[space]pH[space]and[space]putatively[space]participates[space]in[space]acid[space]stress[space]response[space][PMID:[space]12595455][semi-colon][space]Expressed[space]in[space]vivo[space]in[space]guinea[space]pig[space]lung[space]at[space]both[space]30[space]and[space]90[space]days[space]post-infection.[space][PMID:[spac…	similar[space]to[space]nucleotide[space]sequence:H37Rv.NC_000962.3:Rv0834c:PE_PGRS14:RATT	PE-PGRS[space]family[space]protein[space]PE_PGRS14	CDS	0
contig_1	1099880	1099880	G	GTGGTGACCACCCCTGTCGGGTCGAGTCTGACGGGGATGGGGGAGCCGGTGACGGTGTTGGTGGCCGGGTCGATCACCGACACCGTGTTGCTGAACTGGTTGGTGACGTAGATGTTGCCGCCTTGGTTGACCGCCACCCTATAAGCACAGGTACCGTCAGGGATGGAGCCGGTGACGGTGTTGGTGTTCGGGTTGATCACCGACACCGATGTTGCTGTTGAAGTTGGTCACGAAGACCAGGCCGGTGACGGTGTTGATCCGCCACCCCGCTTGGACCGTTGCCGTCGGTGATGGAGCCGGTGACGGTGTTGGTGACCGGGTCGATCACAGACACCGTGTTGCTTCCCTGGTTGGTGACGTAGATGTTGCCGCTCGGGTTGACCGCCACCCCGTGCGGAT…	422	INS	PE_PGRS18	FunctionalCategory:[space]PE/PPE[semi-colon][space]Associated[space]with[space]mycobacterial[space]cell[space]envelope.[space][PMID:[space]27987050][semi-colon][space]Showed[space]differential[space]response[space]to[space]stresses[space]and[space]altered[space]the[space]production[space]of[space]host[space]cytokines[space]IL-6[comma][space]IL1B[comma][space]IL-12p40[space]and[space]IL-10.[space]…	similar[space]to[space]nucleotide[space]sequence:H37Rv.NC_000962.3:Rv0980c:PE_PGRS18:RATT	PE-PGRS[space]family[space]protein[space]PE_PGRS18	CDS	0
contig_1	1195286	1196063	TGCCGCCGCTGCCTCCGCTGCCGAGCAGGCCGGCGGTGCCGCCGCTACCGCCGGCACCGCCCGCGTGGCCGTTGCCACCGTTGCCGCCGGTGCCGCCGCCGAAGCCGCCGCCACCGCCGGTGCCGCCGGTGCTGCCCATCCCACCGGCGCCGCCGGCGCCGCCGTCGCCGAACAGCTTGGCGGCCGATCCGCCGTGGCCGCCGTTGCCGGCGTTGCCGGTGTCTGCGCCCTGGCCGCCGTTACCGGGATCAATACCGCTGTTGCCGTTGCCGCCTTGGCCGCCGGCGCCGGCGGTGCCGCCGCCTCCGCCGGTGCCGCCGTTGCCCGACAGCCAGCCGGCTGACCCGCCGTTGCCGCCGTTGCCGGCGTTGCCGCCGCCGCCGCCGCCGCCGGTGCCGG…	T	-777	DEL	PE_PGRS20	FunctionalCategory:[space]PE/PPE	similar[space]to[space]nucleotide[space]sequence:H37Rv.NC_000962.3:Rv1068c:PE_PGRS20:RATT	PE-PGRS[space]family[space]protein[space]PE_PGRS20	CDS	0
contig_1	1485560	1487234	CTCGGTTTCGCTGGCAGCGTGCAGTGTGTCCGAGGATGCTAGCAATCGCGCGGGGTGTGATTTGGCCAGTTCGCACAATCGGGCCGCCTGGTTGACCGGCTTGCCGACCACTGTGTATTCGAATCTTTGCTTGGCGCCGACATTGCCGGCGACGATCTGGCCTGCCGCCACCCCGATGCCGGCTTGGACCTCGGGCATCTCGTTGGCCAGCCGCTCGGCTATGGCCCGGGCGGCGGCCAGCGCGGCGTCTTCGGGACGGTCGAGGCGGTTCGGGGCTCCGAAGATGGCCAGGGCGGCGTCGCCTGCGAACTTGTTGATCAGTCCGTGGTGACGGTCGACCTCGTTGACGACGATCGCGAAAAACCGGTTGAGGAGCTTGACCACGTGGGCGGCAGGTTG…	C	-1674	DEL	Rv1319c	FunctionalCategory:[space]intermediary[space]metabolism[space]and[space]respiration	similar[space]to[space]nucleotide[space]sequence:H37Rv.NC_000962.3:Rv1319c:Rv1319c:RATT	Possible[space]adenylate[space]cyclase[space](ATP[space]pyrophosphate-lyase)[space](adenylyl[space]cyclase)	CDS	0
contig_1	1574027	1575122	CGCCGCCGCCCCCGCCGTTGCCGGGGGTGCCATCGTTGCCGGCCCCACCGTTTCCGCCGGCGCCGCCGCCCCCGCCGTTGCCGATTAGGACGGCGGCCCCACCGTTTCCGCCGGTCCCGCCATTGCCGCCGGTACCGTCCTCGCCGGCGGTGCCGCCCTTTCCGCCGGTCCCGCCGGTCCCGGCGTCGCCGATCAGGCCGGCGGCACCGCCTCGCCCGCCGGTCCCGCCGGCGCCGCCCTTGCCGAACACGCCGAAGCCGTCGCCGCCCTTGCCGCCGGTGCCGCCGGTGCCGCCGGTGCCGTAGAGTTGTCCGCCGTTGCCACCGGCCCCGCCGGCACCACCAATTCCGCCATTGCCGTCGGGCCCCTGGGCGCTGTGCCCGCCGGCCCCGCCGGTGC…	C	-1095	DEL	PE_PGRS25	FunctionalCategory:[space]PE/PPE	similar[space]to[space]nucleotide[space]sequence:H37Rv.NC_000962.3:Rv1396c:PE_PGRS25:RATT	PE-PGRS[space]family[space]protein[space]PE_PGRS25	CDS	0
contig_1	1620468	1620525	CGCCGCCGGTGCCGCCGGCGCCGCCGTCGCCGCCGGCGCCGCCGGCGCCGGCGCTGCT	C	-57	DEL	PE_PGRS26	FunctionalCategory:[space]PE/PPE[semi-colon][space]found[space]on[space]the[space]mycobacterial[space]cell[space]surface[semi-colon][space]expression[space]of[space]this[space]protein[space](in[space]M.[space]smegmatis)[space]is[space]associated[space]with[space]macrophage[space]cell[space]death[comma][space]which[space]is[space]important[space]for[space]virulence[space][PMID:[space]18957600][sem…	similar[space]to[space]nucleotide[space]sequence:H37Rv.NC_000962.3:Rv1441c:PE_PGRS26:RATT	PE-PGRS[space]family[space]protein[space]PE_PGRS26	CDS	0
contig_1	1635256	1635712	GCCGTTACCGCCGGCTTTGCCGCCCGATGAGAAGTGGGCGCCGTTGCCGCCGGCCCCGCCGTTGCCGCCGCTGGTGGGGCTGGCCCCGGCCGCGCCGTGGGCACCGATCGTGGAGCCGGCTCCGCCGGTGCCTCCGGCCCCGCCGGCGCCGGGGTCACCGCCATGGCCGCCGGCCCCGCCGGCACCTGCGTTGAAGGCCTGGTTGCCGGGGCCGCCGGCCCCGCCGTCACCGCCAACACCGCCGGCCCCGCCGGTCCCGCCGGCCCCGCCGGCGCCTTGGCCGCCCAGCAGGCTGATCAGGCCGCCGGCCCCGCCGGGGCCGCCAGCCCCGCCAGCCCCGCCCATCCCGCCGTTACCACCATCACCGCCGTTATCCCCAGCGACAATCAAGGCACGAGA…	G	-456	DEL	PE_PGRS28::PE_PGRS27	FunctionalCategory:[space]PE/PPE[semi-colon][space]found[space]in[space]the[space]mycobacterial[space]cell[space]wall[space][PMID:[space]20825248][semi-colon][space]highly[space]expressed[space]when[space]SigL[space]is[space]overexpressed[space][PMID:[space]16199577]	similar[space]to[space]nucleotide[space]sequence:H37Rv.NC_000962.3:Rv1450c:PE_PGRS27:RATT	PE-PGRS[space]family[space]protein[space]PE_PGRS28[space]/[space]PE-PGRS[space]family[space]protein[space]PE_PGRS27	CDS	0
contig_1	1976278	1976428	GAGCGGTGGGGTGGTGATGGGTGGGGTGGTGATTTGGGGGAGGGTGAAGCCGGTGAGGTTGATGGGGTCGATGGTCAGCGGTGGGGTGGTGATGGGTGGGGTGGTGATTTGGGGGAGGGTGAAGCCGGTGAGGTTGATGGGGTCGATGGTC	G	-150	DEL	PPE24	FunctionalCategory:[space]PE/PPE[semi-colon][space]Expressed[space]in[space]vivo[space]in[space]guinea[space]pig[space]lung[space]at[space]90[space]but[space]not[space]30[space]days[space]post-infection[space][PMID:[space]21085642]	similar[space]to[space]nucleotide[space]sequence:H37Rv.NC_000962.3:Rv1753c:PPE24:RATT	PPE[space]family[space]protein[space]PPE24	CDS	0
contig_1	1977361	1977673	TACGGTGATGTTGGCTGGTGTGGTGGCGGCCGGGATGTTCAACGACGGCAACGTCAACCCGGGCAGGCTGAAGGCGCCGACGGTGATGTTGGCTGGTGTGGTGGCGGCCGGGATGTTCAACGACGGCAACGTCAACCCGGGCAGGCTGAAGGCGCCGACGGTGATGTTGGCTGGTGTGGTGGCGGCCGGGATGTTCAACGACGGCAACGTCAACCCGGGCAGGCTGAAGGCGCCGACGGTGATGTTGGCTGGTGTGGTGGCGGCCGGGATGTTCAACGACGGCAACGTCAACCCGGGCAGGCTGAAGGCGCCG	T	-312	DEL	PPE24	FunctionalCategory:[space]PE/PPE[semi-colon][space]Expressed[space]in[space]vivo[space]in[space]guinea[space]pig[space]lung[space]at[space]90[space]but[space]not[space]30[space]days[space]post-infection[space][PMID:[space]21085642]	similar[space]to[space]nucleotide[space]sequence:H37Rv.NC_000962.3:Rv1753c:PPE24:RATT	PPE[space]family[space]protein[space]PPE24	CDS	0
contig_1	2062459	2062774	GCGTTGCCGCCCGCCCCGCCGGCACCGCCGGTAGTGGACCCGACCCCACCCGCGCCGCCGGCACCGCCGTCGCCCCAGAGCAGGGCGGACCCGCCGGACCCCCCGGCACCGCCGTTCCCGACCAATCCGATTCCGCCGGCGCCGCCGGCCCCACCGACGCCGAACAGCCCACCGGCCCCGCCGGCACCACCGGGCCCGCCGGGGGCGGTGCCCAGGAATGCCACACCGTCACCGCCAACACCGCCCACCCCGCCGGCGCCGAACAGGAGCCCGCCATTGCCGCCGGCCCCGCCGGCACCGCCGGTGACATTAGTGC	G	-315	DEL	PE_PGRS33	FunctionalCategory:[space]PE/PPE[semi-colon][space]Localized[space]in[space]the[space]mycobacterial[space]cell[space]wall[comma][space]mostly[space]at[space]the[space]bacterial[space]cell[space]poles[comma][space]where[space]it[space]is[space]exposed[space]to[space]the[space]extracellular[space]milieu[space][PMID:[space]15101979][semi-colon][space]Smac-dependent[space]activation[space]of[space]ca…	similar[space]to[space]nucleotide[space]sequence:H37Rv.NC_000962.3:Rv1818c:PE_PGRS33:RATT	PE-PGRS[space]family[space]protein[space]PE_PGRS33	CDS	0
contig_1	2375672	2375729	GGCCCGCCGACGATGCGGGCCGCGCAGCGGGCCGCTGAGGAGGCGGGCATCAAGCAAC	G	-57	DEL	dop	FunctionalCategory:[space]intermediary[space]metabolism[space]and[space]respiration	similar[space]to[space]nucleotide[space]sequence:H37Rv.NC_000962.3:Rv2112c:dop:RATT	Deamidase[space]of[space]pup[space]Dop	CDS	1
contig_1	3052059	3052410	CGTAGGCGGCGCCGCCCTCGGCGGCGGCGCCCAGGCCGCCGGTGGCAACGGCGGTGCGGGCGGGGTCGGTGGGCTGTTCGGCGCCGGCGGTGCCGGCGGCGCCGGCGGCTTCGGCGACACCGGTGGGACCGGCGGGGCTGGCGGGGCCGGCGGGCTGTTCGGCCCGGGCGGCGGCTCGGGCGGCGTCGGTGGCTTCGGCGACACCGGTGGGACCGGCGGCGACGGCGGCAGCGGCGGGCTGTTTGGCGTCGGCGGGGCCGGCGGGCACGGTGGCTTCGGCAGTGCTGCCGGCGGCGACGGCGGCGCGGGCGGCGCCGGCGGCACGGTCTTCGGCTCGGGCGGGGCCGGCGGT	C	-351	DEL	PE_PGRS47	Expressed[space]in[space]vivo[space]in[space]guinea[space]pig[space]lung[space]at[space]90[space]but[space]not[space]30[space]days[space]post-infection[space][PMID:[space]21085642][semi-colon][space]Inhibits[space]autophagy[space]in[space]host[space]macrophages[space]during[space]infection[space][PMID:[space]27562263][semi-colon][space]Inhibits[space]MHC[space]Class[space]II[space]antigen[space]p…	similar[space]to[space]nucleotide[space]sequence:H37Rv.NC_000962.3:Rv2741:PE_PGRS47:RATT	Probable[space]antigen/PE-PGRS[space]family[space]protein[space]PE_PGRS47	CDS	0
contig_1	3155062	3155062	C	CGGGGACCGGGCGCCGCGGGTCGCCACCATCAGGGCCAGTGGCGATCGCAAGCGCGGGGACCGGGCGCCGCGGGTCGCCACCATCAGGGCCAGTGGCGATCGCAAGCGCGGGGACCGGGCGCCGCGGGTCGCCACCATCAGGGCCAGTGGCGATCGCAAGCGCGG	164	INS	.	.	.	.	inter_genic	0
contig_1	3231944	3232392	GACCCCGTGGCGATCGCAAGCGCGGCGCAGCCGCGCGCAGCGGGTCGCCACCATCAGACCCCGTGGCGATCGCAAGCGCGGCGCAGCCGCGCGCAGCGGGTCGCCACCATCAGACCCCGTGGCGATCGCAAGCGCGGCGCAGCCGCGCGCAGCGGGTCGCCACCATCAAACCCCGTGGCGATCGCAAGCGCGGCGCAGCCGCGCGCAGCGGGTCGCCACCATCAAACCCCGTGGCGATCGCAAGCGCGGCGCAGCCGCGCGCAGCGGGTCGCCACCATCAAACCCCGTGGCGATCGCAAGCGCGGCGCAGCCGCGCGCAGCGGGTCGCCACCATCAAACCCCGTGGCGATCGCAAGCGCGGCGCAGCCGCGCGCAGCGGGTCGCCACCATCAAACCCCG…	G	-448	DEL	HYBRA0008	.	ab[space]initio[space]prediction:Prodigal:002006	hypothetical[space]protein	CDS	0
contig_1	3336363	3336480	AAGTGCCGATCGCAAGCGCGGCGCTTGCGCCGGGCGCGGCGGGTCGGCACCATCGGGCTAAGTGCCGATCGCAAGCGCGGCGCTAGCGCCGGGCGCGGCGGGTCGGCACCATCGGGCT	A	-117	DEL	.	.	.	.	inter_genic	0
contig_1	3687433	3687433	T	TAGCTCGGCGACGATGCACGCCGCGCAGCGGCGTGAGGAGGAGCCGAGCAGTCCAACACAGCTCGGCGACGATGCACGCCGCGCAGCGGCGTGAGGAGGAGCCGAGCAGTCCAACACAGCTCGGCGACGATGCACGCCGCGCAGCGGCGTGAGGAGGAGCCGAGCAGTCCAACACAGCTCGGCGACGATGCACGCCGCGCAGCGGCGTGAGGAGGAGCCGAGCAGTCCAACAC	232	INS	.	.	.	.	inter_genic	0
contig_1	3930302	3931430	CGGCATGGGTGGCACCGGCGGCGGCACCGGCGGCACCGGCGGCAACGGCGGCAACGGCGCGCTGCTGATCGGCGCTGGTGGTGTCGGAGGTGCTGGCGGGATCGGTGGCCAGGGTACCGGCGCCGGCGGTGCCGCCGGCGCCGGCGGCACCGGGGGCAACGGCGGCGCCGGGGGGTTGTTCATGAACGGCGGCGACGGCGGCGCCGGCGGTCAAGGCGGCGACGGTGCGGCCGGCGACGCGGCTGCCAGCGCCGGCGGCACCGGCGGCAAAGGCGGCCAAGGCGGCGACGGCGGCACCGGAGGGGCCGGCGGCGCAGGCCCAGTGCTGTTCGGCCACGGCGGCGCCGGCGGCATGGGCGGCCAAGGCGGCACCGGTGGAATGGGCGGCGCCGGCGGAGA…	C	-1128	DEL	PE_PGRS53	FunctionalCategory:[space]PE/PPE[semi-colon][space]Expressed[space]in[space]vivo[space]in[space]guinea[space]pig[space]lung[space]at[space]both[space]30[space]and[space]90[space]days[space]post-infection[space][PMID:[space]21085642][semi-colon][space]Upregulated[space]on[space]treatment[space]with[space]glycine/lysozyme[space][PMID:[space]23195184]	similar[space]to[space]nucleotide[space]sequence:H37Rv.NC_000962.3:Rv3507:PE_PGRS53:RATT	PE-PGRS[space]family[space]protein[space]PE_PGRS53	CDS	0
contig_1	3933727	3934039	GCGGCACCGGCGGGGTCGGCTCGGTTGGCGCGGCTGGTGGCGATGGCGGCAACGGCGGCACCGGCGGCTTCGCCGGTTTCGGCGGCACCGCAGGCAATGGCGGTTCCGGCGGCACGGGCGGGGCCGGCGGCGACGGCGGCACCGGCGGGGACGGCGGCAACGGCGGCACCGGCGTTATCGCCGGCGGCGGGGGGACCGGCGGCAACGGCGGCGCCAGCGGGGCCGGCGGCGCCGGCGGCACGGGCGGGTTCGCCGGCAACGGCAATGCCGGCGGCAATGGCGGCACCGGCGGCGCGAGCGAGGACGGCGACAA	G	-312	DEL	PE_PGRS53	FunctionalCategory:[space]PE/PPE[semi-colon][space]Expressed[space]in[space]vivo[space]in[space]guinea[space]pig[space]lung[space]at[space]both[space]30[space]and[space]90[space]days[space]post-infection[space][PMID:[space]21085642][semi-colon][space]Upregulated[space]on[space]treatment[space]with[space]glycine/lysozyme[space][PMID:[space]23195184]	similar[space]to[space]nucleotide[space]sequence:H37Rv.NC_000962.3:Rv3507:PE_PGRS53:RATT	PE-PGRS[space]family[space]protein[space]PE_PGRS53	CDS	0
contig_1	3934048	3934048	C	CAACCAACGGCACCATCGCAGGCCAACCCGCCGGCGGCAACGGCTCGGCCGGCGGGAAAGGCGGCGACGGCGGCAACATCGCCGCCGGTGCCACCGGCACCGCCGGCAACGGCGGGAACGGCGGCAACGGCAACGACGGCGCCGTCAACGCCGGCACCGGCGGCTCCGGCGGGAACGGCGGTAACGCCGGACGGGCCCGCTCAATGCGCGGCGAGGCGGCGCCGGCGGCGCCGGCGGGGCCGGGGGGCGTGGCGGCAAGGGCATCGACGGCGGGTTCGGCGGTGACGGCGGCAACGGCGGCGGCAACAACGGCACCGGCGCCGGTGGCAACGGCGGCAACGGCGG	344	INS	PE_PGRS53	FunctionalCategory:[space]PE/PPE[semi-colon][space]Expressed[space]in[space]vivo[space]in[space]guinea[space]pig[space]lung[space]at[space]both[space]30[space]and[space]90[space]days[space]post-infection[space][PMID:[space]21085642][semi-colon][space]Upregulated[space]on[space]treatment[space]with[space]glycine/lysozyme[space][PMID:[space]23195184]	similar[space]to[space]nucleotide[space]sequence:H37Rv.NC_000962.3:Rv3507:PE_PGRS53:RATT	PE-PGRS[space]family[space]protein[space]PE_PGRS53	CDS	0
contig_1	3936202	3936277	CGGCGCCGGCGGCGCGGGTGGCGCCGGCGCGGACGCGACCGCTACCGGCGCCACCGGCGGCACCGGGTTCGCCGGT	C	-75	DEL	HYBRA0002	.	ab[space]initio[space]prediction:Prodigal:002006	hypothetical[space]protein	CDS	1
contig_1	3937653	3937689	ACGGCGGGGACGGCGGGGCCGGCGGCACCGGCGGGGC	A	-36	DEL	HYBRA0002	.	ab[space]initio[space]prediction:Prodigal:002006	hypothetical[space]protein	CDS	0
contig_1	3937815	3939009	ACGGCGGCAACGCCGGATTCGGCGCCGGTGTTCCCGGCGACGGCGGGATCGGCGGCACCGGCGGGGCCGGGGGCGCCGGCGGCGCCGGCGCCGACGGGGACCCCAGCATTGACGGCGGCCAAGGTGGTGCCGGCGGCCACGGCGGCCAAGGCGGCAAAGGCGGCCTGAACAGCACCGGGCTAGCCAGCGCCGCCAGCGGTGACGGCGGCAACGGCGGGGCCGGCGGGGCCGGCGGCAACGGCGGCGACGGCGACGGCTTTATCGGCGGGTCCGGCGGCACCGGCGGGACCGGCGGCGACGCCGGCGTCGGCGGCCTGGCCAACACCGGCGGAACCGCGGGCAACGCCGGTATCGGCGGGGCCGGCGGCCGCGGCGGCGACGGCGGGGCCGGCGACAGCG…	A	-1194	DEL	HYBRA0002	.	ab[space]initio[space]prediction:Prodigal:002006	hypothetical[space]protein	CDS	0
contig_1	3944700	3949098	AGGCAACGGCGGCAACGGCGGCAACGGCGGCACCGGCGGCAAAGGCGGCACCGGCGGGGCCGGCATGAACAGCCTCGACCCGCTGCTAGCCGCCCAAGACGGCGGCCAAGGCGGCACCGGCGGCACCGGCGGCAACGCCGGCGCCGGCGGCACCGGCTTCACCCAAGGCGCCGACGGCAACGCCGGCAACGGCGGTGACGGCGGGGTCGGCGGCAACGGCGGAAACGGCGCAGACAACACCACCACCGCCGCCGCCGGCACCACAGGCGGGGCCGGCGGGGCCGGCGGGGCCGGCGGAACCGGCGGAGCCGCCGGCACCGGCACCGGCGGCCAACAAGGCACCGGCGGCCAACAAGGCAACGGCGGCAACGGCGGCACCGGCGGCAAAGGCGGCACCGG…	A	-4398	DEL	PE_PGRS55::PE_PGRS56	FunctionalCategory:[space]PE/PPE	similar[space]to[space]nucleotide[space]sequence:H37Rv.NC_000962.3:Rv3511:PE_PGRS55:RATT	PE-PGRS[space]family[space]protein[space]PE_PGRS55[space]/[space]PE-PGRS[space]family[space]protein[space]PE_PGRS56	CDS	0
contig_1	4051834	4052611	GCGGGCCGAGGAGGAGCCAGGCAATCACCCCAGAGCCGGGTGCAGCGGGTCGCCACCATCAGCCCCGTGGCGATCGCAAACCCCGCGCCTGGCGACAATGCGGCCCGCAAAACGGGCCGAGGAGGAGCCAGGCAATCACCCCAGAGCCGGGTGCAGCGGGTCGCCACCATCAGCCCCGTGGCGATCGCAAACCCCGCGCCTGGCGACAATGCGGCCCGCAAAACGGGCCGAGGAGGAGCCAGGCAATCACCCCAGAGCCGGGTGCAGCGGGTCGCCACCATCAGCCCCGTGGCGATCGCAAACCCCGCGCCTGGCGACAATGCGGCCCGCAAAACGGGCCGAGGAGGAGCCAGGCAATCACCCCAGAGCCGGGTGCAGCGGGTCGCCACCATCAGCCCC…	G	-777	DEL	HYBRA0013	.	ab[space]initio[space]prediction:Prodigal:002006	hypothetical[space]protein	CDS	0
