# Supplementary material for: Updated Erdman reveals tandem repeat copy number is phase-variable and impacts M. tuberculosis adaptation across evolutionary timescales
Source: mSystems. 2025 Dec 17;11(1):e01026-25. doi: 10.1128/msystems.01026-25 (PMC12817950; doi:10.1128/msystems.01026-25)
Supplement: Table S9 — Structural variants in ErdmanTI with respect to H37Rv with affected genes annotated. [file msystems.01026-25-s0009.csv]

Table S9. Structural variants in ErdmanTI with respect to H37Rv with affected genes annotated. 104 SVs are in the table (in contrast to the 103 reported in the text), as the insertion and deletion of Rv1572c-Rv1586c represent a single translocation event.
CONTIG	POS	END	REF	ALT	SVLEN	SVTYPE	Gene	Note	Inference	Product	FeatureType	Category
1	24698	24716	GCCGCGTTGCTCGGGGTAA	G	-18	DEL	fhaA	FunctionalCategory: regulatory proteins; Bound by malate dehydrogenase in phosphothreonine-dependent manner [PMID: 25860441]; Knockdown of FhaA in M.smegmatis alters cell wall morphology and causes misregulation of peptidoglycan synthesis [PMID: 22275220]; Phosphorylated by PknB and PknF [PMID: 22000520,15987910]; Co-expressed with PknA and PknB [PMID: 15987910]; Recruited to the phosphorylated p…	similar to nucleotide sequence:H37Rv-3.3.3.NC_000962.3:Rv0020c:fhaA:RATT	Probable Cell wall synthesis protein with FHA domain, FhaA	CDS	interupted gene
1	69746	70650	TGTCCCGAACCTTCACCCAGCAACAGCAGCTCAAGAATTTCTTTAGCTTCGCCGAGATACTCGACATCGATCGCTATCGCATCGACGGTGAGCTGCAGGACTACATCGTCGGCGTCCGGGAGCTCTCGCCGAAAAGCCTCACCGGCAATCAGACCGACTGGATCAACAAACACACCGTCTACACGCATGGCAACGGCTTCGTGGCCGCCCCGGCCAATCGGGTGAACGCGGCGGCCCGCGATGCCGAGAATATTTCCGACAGCAACAGCGGGTACCCGATATACGCCGTCAGTGACATCGCGTCGCTGGGTTCTGGGCGCCAGGTCATCCCGGTCGAGCAGCCACGGGTCTACTACGGCGAGGTGATCGCCCAGGCCGATCCGGACTACGCGATCGTGG…	T	-904	DEL	Rv0064	FunctionalCategory: cell wall and cell processes	similar to nucleotide sequence:H37Rv-3.3.3.NC_000962.3:Rv0064:Rv0064:RATT	Probable conserved transmembrane protein	CDS	interupted gene
1	71581	71581	C	CCGAGCGCTGTTCTGGCGCTAATCTGACGCTAGAATAG	37	INS	5 bp upstream vapB1	.	.	.	inter_genic	cis-regulatory variant
1	79501	79501	T	TCGGTGGACCCGGTGGACC	18	INS	Rv0071	FunctionalCategory: information pathways	similar to nucleotide sequence:H37Rv-3.3.3.NC_000962.3:Rv0071:Rv0071:RATT	Possible maturase	CDS	interupted gene
1	150888	150888	A	ACGGCGGGCCCGGCGGTCAGGGCGGTCAGGCGTTCGGCGCTAACAATATCGGCGGCACCGGCGGGGCCGGCGGCAACGGCGGGCCGGCCATCCTGAGTGGCAATGGTGGCAATGGCGGCGCCGGCGGCGCTGGCGGCGCCGGCGGCGCAGGTGGTGGGGCCGGTGGGGTCGGCGGTGCCGG	180	INS	PE_PGRS2	FunctionalCategory: PE/PPE; Expressed in vivo in guinea pig lung at both 30 and 90 days post-infection. [PMID: 21085642]	similar to nucleotide sequence:H37Rv-3.3.3.NC_000962.3:Rv0124:PE_PGRS2:RATT	PE-PGRS family protein PE_PGRS2	CDS	interupted gene PE, PPE, PE_PGRS
1	334641	334641	G	GCGCCGTTGCCGATCAGCGGACGCCCAGTCAATGTCTGGAAGGGCTCATTCACCACATTGAGCGCTGCCTGCTGCAGGGTATGGACTGAGGTGCTGACTGGAGCATTGGATCCGTCTAGTCCTATTAGCTGCCCGCCGAGGCCGCCGAGGCCGGCCTTGCCCGCGGCTGCGCCGGTCCCGCCGCTGTCGCCGTTGCCGCCGTTGCCGATCTGCACGCCGTTACCGCCCGCTCCGCCGTTGCCGCCGGTGCCGGTCACGCTGGCGCCGCCGTCACCGCCGTTGCCGCCGTTGCCGATCAAACCGGGTATGCCACCGGCCCCGCCGGTGCCGCCTGGACCGGTGATAGCAGCGCCGCCGGCGCCGCCGGCGCCGCCGGAGCCGTTGAGCAGGCCGGCGTTG…	2915	INS	PE_PGRS3	FunctionalCategory: PE/PPE; Expressed in vivo in guinea pig lung at both 30 and 90 days post-infection. [PMID: 21085642]	similar to nucleotide sequence:H37Rv-3.3.3.NC_000962.3:Rv0278c:PE_PGRS3:RATT	PE-PGRS family protein PE_PGRS3	CDS	interupted gene PE, PPE, PE_PGRS
1	335810	335828	CCCGCCGGCGCCGCCGTTG	C	-18	DEL	PE_PGRS3	FunctionalCategory: PE/PPE; Expressed in vivo in guinea pig lung at both 30 and 90 days post-infection. [PMID: 21085642]	similar to nucleotide sequence:H37Rv-3.3.3.NC_000962.3:Rv0278c:PE_PGRS3:RATT	PE-PGRS family protein PE_PGRS3	CDS	interupted gene PE, PPE, PE_PGRS
1	338591	338591	C	CCCGCCGGCGCCGCCGTTGCCGCCGGCGCCGCCGGCGCCGCCGTTGCCGATGAGCCCGCCGGCGCCGCCGTTG	72	INS	PE_PGRS4	FunctionalCategory: PE/PPE; Expressed in vivo in guinea pig lung at both 30 and 90 days post-infection. [PMID: 21085642]	similar to nucleotide sequence:H37Rv-3.3.3.NC_000962.3:Rv0279c:PE_PGRS4:RATT	PE-PGRS family protein PE_PGRS4	CDS	interupted gene PE, PPE, PE_PGRS
1	427311	427326	TTGCCGAGGTTTGCAC	T	-15	DEL	PPE8	FunctionalCategory: PE/PPE; Expressed in vivo in guinea pig lung at both 30 and 90 days post-infection. [PMID: 21085642]	similar to nucleotide sequence:H37Rv-3.3.3.NC_000962.3:Rv0355c:PPE8:RATT	PPE family protein PPE8	CDS	interupted gene PE, PPE, PE_PGRS
1	483295	483295	A	ATCACCTTGAACCGCCCCGGTGAGTCCGGAGACTCTCTGATCTGAGACCTCAGCCGGCGGCTGGTCTCTGGCGTTGAGCGTAGTAGGCAGCCTCGAGTTCGACCGGCGGGACGTCGCCGCAGTACTGGTAGAGGCGGCGATGGTTGAACCAGTCGACCCAGCGCGCGGTGGCCAACTCGACATCCTCGATGGACCGCCAGGGCTTGCCGGGTTTGATCAGCTCGGTCTTGTATAGGCCGTTGATCGTCTCGGCTAGTGCATTGTCATAGGAGCTTCCGACCGCTCCGACCGACGGTTGGATGCCTGCCTCGGCGAGCCGCTCGCTGAACCGGATCGATGTGTACTGAGATCCCCTATCCGTATGGTGGATAACGTCTTTCAGGTCGAGTACGCCTTCTT…	1358	INS	inserted IS6110 interupting mmpS1	FunctionalCategory: cell wall and cell processes	similar to nucleotide sequence:H37Rv-3.3.3.NC_000962.3:Rv0403c:mmpS1:RATT	Probable conserved membrane protein MmpS1	CDS	interupted gene by IS6110 movement
1	531583	531583	C	CTGCCGATGTTGTTGT	15	INS	PPE10	FunctionalCategory: PE/PPE; Expressed in vivo in guinea pig lung at both 30 and 90 days post-infection. [PMID: 21085642]; identified by similarity of predicted tertiary structure to PDB:4ut1A; possible flagellar-hook protein; Very strong structural similarity to a flagellar-hook protein	ab initio prediction:I-TASSER:5.1	PPE family protein PPE10	CDS	interupted gene PE, PPE, PE_PGRS
1	569823	569879	GGCCCGGCGACGAGCGCGCCGCACCGGCGCGCGCAGGAGCCGGGCAATCCAGCTTGC	G	-56	DEL	70 bp upstream Rv0480c	.	.	.	inter_genic	cis-regulatory variant
1	577288	577346	CGCCCGACGACGATGCAGAGCGCGCAGCGCGATGAGAAGGAGTTGGGCGGTTAGGTCGA	C	-58	DEL	Rv0487	FunctionalCategory: conserved hypotheticals	similar to nucleotide sequence:H37Rv-3.3.3.NC_000962.3:Rv0487:Rv0487:RATT	Conserved hypothetical protein	CDS	interupted gene
1	580776	580800	GGGGGCACCACCCGCTTGCGGGGGA	G	-24	DEL	36bp upstream regX3	.	.	.	inter_genic	cis-regulatory variant
1	623283	623283	A	ACGGCGGGACCGGCGGGGTCGGGGGTACCGGTGCGGCCGGCGGGGCCGGCGGGACCGGCGGGTGGCTGTTCGGCAACGGCGGGGC	84	INS	PE_PGRS6	FunctionalCategory: PE/PPE	similar to nucleotide sequence:H37Rv-3.3.3.NC_000962.3:Rv0532:PE_PGRS6:RATT	PE-PGRS family protein PE_PGRS6	CDS	interupted gene PE, PPE, PE_PGRS
1	742637	742637	C	CTCGGTTGGCCCGCTGCTGGGCCGGAGGCGTTCCTTTATCGCAACGATTGGTCGCCGTAAGGTGCGGTCATGCGGGTGGTTTCGGCGGAATCGACCGAGCTTTTCGTCGGCCCGTCGGATGCGCCGCTGCAGCTGGTCCGCGTCGCGGTCACCGGGTGCACCGAACCGGCGCCGATCCGCATCCATGGTGACGGCTTGGCCGGCGAGGCGGCCGCCCGCCCCGGCGACGACGTCATCGAGGTTGCGGTCGCGGTTGAGTCCCCGGTCGTCGGTGAGCGGCGGACCGCGCGGGTACACACCCCCGATGGTCCGAGCCTGGCGTTCGAGTTCACCGTGGCCGAGCCCGGCTGGACGATGTTCATGATCAGCCACTTCCACTACGACCCGGTCTGGTGGAAC…	533	INS	17bp upstream Rv0647c	.	.	.	inter_genic	cis-regulatory variant
1	802430	802430	C	CCGGCCTAGCCCGGCGACGATGCAGAGCGAAGCGATGAGGAGGAGCAGGGCAATGCGGCCTAGCCCGGCGACGATGCAGAGCGAAGCGATGAGGAGGAGCAGGGCAATG	108	INS	rplW	FunctionalCategory: information pathways	similar to nucleotide sequence:H37Rv-3.3.3.NC_000962.3:Rv0703:rplW:RATT	50S ribosomal protein L23 RplW	CDS	interupted gene
1	839086	839266	AGGCGGGGCCGGCGGGGCGGGCGGGCTGTTTGGCGCCGGAGGGGAAGGCGGCAGCGGCGGGTCGGGCAACCTCACTGGCGGGGCCGGCGGGGCCGGCGGCAACGCCGGGACGCTCGCCACTGGTGATGGCGGGGCCGGCGGGACCGGCGGCGCTAGTCGCAGCGGCGGATTCGGCGGGGCC	A	-180	DEL	PE_PGRS10	FunctionalCategory: PE/PPE; Expressed in vivo in guinea pig lung at both 30 and 90 days post-infection. [PMID: 21085642]	similar to nucleotide sequence:H37Rv-3.3.3.NC_000962.3:Rv0747:PE_PGRS10:RATT	PE-PGRS family protein PE_PGRS10	CDS	interupted gene PE, PPE, PE_PGRS
1	888793	890378	CGAGGTGGGTGTGTCGGTGTGACAGACGCCGTGTCGCGGTGGTTTGTTCCGGATCACCTGGTGTCTGGCTCACTTTGCGTCTGCCGTCCTCTTGGGGTTGGCGTTGAGCAGTATTGCCGGCACTAGGTGAGAAGGACCGGCCGGCGTGACTTGATAGGAGCGTGGCTTTCGCCCCGACTGAGATGTGTCCGCCGACCGGCCCAACCTCAACACCCCCTCAAGTGAAGGAGGTGAACCGCCCCGGCATGTCCGGAGACTCCAGTTCTTGGAAAGGATGGGGTCATGTCAGGTGGTTCATCGAGGAGGTACCCGCCGGAGCTGCGTGAGCGGGCGGTGCGGATGGTCGCAGAGATCCGCGGTCAGCACGATTCGGAGTGGGCAGCGATCAGTGAGGTCGCC…	TGAACCGCCCCGGTGAGTCCGGAGACTCTCTGATCTGAGACCTCAGCCGGCGGCTGGTCTCTGGCGTTGAGCGTAGTAGGCAGCCTCGAGTTCGACCGGCGGGACGTCGCCGCAGTACTGGTAGAGGCGGCGATGGTTGAACCAGTCGACCCAGCGCGCGGTGGCCAACTCGACATCCTCGATGGACCGCCAGGGCTTGCCGGGTTTGATCAGCTCGGTCTTGTATAGGCCGTTGATCGTCTCGGCTAGTGCATTGTCATAGGAGCTTCCGACCGCTCCGACCGACGGTTGGATGCCTGCCTCGGCGAGCCGCTCGCTGAACCGGATCGATGTGTACTGAGATCCCCTATCCGTATGGTGGATAACGTCTTTCAGGTCGAGTACGCCTTCTTGTTGGCG…	1585	INV	154 bp upstream Rv0794c encompassing IS6110 and 42 bp downstream	.	.	.	inter_genic	inversions
1	889019	891088	GGAGGTGAACCGCCCCGGCATGTCCGGAGACTCCAGTTCTTGGAAAGGATGGGGTCATGTCAGGTGGTTCATCGAGGAGGTACCCGCCGGAGCTGCGTGAGCGGGCGGTGCGGATGGTCGCAGAGATCCGCGGTCAGCACGATTCGGAGTGGGCAGCGATCAGTGAGGTCGCCCGTCTACTTGGTGTTGGCTGCGCGGAGACGGTGCGTAAGTGGGTGCGCCAGGCGCAGGTCGATGCCGGCGCACGGCCCGGGACCACGACCGAAGAATCCGCTGAGCTGAAGCGCTTGCGGCGGGACAACGCCGAATTGCGAAGGGCGAACGCGATTTTAAAGACCGCGTCGGCTTTCTTCGCGGCCGAGCTCGACCGGCCAGCACGCTAATTACCCGGTTCATCGC…	GTCAGCTCCGCGCAGCCAGGGATTTCCAGCAGTGCGGGGGCGACCTGGTGGACTCGGGCGCTGATGCGCTGGGCTAGGGTGTTGATCTCGCCGGTGAGCCGGATGATGTCGGTCAGCTCGGCGCGCGCGAGTTCGGCGACCAATCCTGGCTGGGTGTCCAGCCAGGTCCGCAGGGCCTGCTGGTGCTTGGCGGCATCGAGCGAGCGTGCTGCCGGTGCCCGCTCGGGATCGAGTTCATGGACGAGCCAGCGCAACCGGTTGATCGCCGACGTGCGTTGGGCCACAAGGACATCTCGACGGTCAGTCAACAACTTCAACTCCCGCGACGTCTCGTCGTGGGTGGCCAGGGGTAGGTCGGTTTCACGCATCACCGCCCGCGCCACCGCCAGCGCATCGATC…	2069	INV	IS6110 and 397bp into Rv0797	.	.	.	inter_genic	inversions
1	960169	960169	C	CAGTCAATGGCGCCGCTCCTCCTCATCGCTGCGCTCTGCATCGTCGCCGGCGGT	53	INS	15bp upstream ercc3	.	.	.	inter_genic	cis-regulatory variant
1	1075951	1075951	C	CGGTTGAACCGCCCCGGTGAGTCCGGAGACTCTCTGATCTGAGACCTCAGCCGGCGGCTGGTCTCTGGCGTTGAGCGTAGTAGGCAGCCTCGAGTTCGACCGGCGGGACGTCGCCGCAGTACTGGTAGAGGCGGCGATGGTTGAACCAGTCGACCCAGCGCGCGGTGGCCAACTCGACATCCTCGATGGACCGCCAGGGCTTGCCGGGTTTGATCAGCTCGGTCTTGTATAGGCCGTTGATCGTCTCGGCTAGTGCATTGTCATAGGAGCTTCCGACCGCTCCGACCGACGGTTGGATGCCTGCCTCGGCGAGCCGCTCGCTGAACCGGATCGATGTGTACTGAGATCCCCTATCCGTATGGTGGATAACGTCTTTCAGGTCGAGTACGCCTTCTTGTT…	1358	INS	Rv0963c	FunctionalCategory: conserved hypotheticals	similar to nucleotide sequence:H37Rv-3.3.3.NC_000962.3:Rv0963c:Rv0963c:RATT	Conserved hypothetical protein	CDS	interupted gene by IS6110 movement
1	1091947	1092199	CCGGCGGCACGGGTGGGGTCGGGGCCGACGGGGGTCGCGGGGGGGACTCGGGCCGCGGCGGCGACGGCGGCAACGCCGGCCACGGCGGCGCCGCCCAATTCTCCGGTCGCGGCGCCTACGGCGGTGAAGGTGGCAGCGGCGGCGCCGGCGGCAACGCCGGTGGCGCCGGCACCGGTGGCACCGCGGGCTCCGGCGGTGCCGGAGGTTTCGGCGGCAACGGTGCCGATGGCGGCAATGGCGGCAACGGTGGCAA	C	-252	DEL	PE_PGRS16	FunctionalCategory: PE/PPE; lack proteolytic activity despite having an aspartic proteinase-like domain [PMID: 23923105]; increases nitrogen production in macrophages [PMID: 18957600]	similar to nucleotide sequence:H37Rv-3.3.3.NC_000962.3:Rv0977:PE_PGRS16:RATT	Probable cell surface antigen	CDS	interupted gene PE, PPE, PE_PGRS
1	1191458	1191458	T	TCCGCCGGCGGCGCCGGTGTCGCCGGGCTCGCCCTGGACGCCGTCCCCGCCCTGACCGCCGGTTCCGCCGTCGCCGCCGACGCCGCCGTGGCCGTGGATCCAGCCGCCGGCACCGCCCGCCCCGCCGGCGCCGGCGTCACCGCCCTTGGTGCCGTCGGCCCCGCCGATGCCGGCGCCGCCTTGTCCGCCGGCC	192	INS	PE_PGRS20	FunctionalCategory: PE/PPE	similar to nucleotide sequence:H37Rv-3.3.3.NC_000962.3:Rv1068c:PE_PGRS20:RATT	PE-PGRS family protein PE_PGRS20	CDS	interupted gene PE, PPE, PE_PGRS
1	1213684	1213684	T	TCGGCGACGGCGGCGCCGGTGGCGGCGGCGGGGCCGGCGGCATCGG	45	INS	PE_PGRS21	FunctionalCategory: PE/PPE; Expressed in vivo in guinea pig lung at 90 but not 30 days post-infection. [PMID: 21085642]	similar to nucleotide sequence:H37Rv-3.3.3.NC_000962.3:Rv1087:PE_PGRS21:RATT	PE-PGRS family protein PE_PGRS21	CDS	interupted gene PE, PPE, PE_PGRS
1	1443434	1443434	G	GGGTTAGATTGCCCGGCTCCTCAACCCGCCGTTTCGGCGTGCATCGTCGCCGGGCTA	56	INS	29bp downstream Rv1289 and 54 bp downstream Rv1290c	.	.	.	inter_genic	cis-regulatory variant
1	1480954	1480954	C	CTCGCCCAAAGACCAATGGGCACGCTCGGTTTCGCTGGCAGCGTGCAGTGTGTCCGAGGATGCTAGCAATCGCGCGGGGTGTGATTTGGCCAGTTCGCACAATCGGGCCGCCTGGTTGACCGGCTTGCCGACCACTGTGTATTCGAATCTTTGCTTGGCGCCGACATTGCCGGCGACGATCTGGCCTGCCGCCACCCCGATGCCGGCTTGGACCTCGGGCATCTCGTTGGCCAGCCGCTCGGCTATGGCCCGGGCGGCGGCCAGCGCGGCGTCTTCGGGACGGTCGAGGCGGTTCGGGGCTCCGAAGATGGCCAGGGCGGCGTCGCCTGCGAACTTGTTGATCAGTCCGTGGTGACGGTCGACCTCGTTGACGACGATCGCGAAAAACCGGTTGAGGAG…	3348	INS	Rv1319c	FunctionalCategory: intermediary metabolism and respiration	similar to nucleotide sequence:H37Rv-3.3.3.NC_000962.3:Rv1319c:Rv1319c:RATT	Possible adenylate cyclase (ATP pyrophosphate-lyase) (adenylyl cyclase)	CDS	interupted gene
1	1519825	1524577	TACCAGTAGATGCTGGTGACCCCGACGCCAAGGTGTTTGCCGAGCAATGGCATGCTCAAGTTGTCTATCGATACCTGCTGGGCGAGTTCGAATGCGCCGCTGATGATGTCCTCGGGGTTGATGGATCCGCGCTGCCGTCGTTGACGCTTGCCTGGGGTTGTCTGCATTGCCGTTACGGCACCTCCATCAAGATAACGCCGGGTCAGTTGCAGGTATGCAGGTCGGCGGTAGTCGTCGTGCGGACAACATGTGCCGCATGGCCTCCCCGGGGACAGGCCGGGAGAACAAGAAGCCTTGCGCACGGTAACAGCGCTGATCCAATAGAATTCTGGCGGCAGCCTCGGTCTCGACGCCTTCGGCTACTACATCGAGTTGGAAGCCTTCGGCGAGTGTCATGAT…	T	-4752	DEL	Rv1353c,Rv1354c,moeY,Rv1356c	FunctionalCategory: regulatory proteins; Regulated by InbR [PMID: 26353937]; identified by similarity of predicted tertiary structure to PDB 2y2zA,2vprA,3zqiA,2o7oA,1bjzA; identified by similarity of predicted tertiary structure to PDB 2vprA,3zqiA,2y2zA,2o7oA,1bjzA,3b6aA; identified by similarity of predicted tertiary structure to PDB 2y2zA,2vprA,3zqiA,2o7oA,1bjzA; identified by similarity of pre…	ab initio prediction:I-TASSER:5.1	Probable transcriptional regulatory protein/putative transcriptional regulator	CDS	interupted gene		RD145
1	1541952	1543310	CCAGCCTGAACCGCCCCGGTGAGTCCGGAGACTCTCTGATCTGAGACCTCAGCCGGCGGCTGGTCTCTGGCGTTGAGCGTAGTAGGCAGCCTCGAGTTCGACCGGCGGGACGTCGCCGCAGTACTGGTAGAGGCGGCGATGGTTGAACCAGTCGACCCAGCGCGCGGTGGCCAACTCGACATCCTCGATGGACCGCCAGGGCTTGCCGGGTTTGATCAGCTCGGTCTTGTATAGGCCGTTGATCGTCTCGGCTAGTGCATTGTCATAGGAGCTTCCGACCGCTCCGACCGACGGTTGGATGCCTGCCTCGGCGAGCCGCTCGCTGAACCGGATCGATGTGTACTGAGATCCCCTATCCGTATGGTGGATAACGTCTTTCAGGTCGAGTACGCCTTCTTG…	C	-1358	DEL	deleted IS6110 55bp upstream Rv1371 and 141bp downstream lprF	.	.	.	inter_genic	IS6110 movement
1	1612630	1612630	T	TATCGGTACCGGTGCGCCAGGG	21	INS	Rv1435c	FunctionalCategory: cell wall and cell processes	similar to nucleotide sequence:H37Rv-3.3.3.NC_000962.3:Rv1435c:Rv1435c:RATT	Probable conserved proline, glycine, valine-rich secreted protein	CDS	interupted gene
1	1632524	1632524	T	TGGCGCCGTTGCCGCCGGCCCCACCGTC	27	INS	PE_PGRS27	FunctionalCategory: PE/PPE; found in the mycobacterial cell wall [PMID: 20825248]; highly expressed when SigL is overexpressed [PMID: 16199577]	similar to nucleotide sequence:H37Rv-3.3.3.NC_000962.3:Rv1450c:PE_PGRS27:RATT	PE-PGRS family protein PE_PGRS27	CDS	interupted gene PE, PPE, PE_PGRS
1	1637441	1637441	A	ACCGGCCCCGCCGATACCGCCGTCCCCGCCGGCCCCG	36	INS	PE_PGRS28	FunctionalCategory: PE/PPE	similar to nucleotide sequence:H37Rv-3.3.3.NC_000962.3:Rv1452c:PE_PGRS28:RATT	PE-PGRS family protein PE_PGRS28	CDS	interupted gene PE, PPE, PE_PGRS
1	1644461	1644461	G	GGGCGCGGTTCACGAGCGCCGCTCCTCCTCATCGCTTCGCTCTGCATCGTCGTC	53	INS	Rv1458c	FunctionalCategory: cell wall and cell processes	similar to nucleotide sequence:H37Rv-3.3.3.NC_000962.3:Rv1458c:Rv1458c:RATT	Probable unidentified antibiotic-transport ATP-binding protein ABC transporter	CDS	interupted gene
1	1779479	1788727	GGGTTGGCCGTGGACTGCTGAAGAACATTCCACGCCAGGAGATCAACCATGACCACCACACCAGCACGTTTCAACCACTTGGTGACGGTAACCGACCTGGAAACGGGTGACCGCGCCGTCTGCGACCGCGACCAGGTGGCCGAGACGATCCGGGCGTGGTTCCCGGACGCGCCCTTGGAGGTGAGGGAAGCGCTCGTTCGGCTGCAGGCCGCGTTGAATCGGCACGAGCACACCGGCGAGCTCGAAGCGTTCCTGCGGATCAGCGTCGAGCACGCCGACGCCGCCGGCGGCGACGAGTGCGGCCCGGCGATCCTGGCCGGCCGCTCCGGGCCGGAACAAGCCGCCATCAACCGGCAACTCGGACTCGCCGGCGACGACGAGCCCGACGGCGACGACACC…	G	-9248	DEL	part of Rv1572c, complete [Rv1573, Rv1574, Rv1575, Rv1576c, Rv1577c, Rv1578c, Rv1579c, Rv1580c, Rv1581c, HYBRA0274, Rv1582c, Rv1583c, Rv1584c, Rv1585c], and a pat of Rv1586c	FunctionalCategory: insertion seqs and phages	similar to nucleotide sequence:H37Rv-3.3.3.NC_000962.3:Rv1572c:Rv1572c:RATT	Conserved hypothetical protein	CDS	large translocation		RD3
1	1843784	1843784	T	TGTCATATGCGCCACTGCTCCTATGCCGGCTGCGCCGGCATCATCGTCGTTGGCGCGG	57	INS	Rv1637c	FunctionalCategory: conserved hypotheticals; identified by similarity of predicted tertiary structure to PDB:4chlA; identified by similarity of predicted tertiary structure to PDB:2qedA,1qh5A,1xm8A,2gcuA,2p18A; identified by similarity of predicted tertiary structure to PDB 4chlA; identified by similarity of predicted tertiary structure to PDB 4chlA; identified by similarity of predicted tertiary…	ab initio prediction:I-TASSER:5.1	Conserved protein/putative thiolester hydrolase/putative dioxygenase	CDS	interupted gene
1	1895566	1895680	CCTAGCGTGGCGACGATGCGGGCTGGGATGGGCCGCTGAGGAGCCGCGCGGTCGAGCTCTAGCGTGGCGACGATGCGGGCTGGGATGGGCCGCTGAGGAGCCGCGCGGTCGAGCT	C	-114	DEL	114 bp upstream Rv1668c	.	.	.	inter_genic	cis-regulatory variant
1	1951085	1951085	G	GCTGTGAACCGCCCCGGTGAGTCCGGAGACTCTCTGATCTGAGACCTCAGCCGGCGGCTGGTCTCTGGCGTTGAGCGTAGTAGGCAGCCTCGAGTTCGACCGGCGGGACGTCGCCGCAGTACTGGTAGAGGCGGCGATGGTTGAACCAGTCGACCCAGCGCGCGGTGGCCAACTCGACATCCTCGATGGACCGCCAGGGCTTGCCGGGTTTGATCAGCTCGGTCTTGTATAGGCCGTTGATCGTCTCGGCTAGTGCATTGTCATAGGAGCTTCCGACCGCTCCGACCGACGGTTGGATGCCTGCCTCGGCGAGCCGCTCGCTGAACCGGATCGATGTGTACTGAGATCCCCTATCCGTATGGTGGATAACGTCTTTCAGGTCGAGTACGCCTTCTTGTT…	1358	INS	inserted IS6110 interupting Rv1724c	FunctionalCategory: conserved hypotheticals	similar to nucleotide sequence:H37Rv-3.3.3.NC_000962.3:Rv1724c:Rv1724c:RATT	Hypothetical protein	CDS	interupted gene by IS6110 movement
1	1955835	1955835	G	GCATCGTCACCGGGCGTCGTCTGATTGCCCGGTTCCTCCTCGCGCCGCAAACGGCGC	56	INS	52bp upstream Rv1729c	.	.	.	inter_genic	cis-regulatory variant
1	1982242	1982242	G	GAGCGGTGGGGTGGTGATGGGTGGGGTGGTGATTTGGGGGAGGGTGAAGCCGGTGAGGTTGATGGGGTCGATGGTCAGCGGTGGGGTGGTGATGGGTGGGGTGGTGATTTGGGGGAGGGTGAAGCCGGTGAGGTTGATGGGGTCGATGGTCAGCGGTGGGGTGGTGATGGGTGGGGTGGTGATTTGGGGGAGGGTGAAGCCGGTGAGGTTGATGGGGTCGATGGTC	225	INS	PPE24	FunctionalCategory: PE/PPE; Expressed in vivo in guinea pig lung at 90 but not 30 days post-infection [PMID: 21085642]	similar to nucleotide sequence:H37Rv-3.3.3.NC_000962.3:Rv1753c:PPE24:RATT	PPE family protein PPE24	CDS	interupted gene PE, PPE, PE_PGRS
1	1983100	1983100	T	TACGGTGATGTTGGCTGGTGTGGTGGCGGCCGGGATGTTCAACGACGGCAACGTCAACCCGGGCAGGCTGAAGGCGCCG	78	INS	PPE24	FunctionalCategory: PE/PPE; Expressed in vivo in guinea pig lung at 90 but not 30 days post-infection [PMID: 21085642]	similar to nucleotide sequence:H37Rv-3.3.3.NC_000962.3:Rv1753c:PPE24:RATT	PPE family protein PPE24	CDS	interupted gene PE, PPE, PE_PGRS
1	1986835	1986835	C	CTGTTCTGAACCGCCCCGGCATGTCCGGAGACTCCAGTTCTTGGAAAGGATGGGGTCATGTCAGGTGGTTCATCGAGGAGGTACCCGCCGGAGCTGCGTGAGCGGGCGGTGCGGATGGTCGCAGAGATCCGCGGTCAGCACGATTCGGAGTGGGCAGCGATCAGTGAGGTCGCCCGTCTACTTGGTGTTGGCTGCGCGGAGACGGTGCGTAAGTGGGTGCGCCAGGCGCAGGTCGATGCCGGCGCACGGCCCGGGACCACGACCGAAGAATCCGCTGAGCTGAAGCGCTTGCGGCGGGACAACGCCGAATTGCGAAGGGCGAACGCGATTTTAAAGACCGCGTCGGCTTTCTTCGCGGCCGAGCTCGACCGGCCAGCACGCTAATTACCCGGTTCATCG…	1360	INS	inserted IS6110 interupting Rv1754c	FunctionalCategory: conserved hypotheticals	similar to nucleotide sequence:H37Rv-3.3.3.NC_000962.3:Rv1754c:Rv1754c:RATT	Conserved protein	CDS	interupted gene by IS6110 movement
1	2059026	2059103	TGAGCGGCGCCAATGAGCCGCGCCGGCGACGATGCAGTGGGGGTACCGCCCGCTTGCGGGGGACGAAGCGATGACGAG	T	-77	DEL	166 bp upstream Rv1817	.	.	.	inter_genic	cis-regulatory variant
1	2133065	2133065	T	TTCGCATGCCGTCACC	15	INS	Rv1883c	FunctionalCategory: conserved hypotheticals	similar to nucleotide sequence:H37Rv-3.3.3.NC_000962.3:Rv1883c:Rv1883c:RATT	Conserved hypothetical protein	CDS	interupted gene
1	2145662	2145662	C	CGGCGGTCGCGGCGGGGCGGGCGGTAGAGGCGGCGACGGCGGGCAA	45	INS	lppD	.	ab initio prediction:Prodigal:002006	hypothetical protein	CDS	interupted gene
1	2162972	2162972	T	TCAACCCAAACGGATTAATCGCGAAGCCGGGGATCGTAACCGGGCTCGTGCCCCCGCTCAACGGAACATCCAACCCAAACGGATTAATCGCGAAACCAGGGATCGTGACAGCGTTGGTGCCCCCGCTCAACGGAACATTCAACCCAAACGGATTAATCGCGAAACCAGGGATCGTGACAGCGTTGGTGCCCCCGCTCAACGGAACATTCAACCCAAACGGATTAATCGCGAAACCAGGGATCGTGACAGCGTTGGTGCCCCCGCTCAACGGAACATCCAACCCAAACGGATTAATCGCGAAACCAGGGATCGTGACAGCGTTGGTGCCCCCGCTCAACGGAACATCCAACCCAAACGGATTAATCGCGAAACCAGGGATCGTAACCGGGCTCGTGCCCC…	552	INS	PPE34	FunctionalCategory: PE/PPE; Interacts with TLR2 and triggers functional maturation of human dendritic cells and secretion of immunomodulatory cytokines [PMID: 20837474]; Facilitates a shift in the ensuing immunity toward the Th2 phenotype in vivo which could aid in immune evasion by mycobacteria [PMID: 20837474]; Associated with cell wall and partially exposed on cell surface [PMID: 20837474]; Ex…	similar to nucleotide sequence:H37Rv-3.3.3.NC_000962.3:Rv1917c:PPE34:RATT	Probable T-cell antigen/PPE family protein PPE34	CDS	interupted gene PE, PPE, PE_PGRS
1	2163327	2163396	GATCGGACCGACACCACCCAGCGCGTTCAGGCTCAACGGAATACCAGGAATAGTAATATCAGGCACCACA	G	-69	DEL	PPE34	FunctionalCategory: PE/PPE; Interacts with TLR2 and triggers functional maturation of human dendritic cells and secretion of immunomodulatory cytokines [PMID: 20837474]; Facilitates a shift in the ensuing immunity toward the Th2 phenotype in vivo which could aid in immune evasion by mycobacteria [PMID: 20837474]; Associated with cell wall and partially exposed on cell surface [PMID: 20837474]; Ex…	similar to nucleotide sequence:H37Rv-3.3.3.NC_000962.3:Rv1917c:PPE34:RATT	Probable T-cell antigen/PPE family protein PPE34	CDS	interupted gene PE, PPE, PE_PGRS
1	2180393	2180415	CCGCCTTGGCCTTGTTTGACCAT	C	-22	DEL	Rv1928c	FunctionalCategory: intermediary metabolism and respiration	similar to nucleotide sequence:H37Rv-3.3.3.NC_000962.3:Rv1928c:Rv1928c:RATT	Probable short-chain type dehydrogenase/reductase	CDS	interupted gene
1	2268319	2268319	A	AAACAGCGTCCGGGCGTGCAGCACAGTCGAATCGAGTGCGTAGACCTGCATGCTATAGCCGTCAATCCCAAGATTCATACAATGTTGCGCGTGCCATTCTGTTGCAGCACGCAATAACCATGCCAGCTCTTTGGTCAAGTGCTCCTCTAGATAGTGCTCTAGCTGAGCGACGCTTGTCATCGCTGGCGTTCGTTGAACCATCCTAAAAGGATAGCGTTGAACCATCCTAAAAGGATAGCGGTTTCATGGCGCTGCCTAACTAATTTGGAAGCTGCGCAGCGCCGTTGGGCCCCGGCCAGCATCTGCTGCGCGCCCTCGCGCACAATCTCATCGATCACCGACGACACCGGGCCCGCCAACACGACCGGCACGGCAGAATCACGATTGCCGACCTCAGGG…	5000	INS	mamB	Defective MTase activity in M. tuberculosis H37Rv due to truncation as part of the RvD1 deletion. Complete and functional in other strains[PMID: 26704977]; FunctionalCategory: conserved hypotheticals; Type IIG Methyltransferase; hemimethylates DNA at asymmetric motif site; Restriction enzyme/m-6-adenine DNA methyltransferase (Mycobacterial adenine methyltransferase B 'MamB')	similar to nucleotide sequence:H37Rv-3.3.3.NC_000962.3:Rv2024c:mamB:RATT	.	CDS	interupted gene
1	2347005	2347119	CGCACCCGGCTCCGCCGCGCTTGCGATCGCCACTGGACCCAACAAGTGGCGACCCGCTGCACCCGGCTCCGCCGCGCTTGCGATCGCCACTGGACCCAACAAGTGGCGACCCGCT	C	-114	DEL	Rv2090	FunctionalCategory: information pathways	similar to nucleotide sequence:H37Rv-3.3.3.NC_000962.3:Rv2090:Rv2090:RATT	Probable 5'-3' exonuclease	CDS	interupted gene
1	2351663	2351663	C	CCTCGCCTGGGCTGGCGAGCAGACGCAAAATCCCCCGCACGCCCGGCGTGTCGGGGGATTTTGCGTCTG	68	INS	11bp upstream helY	.	.	.	inter_genic	cis-regulatory variant
1	2361506	2363278	GCCGACGACATGGGCCTGGGCAAGACGGTGCAGCTATTGGCCCTGGAAACCTTGGAATCCGTTCAGCGCCACCAGGATCGCGGCGTCGGACCCACACTGCTACTGTGCCCGATGTCGTTGGTGGGCAACTGGCCGCAGGAAGCGGCCAGGTTTGCACCCAACCTGCGGGTGTACGCCCACCACGGGGGCGCCCGGCTGCACGGCGAGGCGTTGCGCGACCACCTCGAGCGCACCGACCTGGTCGTGAGCACCTATACCACCGCCACCCGCGACATCGACGAGCTGGCGGAATACGAATGGAACCGGGTGGTGCTGGACGAGGCCCAGGCGGTGAAGAACAGCCTGTCCCGGGCGGCCAAGGCGGTGCGACGGCTACGCGCGGCGCACCGGGTCGCGCTG…	G	-1772	DEL	helZ, Rv2102	FunctionalCategory: information pathways	similar to nucleotide sequence:H37Rv-3.3.3.NC_000962.3:Rv2101:helZ:RATT	Probable helicase HelZ	CDS	interupted gene
1	2365008	2366366	GCGATGAACCGCCCCGGCATGTCCGGAGACTCCAGTTCTTGGAAAGGATGGGGTCATGTCAGGTGGTTCATCGAGGAGGTACCCGCCGGAGCTGCGTGAGCGGGCGGTGCGGATGGTCGCAGAGATCCGCGGTCAGCACGATTCGGAGTGGGCAGCGATCAGTGAGGTCGCCCGTCTACTTGGTGTTGGCTGCGCGGAGACGGTGCGTAAGTGGGTGCGCCAGGCGCAGGTCGATGCCGGCGCACGGCCCGGGACCACGACCGAAGAATCCGCTGAGCTGAAGCGCTTGCGGCGGGACAACGCCGAATTGCGAAGGGCGAACGCGATTTTAAAGACCGCGTCGGCTTTCTTCGCGGCCGAGCTCGACCGGCCAGCACGCTAATTACCCGGTTCATCGCC…	G	-1358	DEL	deleted IS6110 591bp upstream PE22 and 356bp upstream hypothetical protein of 258bp	.	.	.	inter_genic	IS6110 movement
1	2372034	2372034	G	GGCCCGCCGACGATGCGGGCCGCGCAGCGGGCCGCTGAGGAGGCGGGCATCAAGCAAC	57	INS	dop	FunctionalCategory: intermediary metabolism and respiration	similar to nucleotide sequence:H37Rv-3.3.3.NC_000962.3:Rv2112c:dop:RATT	Deamidase of pup Dop	CDS	cis-regulatory variant
1	2401423	2401423	T	TGGCTCCTCCTCACCCCGTTACCCGGGGCGCATCGTCGCCGAGCTCGATTTGATTGCCCGGCTCCTCCTCACCCCGTTACCCGGGGCGCATCGTCGCCGAGCTCGATTTGATTGCCC	116	INS	103bp upstream Rv2141c	.	.	.	inter_genic	cis-regulatory variant
1	2423177	2423402	GCCGGCACCGCCGATGCCGCCGTCCCCGCCGCTGGTGCCGGCCGACGAGAAGCCGCCGTTGCCGCCGCGCCCGCCGACGCCGCCGTTGCCGTAGAACAGCCCGCCGTTGCCGCCGGCCGCGCCGGCGCCGCCGGACCCCGCATCGGCAAGGGTGGAGCTGTTGTCGTTGCCCCCGTTGCCGCCGGCACCGCCGTTGCCGCCGTTGCCGATCAGCCCGACGTGCCCA	G	-225	DEL	PE_PGRS38	FunctionalCategory: PE/PPE; Located in the cell membrane [PMID: 21261938]; Expressed in vivo in guinea pig lung at both 30 and 90 days post-infection [PMID: 21085642]	similar to nucleotide sequence:H37Rv-3.3.3.NC_000962.3:Rv2162c:PE_PGRS38:RATT	PE-PGRS family protein PE_PGRS38	CDS	interupted gene PE, PPE, PE_PGRS
1	2429711	2431069	TGGGTGAACCGCCCCGGTGAGTCCGGAGACTCTCTGATCTGAGACCTCAGCCGGCGGCTGGTCTCTGGCGTTGAGCGTAGTAGGCAGCCTCGAGTTCGACCGGCGGGACGTCGCCGCAGTACTGGTAGAGGCGGCGATGGTTGAACCAGTCGACCCAGCGCGCGGTGGCCAACTCGACATCCTCGATGGACCGCCAGGGCTTGCCGGGTTTGATCAGCTCGGTCTTGTATAGGCCGTTGATCGTCTCGGCTAGTGCATTGTCATAGGAGCTTCCGACCGCTCCGACCGACGGTTGGATGCCTGCCTCGGCGAGCCGCTCGCTGAACCGGATCGATGTGTACTGAGATCCCCTATCCGTATGGTGGATAACGTCTTTCAGGTCGAGTACGCCTTCTTGTT…	T	-1358	DEL	deleted IS6110 255 bp upstream Rv2166c and 94 bp downstream Rv2169c	.	.	.	inter_genic	IS6110 movement
1	2460923	2460980	TAGCCCGGCGACGACCCGGGTCGGCACGACCCGGGAAGGAACCGGGCAAATCAAGCAC	T	-57	DEL	3bp before the end qcrB	FunctionalCategory: intermediary metabolism and respiration	similar to nucleotide sequence:H37Rv-3.3.3.NC_000962.3:Rv2196:qcrB:RATT	Probable ubiquinol-cytochrome C reductase QcrB (cytochrome B subunit)	CDS	cis-regulatory variant
1	2531564	2531723	CCTCATCGCTTCGCTCTGCATCGTCACCGGCGCGACTCATCTGCGCCGCTCCTGCTCATCGCTTCGCTCTGCATCGTCACCGGCGCGACTCATCTGCGCCGCTCCTGCTCATCGCTTCGCTCTGCATCGTCACCGGCGCGACTCATCTGCGCCGCTCCTG	C	-159	DEL	226 bp upstream Rv2258c	.	.	.	inter_genic	cis-regulatory variant
1	2544796	2551275	CAGTTGCTCACCGGGTCGGCCCGTCGCTGACCGGACGACCCGTTGTTCGGGTGCGTGGCACACGACACCAACCGGTATCGTCTGTTGCCGTGACTTCTCCGATTGCTCCGAATACCAAAAGCGACGGTTCTCGCTGATGACTACCCCACCCGACAAGGCGCGGCGCCGGTTTCTTCGCGACGCCTACAAGAACGCTGAGCGCGTCGCACGAACCGCTTTGCTCACAATCGACCAGGACCAGCTTGAGCAGCTGCTCGACTACGTCGACGAGAGACTCGGCGAACAGCCTTGTGACCACACCGCCCGGCATGCGCAACGATGGGCCCAATCACACCGCATCGAATGGGAGACGCTGGCCGAGGGCCTACAAGAGTTTGGTGGCTACTGCGATTGTGAGAT…	C	-6479	DEL	part of lppN, complete [Rv2271, Rv2272, Rv2273, mazF8, mazE8, Rv2275, cyp121, Rv2277c, IS6110], and a part of Rv2280	FunctionalCategory: cell wall and cell processes	similar to nucleotide sequence:H37Rv-3.3.3.NC_000962.3:Rv2270:lppN:RATT	Probable lipoprotein LppN	CDS	large deletions		RD182
1	2610458	2610458	C	CCAGCCTGAACCGCCCCGGCATGTCCGGAGACTCCAGTTCTTGGAAAGGATGGGGTCATGTCAGGTGGTTCATCGAGGAGGTACCCGCCGGAGCTGCGTGAGCGGGCGGTGCGGATGGTCGCAGAGATCCGCGGTCAGCACGATTCGGAGTGGGCAGCGATCAGTGAGGTCGCCCGTCTACTTGGTGTTGGCTGCGCGGAGACGGTGCGTAAGTGGGTGCGCCAGGCGCAGGTCGATGCCGGCGCACGGCCCGGGACCACGACCGAAGAATCCGCTGAGCTGAAGCGCTTGCGGCGGGACAACGCCGAATTGCGAAGGGCGAACGCGATTTTAAAGACCGCGTCGGCTTTCTTCGCGGCCGAGCTCGACCGGCCAGCACGCTAATTACCCGGTTCATCG…	1358	INS	inserted IS6110 interupting Rv2336	FunctionalCategory: conserved hypotheticals	similar to nucleotide sequence:H37Rv-3.3.3.NC_000962.3:Rv2336:Rv2336:RATT	Hypothetical protein	CDS	interupted gene by IS6110 movement
1	2633648	2633648	G	GATCTGAACCGCCCCGGTGAGTCCGGAGACTCTCTGATCTGAGACCTCAGCCGGCGGCTGGTCTCTGGCGTTGAGCGTAGTAGGCAGCCTCGAGTTCGACCGGCGGGACGTCGCCGCAGTACTGGTAGAGGCGGCGATGGTTGAACCAGTCGACCCAGCGCGCGGTGGCCAACTCGACATCCTCGATGGACCGCCAGGGCTTGCCGGGTTTGATCAGCTCGGTCTTGTATAGGCCGTTGATCGTCTCGGCTAGTGCATTGTCATAGGAGCTTCCGACCGCTCCGACCGACGGTTGGATGCCTGCCTCGGCGAGCCGCTCGCTGAACCGGATCGATGTGTACTGAGATCCCCTATCCGTATGGTGGATAACGTCTTTCAGGTCGAGTACGCCTTCTTGTT…	1358	INS	inserted IS6110 interupting PPE38	FunctionalCategory: PE/PPE; Expressed in vivo in guinea pig lung at 90 but not 30 days post-infection [PMID: 21085642]; Found in whole-cell lysate but absent in culture filtrate and membrane [PMID: 21920479]; Located in the cell membrane [PMID: 21261938]; Associated with the cell wall and exposed on the cell surface in M. marinum; disruption of the gene altered the cell surface properties and led…	ab initio prediction:Prodigal:002006	PPE family protein PPE38	CDS	interupted gene PE, PPE, PE_PGRS by IS6110
1	2634673	2634694	GCATACCCGCCCCAGCACCCCC	G	-21	DEL	PPE38	FunctionalCategory: PE/PPE; Expressed in vivo in guinea pig lung at 90 but not 30 days post-infection [PMID: 21085642]; Found in whole-cell lysate but absent in culture filtrate and membrane [PMID: 21920479]; Located in the cell membrane [PMID: 21261938]; Associated with the cell wall and exposed on the cell surface in M. marinum; disruption of the gene altered the cell surface properties and led…	similar to nucleotide sequence:H37Rv-3.3.3.NC_000962.3:Rv2352c:PPE38:RATT	PPE family protein PPE38	CDS	interupted gene PE, PPE, PE_PGRS
1	2706548	2706548	A	ACAGCGACCATATCGCCGAGCT	21	INS	Rv2407	FunctionalCategory: conserved hypotheticals; Type III sulfatases are zinc dependent beta-lactamase	similar to nucleotide sequence:H37Rv-3.3.3.NC_000962.3:Rv2407:Rv2407:RATT	Type III sulfatase zinc-sulfatase	CDS	interupted gene
1	2786275	2787633	TCAGTGAACCGCCCCGGTGAGTCCGGAGACTCTCTGATCTGAGACCTCAGCCGGCGGCTGGTCTCTGGCGTTGAGCGTAGTAGGCAGCCTCGAGTTCGACCGGCGGGACGTCGCCGCAGTACTGGTAGAGGCGGCGATGGTTGAACCAGTCGACCCAGCGCGCGGTGGCCAACTCGACATCCTCGATGGACCGCCAGGGCTTGCCGGGTTTGATCAGCTCGGTCTTGTATAGGCCGTTGATCGTCTCGGCTAGTGCATTGTCATAGGAGCTTCCGACCGCTCCGACCGACGGTTGGATGCCTGCCTCGGCGAGCCGCTCGCTGAACCGGATCGATGTGTACTGAGATCCCCTATCCGTATGGTGGATAACGTCTTTCAGGTCGAGTACGCCTTCTTGTT…	T	-1358	DEL	deleted IS6110 3 bp upstream Rv2478c and 606 bp downstream Rv2481c	.	.	.	inter_genic	IS6110 movement
1	2868546	2868546	G	GCCAATATCGTGCGGGAGGAAGCCGCCAAGTACGGTGCGACCACCGAGTCGTCGCTATTTAACGAATCGGCCAAGCGCGACTACGACGTGCAGGGCAACGGCTACGAATTCCGACTCCTGCAAATCAAATTCGCCACACTTAACATCACCGGCGATTGTTTTCTGTTGCAGAAGGTGCTCGACCTGCCGGCCGGACAACTCCCCCCGGAACCACCCATCTGGCCAACGACCTCGACGCCACATTGATCGCACCACAACCGATTCCCCGAACGCTCCCACGGTGGCAGCGCATCGTCGCGCTGACCATGATCGGCATATCAACCGCGCTGATAGGTGGCTGCACAATGGATCAAAGCCCTGACACATCACGGCGCCTGACCGACGAGCAGAAGATCCAGC…	656	INS	lppA	FunctionalCategory: cell wall and cell processes	similar to nucleotide sequence:H37Rv-3.3.3.NC_000962.3:Rv2543:lppA:RATT	Probable conserved lipoprotein LppA	CDS	interupted gene
1	2973772	2975130	TTCGTGAACCGCCCCGGCATGTCCGGAGACTCCAGTTCTTGGAAAGGATGGGGTCATGTCAGGTGGTTCATCGAGGAGGTACCCGCCGGAGCTGCGTGAGCGGGCGGTGCGGATGGTCGCAGAGATCCGCGGTCAGCACGATTCGGAGTGGGCAGCGATCAGTGAGGTCGCCCGTCTACTTGGTGTTGGCTGCGCGGAGACGGTGCGTAAGTGGGTGCGCCAGGCGCAGGTCGATGCCGGCGCACGGCCCGGGACCACGACCGAAGAATCCGCTGAGCTGAAGCGCTTGCGGCGGGACAACGCCGAATTGCGAAGGGCGAACGCGATTTTAAAGACCGCGTCGGCTTTCTTCGCGGCCGAGCTCGACCGGCCAGCACGCTAATTACCCGGTTCATCGCC…	T	-1358	DEL	deleted IS6110 78bp downstream Rv2647 and 332bp downstream Rv2650c	.	.	.	inter_genic	IS6110 movement
1	2992251	2992251	C	CAGCGGTGATCGCAAGCGCGGCGAGCCGGGCGCAGCGGGTCACCGCCATCGGGACT	55	INS	aftC	FunctionalCategory: cell wall and cell processes	similar to nucleotide sequence:H37Rv-3.3.3.NC_000962.3:Rv2673:aftC:RATT	Possible arabinofuranosyltransferase AftC	CDS	interupted gene
1	2997701	2997701	G	GCGATGAGGAGGAGCGGCGCTTGACCTCCGCCGGCGACGATGCAGAGCGCAGCGATGAGGAGGAGCGGCGCTTGACCTCCGCCGGCGACGATGCAGAGCGCAA	102	INS	Rv2680	FunctionalCategory: conserved hypotheticals; Predicted to be involved in DNA/RNA-associated processes based on evidence from STRING database (protein-protein interactions)[PMID: 22485162]	similar to nucleotide sequence:H37Rv-3.3.3.NC_000962.3:Rv2680:Rv2680:RATT	Conserved protein	CDS	interupted gene
1	3121661	3122025	AGTTTCCGTCCCCTCTCGGGGTTTTGGGTCTGACGACCGGACTTGATCGACGCGAACCTGTCTGACGCGAACCTGTTTCCGTCCCCTCTCGGGGTTTTGGGTCTGACGACGGCTGGAAAAGGGCGCGGGGCAACCGCATCGTCAAGAGTTTCCGTCCCCTCTCGGGGTTTTGGGTCTGACGACGCGTTGTGGTCGTGTCGTGGAGCCTGTATTTCGCTGGTTTCCGTCCCCTCTCGGGGTTTTGGGTCTGACGACCATTAGTTGGTGTTGTGATCGCTAAACGCCGGGGCAGTTTCCGTCCCCTCTCGGGGTTTTGGGTCTGACGACCTATCCGCGGGAAGAGATCACGAATCCGGCGTCGAAGG	A	-364	DEL	CRISPR	.	.	.	repeat_region	CRISPR repeat_region
1	3122116	3122116	G	GTTTTGGGTCTGAC	13	INS	CRISPR	.	.	.	repeat_region	CRISPR repeat_region
1	3123677	3123677	A	AAGTTTCCGTCCCCTCTCGGGGTTTTGGGTCTGACGACTCGACGATTGGGACATCGACATCGACGCGATCGTCGACGAGTTTCCGTCCTCTCTCGGGGTTTTGGGTCTGACGACGTGATCTTCTCTCCTGGCGAGGTCAAGGAAATCGATGTGG	153	INS	CRISPR	.	.	.	repeat_region	CRISPR repeat_region
1	3128121	3128121	G	GGACGTGAACCGCCCCGGTGAGTCCGGAGACTCTCTGATCTGAGACCTCAGCCGGCGGCTGGTCTCTGGCGTTGAGCGTAGTAGGCAGCCTCGAGTTCGACCGGCGGGACGTCGCCGCAGTACTGGTAGAGGCGGCGATGGTTGAACCAGTCGACCCAGCGCGCGGTGGCCAACTCGACATCCTCGATGGACCGCCAGGGCTTGCCGGGTTTGATCAGCTCGGTCTTGTATAGGCCGTTGATCGTCTCGGCTAGTGCATTGTCATAGGAGCTTCCGACCGCTCCGACCGACGGTTGGATGCCTGCCTCGGCGAGCCGCTCGCTGAACCGGATCGATGTGTACTGAGATCCCCTATCCGTATGGTGGATAACGTCTTTCAGGTCGAGTACGCCTTCTTGT…	1359	INS	inserted IS6110 interupting Rv2819c	FunctionalCategory: conserved hypotheticals	similar to nucleotide sequence:H37Rv-3.3.3.NC_000962.3:Rv2819c:Rv2819c:RATT	Hypothetical protein	CDS	interupted gene by IS6110 movement
1	3196298	3196384	ACAGTTCGGTGGTGCGCTCACAGTAGCGGCGTGAGCCTTTCGTGCAGCGTGAGCGTGCGCGGCTGACGCGGCGCAACCCGCGCAACG	A	-86	DEL	Rv2885c	FunctionalCategory: insertion seqs and phages	similar to nucleotide sequence:H37Rv-3.3.3.NC_000962.3:Rv2885c:Rv2885c:RATT	Probable transposase	CDS	interupted gene
1	3234352	3234352	G	GACCCCGTGGCGATCGCAAGCGCGGCGCAGCCGCGCGCAGCGGGTCGCCACCATCAGACCCCGTGGCGATCGCAAGCGCGGCGCAGCCGCGCGCAGCGGGTCGCCACCATCAGACCCCGTGGCGATCGCAAGCGCGGCGCAGCCGCGCGCAGCGGGTCGCCACCATCAGACCCCGTGGCGATCGCAAGCGCGGCGCAGCCGCGCGCAGCGGGTCGCCACCATCAGACCCCGTGGCGATCGCAAGCGCGGCGCAGCCGCGCGCAGCGGGTCGCCACCATCAAACCCCGTGGCGATCGCAAGCGCGGCGCAGCCGCGCGCAGCGGGTCGCCACCATCAAACCCCGTGGCGATCGCAAGCGCGGCGCAGCCGCGCGCAGCGGGTCGCCACCATCAAACCCCG…	728	INS	253bp upstream amt and 112 bp downstream ftsY	.	.	.	inter_genic	cis-regulatory variant
1	3338272	3338450	TAAGTGCCGATCGCAAGCGCGGCGCTTGCGCCGGGCGCGGCGGGTCGGCACCATCGGGCTAAGTGCCGATCGCAAGCGCGGCGCTAGCGCCGGGCGCGGCGGGTCGGCACCATCGGGCTAAGTGCCGATCGCAAGCGCGGCGCTTGCGCCGGGCGCGGCGGGTCGGCACCATCGGGCTA	T	-178	DEL	174 bp downstream Rv2980 and 116bp downstream ddlA	.	.	.	inter_genic	cis-regulatory variant
1	3379418	3381858	CATGGGAATGGGGTTATGGTTGCGGCGGCCACGGCGTTGCTGGCTTCATTGGCGCCGGGTTTGACGATGACCGGTGCCGGGCCGGTGTGTGGTGTGGCCACCAGCGCGGCACCCACCACCGCCTCATAGGCGCTCATCACGGTGGCCGCCTGGACCCACATCCGCACATAGTCGGCCTCGTTGAGCGCGATCGGGATCGTGTTGATCCCAAAGAAATTCGTCGCCACCAACACCGCATGCGTGAGGTGGTTGGCCGCCAACTCCGGCAACGTCGGCATCTCCGCCAACGCACAAACATAGCCAGCCGCCGCGGCCTCATGCTCACCGGCCGCCGCCGCGCTATCCGCACTGGCCTGCACCAACCACGCCACATACGGCACATAGGCGGCCACAAACAAC…	C	-2440	DEL	part of PPE46, complete PE27A,HYBRA0352,esxR,esxS, and a part of PPE47	FunctionalCategory: PE/PPE; Associated with virulence in vivo; transposon insertion mutant of Rv3018c exhibited attenuated growth in macrophages [PMID: 10564470]; Contains IS element insertion site within an ORF [PMID: 22703188]	similar to nucleotide sequence:H37Rv-3.3.3.NC_000962.3:Rv3018c:PPE46:RATT	T-cell antigen	CDS	interupted gene PE, PPE, PE_PGRS
1	3425006	3425006	C	CGCGAGCAGACGCAGAATCGCCCAAAATCCAAGATTTTGAGGCGATTCTGCGTCTGCTCGCGCAACCGG	68	INS	36 bp upstream Rv3060c	.	.	.	inter_genic	cis-regulatory variant
1	3503091	3503091	A	ACTCGGCAGCCGGATAGG	17	INS	PPE50	FunctionalCategory: PE/PPE; Essential for growth in vitro [PMID: 12657046]; Down-regulated on treatment with glycine/lysozyme [PMID: 23195184]	similar to nucleotide sequence:H37Rv-3.3.3.NC_000962.3:Rv3135:PPE50:RATT	T-cell Antigen	CDS	interupted gene PE, PPE, PE_PGRS
1	3503092	3503421	TGGACTACGCGTTCTTACCACCGGAGATCAACTCCGCGCGTATGTACAGCGGTCCCGGACCGAATTCAATGTTGGTTGCCGCGGCCAGCTGGGATGCGCTGGCCGCGGAGTTAGCATCCGCAGCAGAGAACTACGGCTCGGTGATTGCGCGTCTGACCGGTATGCACTGGTGGGGCCCGGCGTCCACGTCGATGCTGGCCATGTCGGCTCCATACGTGGAATGGCTGGAGCGGACCGCCGCGCAGACCAAGCAGACCGCTACCCAAGCCAGAGCGGCGGCGGCGGCATTCGAGCAGGCTCATGCGATGACGGTGCCCCCAGCGTTGGTCA	T	-329	DEL	PPE50	FunctionalCategory: PE/PPE; Essential for growth in vitro [PMID: 12657046]; Down-regulated on treatment with glycine/lysozyme [PMID: 23195184]	similar to nucleotide sequence:H37Rv-3.3.3.NC_000962.3:Rv3135:PPE50:RATT	T-cell Antigen	CDS	interupted gene PE, PPE, PE_PGRS
1	3530431	3530431	G	GCGCCGCGGCCGCCGATGCCCCGCCGTGATAGCCCACCATCGCGGCCACATCGGCGGCCCACATCTGTTCATACATCGCCTCAGCGGCCGCGATCGCCGGCGCATTCTGCCCAAACAGATTCGACAACACCAACTGCACAAACGCATTACGGTTGGCCGCCACCAGCATCGGATGCACCGTCGCCGCCCGCGCCGCCTCAAACGCACTGGCCACCGCCTTGGCCTGAGCCGACGCGCCAGCGGCCCGCGCCGCCGCAGCAGCCAACCACCCCGCATACGGCGCCGCCGCCGCGGCCATCGCCGCCGCCGCCGCACCCTGCCAGGACTGACCCGCCAACCCCGAAGTCACCGACCCAAACGAGGACGCCGCCACCGCCAACTCCGCGGCCAAACCATCCC…	2149	INS	PPE53	FunctionalCategory: PE/PPE; Expressed in vivo in guinea pig lung at 90 but not 30 days post-infection [PMID: 21085642]; Stuctural and profile-sequence similarity to numerous secreted effector proteins; identified by similarity of predicted tertiary structure to PDB 4om9A,1wxrA,3h09B	ab initio prediction:I-TASSER:5.1	PPE family protein PPE53/putative transporter (secretion system)	CDS	interupted gene PE, PPE, PE_PGRS
1	3552983	3554341	TCGATGAACCGCCCCGGCATGTCCGGAGACTCCAGTTCTTGGAAAGGATGGGGTCATGTCAGGTGGTTCATCGAGGAGGTACCCGCCGGAGCTGCGTGAGCGGGCGGTGCGGATGGTCGCAGAGATCCGCGGTCAGCACGATTCGGAGTGGGCAGCGATCAGTGAGGTCGCCCGTCTACTTGGTGTTGGCTGCGCGGAGACGGTGCGTAAGTGGGTGCGCCAGGCGCAGGTCGATGCCGGCGCACGGCCCGGGACCACGACCGAAGAATCCGCTGAGCTGAAGCGCTTGCGGCGGGACAACGCCGAATTGCGAAGGGCGAACGCGATTTTAAAGACCGCGTCGGCTTTCTTCGCGGCCGAGCTCGACCGGCCAGCACGCTAATTACCCGGTTCATCGCC…	T	-1358	DEL	deleted IS6110 182 bp downstream Rv3183 and 1,714bp upstream Rv3188	.	.	.	inter_genic	IS6110 movement
1	3554466	3555824	GATTTGAACCGCCCCGGCATGTCCGGAGACTCCAGTTCTTGGAAAGGATGGGGTCATGTCAGGTGGTTCATCGAGGAGGTACCCGCCGGAGCTGCGTGAGCGGGCGGTGCGGATGGTCGCAGAGATCCGCGGTCAGCACGATTCGGAGTGGGCAGCGATCAGTGAGGTCGCCCGTCTACTTGGTGTTGGCTGCGCGGAGACGGTGCGTAAGTGGGTGCGCCAGGCGCAGGTCGATGCCGGCGCACGGCCCGGGACCACGACCGAAGAATCCGCTGAGCTGAAGCGCTTGCGGCGGGACAACGCCGAATTGCGAAGGGCGAACGCGATTTTAAAGACCGCGTCGGCTTTCTTCGCGGCCGAGCTCGACCGGCCAGCACGCTAATTACCCGGTTCATCGCC…	G	-1358	DEL	deleted IS6110 1,665 bp downstream Rv3183 and 231 bp upstream Rv3188	.	.	.	inter_genic	IS6110 movement
1	3665583	3665646	AGAAGTGAGTGACGGGAACGAGACGAACAATCCGGCCCCTGTGAGTCGAGTGAGCGGAACGAAC	A	-63	DEL	accE5	FunctionalCategory: lipid metabolism	similar to nucleotide sequence:H37Rv-3.3.3.NC_000962.3:Rv3281:accE5:RATT	Probable bifunctional protein acetyl-/propionyl-coenzyme A carboxylase (epsilon chain) AccE5	CDS	interupted gene
1	3711260	3712312	TTGGTCACTTCGTGGCCGTTGTTGTTGTTACGCACGGTACCCACGAAGATGACGGCGCCGCCCTGGGAAGGTCCAGATATCGCGTTGAGCACTTCATCGACGCTCAGCGGCTCATCGGTGAGCCGGCAGTAGACATCGGAGCCCCCGGCAACCTGCGGTATGAACGCCACCGTGTCGCCATCGTCGAGAATCGTTGATGCTGGCGCTATGGATTCGTTAACGGCCATCCGCACTCGCTTGCGAAAATCAGCAAGTGGCGGATAGTCGATTTGCAATTGGTCGACTAAGCCGTCGACGGTGGTGCCGCTTTCGAGTGAGATCTTCTCGTGAGCGACCTTGCACGCTTCGCGAACCGCGCCAAAGTAGAGCACATTGACAGTAATCATTCAACATCCATCC…	T	-1052	DEL	moaX, moaC3, Rv3324A	FunctionalCategory: intermediary metabolism and respiration	ab initio prediction:Prodigal:002006	Probable MoaD-MoaE fusion protein MoaX	CDS	interupted gene
1	3713667	3713667	A	ACCGCGAGGTGGGTGTGTCGGTGTGACAGACGCCGTGTCGCGGTGGTTTGTTCCGGATCACCTGGTGTCTGGCTCACTTTGCGTCTGCCGTCCTCTTGGGGTTGGCGTTGAGCAGTATTGCCGGCACTAGGTGAGAAGGACCGGCCGGCGTGACTTGATAGGAGCGTGGCTTTCGCCCCGACTGAGATGTGTCCGCCGACCGGCCCAACCTCAACACCCCCTCAAGTGAAG	230	INS	13 bp upstream Rv3327	.	.	.	inter_genic	cis-regulatory variant
1	3732877	3736333	CACCCGACATTGCCCAACCCGACATTGTTGCCGCCGATATTGCCGCCACCCACATTGAACCCACCGACGTTGCCCGCACCCAGGTTAAAGTCCCCGACATTGCCCAACCCGACATTGCCCAACCCCACATCGGCCAACCCGAAATTGAGGACCAGACCCTGATGCAGCGCCGTCCCGCTCGCCAACAATCCCGACAACTGCTGACCGACACTACCCAAACCCGACACCAACGCCGGCGCACCCAACCCCAACACGCTGGTGTTGAACAGCCCCGACATGCCAGAGCCGAAATTCAGCACACCCGAATGCAGCGTGCCGGCGTTGAAAACACCCGAACCCCCACCCAGCAACGCCGACGGAGCCTGATTCCAGCCACCCGACACCATCGCGCCGACATTC…	C	-3456	DEL	PPE54	FunctionalCategory: PE/PPE; Expressed in vivo in guinea pig lung at both 30 and 90 days post-infection. [PMID: 21085642]; Essential for in vitro growth [PMID: 12657046]; Contains IS6110 insertion site [PMID: 22703188]; induced and exported in vivo [PMID: 28442606]	similar to nucleotide sequence:H37Rv-3.3.3.NC_000962.3:Rv3343c:PPE54:RATT	PPE family protein PPE54	CDS	interupted gene PE, PPE, PE_PGRS
1	3741871	3741919	GCGCCGCCCTTGCCGCCCGCGCCGCCGGTGGAGCCAGGGCCGACACCGT	G	-48	DEL	PE_PGRS50	FunctionalCategory: PE/PPE; Expressed in vivo in guinea pig lung at both 30 and 90 days post-infection [PMID: 21085642]; Upregulated in dosR mutant strains [PMID: 26270051]; Contains 77 copies of calcium-binding parallel beta-helix/beta-roll motif [PMID: 18267304]	similar to nucleotide sequence:H37Rv-3.3.3.NC_000962.3:Rv3345c:PE_PGRS50:RATT	PE-PGRS family protein PE_PGRS50	CDS	interupted gene PE, PPE, PE_PGRS
1	3742175	3742175	C	CTGCCGCCGCTGCCGCCGT	18	INS	PE_PGRS50	FunctionalCategory: PE/PPE; Expressed in vivo in guinea pig lung at both 30 and 90 days post-infection [PMID: 21085642]; Upregulated in dosR mutant strains [PMID: 26270051]; Contains 77 copies of calcium-binding parallel beta-helix/beta-roll motif [PMID: 18267304]	similar to nucleotide sequence:H37Rv-3.3.3.NC_000962.3:Rv3345c:PE_PGRS50:RATT	PE-PGRS family protein PE_PGRS50	CDS	interupted gene PE, PPE, PE_PGRS
1	3744931	3744931	G	GCCGCCGTGCCGCCGGCGCCGCCACCA	26	INS	PE_PGRS50	FunctionalCategory: PE/PPE; Expressed in vivo in guinea pig lung at both 30 and 90 days post-infection [PMID: 21085642]; Upregulated in dosR mutant strains [PMID: 26270051]; Contains 77 copies of calcium-binding parallel beta-helix/beta-roll motif [PMID: 18267304]	similar to nucleotide sequence:H37Rv-3.3.3.NC_000962.3:Rv3345c:PE_PGRS50:RATT	PE-PGRS family protein PE_PGRS50	CDS	interupted gene PE, PPE, PE_PGRS
1	3798722	3800080	TAATTGAACCGCCCCGGTGAGTCCGGAGACTCTCTGATCTGAGACCTCAGCCGGCGGCTGGTCTCTGGCGTTGAGCGTAGTAGGCAGCCTCGAGTTCGACCGGCGGGACGTCGCCGCAGTACTGGTAGAGGCGGCGATGGTTGAACCAGTCGACCCAGCGCGCGGTGGCCAACTCGACATCCTCGATGGACCGCCAGGGCTTGCCGGGTTTGATCAGCTCGGTCTTGTATAGGCCGTTGATCGTCTCGGCTAGTGCATTGTCATAGGAGCTTCCGACCGCTCCGACCGACGGTTGGATGCCTGCCTCGGCGAGCCGCTCGCTGAACCGGATCGATGTGTACTGAGATCCCCTATCCGTATGGTGGATAACGTCTTTCAGGTCGAGTACGCCTTCTTGTT…	T	-1358	DEL	deleted IS6110 187 bp upstream dxs2 and 36 bp down stream lytB1	.	ab initio prediction:Prodigal:002006	hypothetical protein	CDS	IS6110 movement
1	3850464	3850464	C	CTGGACAACGCGGCTAAGTCCGTGTCGGGGATTCACGATTTGTGGCTCGCGGACAGCAAGACAGCGATCACGGTGGTCAACGCTATTGTGCCCCCCGCTGCCGACCCGGTGTCGAATAGGATGGTGGGGCGCATCCTCGAGCACATGGCGCAGTATCAACAGATCAGCTCTCAAGCCCTAGAGTATCTTCGCGGGTTTAGCCAGGGCTTAGCCGAGAACGCCGAGGCGTATCGGCTCGCCGAAGCCCAAAACAGCACAACCTTCGACTGATCTAGCTAAACACCAAACCAGCACAGCAGACAATGCCATACGCGACAACAACCGTCACCAACCGAAAGGAGCACGGAACAAACAGATGCCTTTCACATTGACACCAGCGCACCAGATCTCCTACCAAAT…	2422	INS	369 bp upstream PPE59	.	.	.	inter_genic	cis-regulatory variant
1	3888502	3888502	A	ACCACGGCCAACCGTGGACCTGTGAGATACACTACACCTGTGCGTGCTGCTGTCTACCTCCGAATCTCAGAAGACCGCTCCGGCGAACAGCTCGGCGTGGCCCGCCAACGCGAGGACTGCCTAAAGCTGTGCGGGCAGCGAAAATGGGTGCCCGTCGAGTACCTCGACAACGACGTCAGCGCATCAACCGGCAAGCGCCGCCCCGCCTACGAGCAGATGTTGGCCGACATCACCGCCGGCAAGATCGCCGCCGTGGTGGCCTGGGACCTGGACCGGCTCCATCGCCGTCCCATCGAGCTGGAAGCCTTCATGTCATTAGCCGACGAGAAGCGGCTGGCCCTGGCCACCGTCGCCGGCGACGTTGACCTGGCGACACCCCAGGGCCGGCTAGTCGCCCGC…	9248	INS	insertion in a 13E12 repeat	FunctionalCategory: insertion seqs and phages	similar to nucleotide sequence:H37Rv-3.3.3.NC_000962.3:Rv3467:REFHYBRAX0005:RATT	Conserved hypothetical protein	CDS	large translocation
1	3894442	3895800	GGACTGAACCGCCCCGGCATGTCCGGAGACTCCAGTTCTTGGAAAGGATGGGGTCATGTCAGGTGGTTCATCGAGGAGGTACCCGCCGGAGCTGCGTGAGCGGGCGGTGCGGATGGTCGCAGAGATCCGCGGTCAGCACGATTCGGAGTGGGCAGCGATCAGTGAGGTCGCCCGTCTACTTGGTGTTGGCTGCGCGGAGACGGTGCGTAAGTGGGTGCGCCAGGCGCAGGTCGATGCCGGCGCACGGCCCGGGACCACGACCGAAGAATCCGCTGAGCTGAAGCGCTTGCGGCGGGACAACGCCGAATTGCGAAGGGCGAACGCGATTTTAAAGACCGCGTCGGCTTTCTTCGCGGCCGAGCTCGACCGGCCAGCACGCTAATTACCCGGTTCATCGCC…	G	-1358	DEL	deleted IS6110 42 bp upstream bpoA and 238bp downstream kgtP	.	.	.	inter_genic	IS6110 movement
1	3932451	3932451	C	CCGGCGGGGCCGGCGGTAA	18	INS	PE_PGRS53	FunctionalCategory: PE/PPE; Expressed in vivo in guinea pig lung at both 30 and 90 days post-infection [PMID: 21085642]; Upregulated on treatment with glycine/lysozyme [PMID: 23195184]	similar to nucleotide sequence:H37Rv-3.3.3.NC_000962.3:Rv3507:PE_PGRS53:RATT	PE-PGRS family protein PE_PGRS53	CDS	interupted gene PE, PPE, PE_PGRS
1	3933616	3933616	A	AGGCAACGGCGGCAACGGCGGCAACGCAACCAACGGCACCATCGCAGGCCAACCCGCCGGCGGCAACGGCTCGGCCGGCGGGAAAGGCGGCGACGGCGGCAACATCGCCGCCGGTGCCACCGGCACCGCCGGCAACGGCGGGAACGGCGGCAACGGCAACGACGGCGCCGTCAACGCCGGCACCGGCGGCTCCGGCGGGAACGGCGGTAACGCCGGTGGCGGCGGCGCCAATGGCGGCGACGGCGGCGCCGGCGGCGCCGGCGGGGCCGGCGGGCGTGGCGGCAAGGGCATCGACGGCGGGTTCGGCGGTGACGGCGGCAACGGCGGCAGCAACAACGGCACCGGCGCCGGT	351	INS	PE_PGRS53	FunctionalCategory: PE/PPE; Expressed in vivo in guinea pig lung at both 30 and 90 days post-infection [PMID: 21085642]; Upregulated on treatment with glycine/lysozyme [PMID: 23195184]	similar to nucleotide sequence:H37Rv-3.3.3.NC_000962.3:Rv3507:PE_PGRS53:RATT	PE-PGRS family protein PE_PGRS53	CDS	interupted gene PE, PPE, PE_PGRS
1	3936441	3936441	C	CGGCGCCGGCGGCGCGGGTGGCGCCGGCGCGGACGCGACCGCTACCGGCGCCACCGGCGGCACCGGGTTCGCCGGT	75	INS	PE_PGRS54	FunctionalCategory: PE/PPE; Induced under hypoxic conditions [PMID: 12694625]; Expressed in vivo in guinea pig lung at 90 but not 30 days post-infection [PMID: 21085642]	similar to nucleotide sequence:H37Rv-3.3.3.NC_000962.3:Rv3508:PE_PGRS54:RATT	PE-PGRS family protein PE_PGRS54	CDS	interupted gene PE, PPE, PE_PGRS
1	3937826	3938393	ACGGCGCAACCGGTGCCGCAGGTCTCGGCGACAACGGCGGGGTCGGCGGTGACGGTGGGGCCGGTGGCGCCGCCGGCAACGGCGGCAACGCGGGCGTCGGCCTGACAGCCAAGGCCGGCGACGGCGGCGCCGCGGGCAATGGCGGCAACGGGGGCGCCGGCGGTGCTGGCGGGGCCGGCGACAACAATTTCAACGGCGGCCAGGGTGGTGCCGGCGGCCAAGGCGGCCAAGGCGGCCTGGGCGGGGCAAGCACCACCTCGATCAACGCCAACGGCGGCGCCGGCGGCAACGGCGGCACCGGCGGCAAAGGCGGCGCCGGTGGTGCGGGAACCCTGGGCGTCGGCGGCTCCGGCGGCACCGGCGGGGACGGCGGCGATGCGGGCTCTGGTGGTGGCGGCG…	A	-567	DEL	PE_PGRS54	FunctionalCategory: PE/PPE; Induced under hypoxic conditions [PMID: 12694625]; Expressed in vivo in guinea pig lung at 90 but not 30 days post-infection [PMID: 21085642]	similar to nucleotide sequence:H37Rv-3.3.3.NC_000962.3:Rv3508:PE_PGRS54:RATT	PE-PGRS family protein PE_PGRS54	CDS	interupted gene PE, PPE, PE_PGRS
1	3946164	3946164	C	CGGCAACGGCGGCAACGGCGGCACCGGCGGCAAAGGCGGCACCGGCGGGGCCGGCATGAACAGCCTCGACCCGCTGCTAGCCGCCCAAGACGGCGGCCAAGGCGGCACCGGCGGCACCGGCGGCAACGCCGGCGCCGGCGGCACCGGCTTCACCCAAGGCGCCGACGGCAACGCCGGCAACGGCGGTGACGGCGGGGTCGGCGGCAACGGCGGAAACGGCGCAGACAACACCACCACCGCCGCCGCCGGCACCACAGGCGGGGCCGGCGGGGCCGGCGGGGCCGGCGGAACCGGCGGAACCGGCGGAGCCGCCGGCACCGGCACCGGCGGCCAACAAGGCAACGGCGGCAACGGCGGCAACGGCGGCACCGGCGGCAAAGGCGGCACCGGCGGGGCCGG…	1035	INS	HYBRA0041 (potentially fragmented pieces PE_PGRS56)	.	ab initio prediction:Prodigal:002006	hypothetical protein	CDS	interupted gene PE, PPE, PE_PGRS
1	3949343	3955195	AACCGCTCGTCACGTGTCCCGCATGCACGTCATCGGCTGGCCGCGCCTCGGTCTGCTCCTTGGCCCAGCGGTAGTCCGGCTTACCGGCGGGCGAACGCTTCACCTCGTCGACAAACCACAGACTGCGCGGCACTTTGTAGCCCGCGATCTCGGAGCGCACGAACGAGTCCAACTCGGCCAACGACGGCCGACAACCCGGCCGGGCCTGCACCACGGCGGCCACCTGCTGGCCGTAACGCGGATCGGGCACCCCGACCACCAGAGCGTCGAACACGTCGGGATGCCCCTTCAAAGCGGCCTCGACCTCTTCGGGGTAGACCTTCTCGCCGCCGCTGTTGATCGACACCGAGCCACGACCCAGCATGGTGACCGTGCCGTCCTCCTCGACTTGGGCGTAGT…	A	-5852	DEL	13bp upstream HYBRA0015 (potentially fragmented PE_PGRS56) encompassing HYBRA0015, PE_PGRS57 and a part of HYBRA0108	.	.	.	inter_genic	interupted gene PE, PPE, PE_PGRS
1	4057336	4057336	G	GGAGCCGGGTGCAGCGGGTCGCCACCATCAGCCCCGTGGCGATCGCAAACCCCGCGCCTGGCGACAATGCGGCCCGCAAAGCGGGCCGAGGAGGAGCCAGGCAATCACCCCAGAGCCGGGTGCAGCGGGTCGCCACCATCAGCCCCGTGGCGATCGCAAACCCCGCGCCTGGCGACAATGCGGCCCGCAAAACGGGCCGAGGAGGAGCCAGGCAATCACCCCAGAGCCGGGTGCAGCGGGTCGCCACCATCAGCCCCGTGGCGATCGCAAACCCCGCGCCTGGCGACAATGCGGCCCGCAAAACGGGCCGAGGAGGAGCCAGGCAATCACCCCAGAGCCGGGTGCAGCGGGTCGCCACCATCAGCCCCGTGGCGATCGCAAACCCCGCGCCTGGCGACA…	444	INS	Rv3611	FunctionalCategory: conserved hypotheticals	similar to nucleotide sequence:H37Rv-3.3.3.NC_000962.3:Rv3611:Rv3611:RATT	Hypothetical arginine and proline rich protein	CDS	interupted gene
1	4098712	4098712	T	TCGGCGCCGGCGGCGCCGGCGGCGCCGG	27	INS	PE_PGRS61	FunctionalCategory: PE/PPE; Induced under manganese (Mn) limitation [PMID: 26337157]; Binds Ca-2+ (calcium) during M. smegmatis macrophage infection (involved in host-pathogen interaction) [PMID: 27483162]; Binds to Toll-like Receptor 2 (TLR2) in THP-1 macrophages which is mediated by Ca-2+ (calcium) binding [PMID: 27483162]; Fibronectin binding protein [PMID: 27872707]	similar to nucleotide sequence:H37Rv-3.3.3.NC_000962.3:Rv3653:PE_PGRS61:RATT	PE-PGRS family-related protein PE_PGRS61	CDS	interupted gene PE, PPE, PE_PGRS
1	4125348	4125348	A	AACGATGCGGGCCGCGCAGCGGGCCGCTGAGGAACCGGCCCATCAGTGACGGTCGGCGACGATGCGGGCCGCGCAGCGGGCCGCTGAGGAACCGGCCCATCAGTGACGGTCGGCG	114	INS	28 bp downstream Rv3680 and 215 bp downstream whib4	.	.	.	inter_genic	cis-regulatory variant
1	4161163	4161163	G	GACGCGGGCGACCCGCCGCACCCGGCGACAAGCGCCGAGCTTGCGATCGCCCTGAATCCA	59	INS	69bp upstream dnaQ	.	.	.	inter_genic	cis-regulatory variant
1	4379990	4380073	GCCGTGAGCAGCAGGTCGTTGGCCTCAGGTGTCCGCGCAGCCCATCCTGGATCGGGCATGCCTACTTACCCTTGCAGCGCCGAT	G	-83	DEL	PPE69	FunctionalCategory: PE/PPE; Expressed in vivo in guinea pig lung at 90 but not 30 days post-infection [PMID: 21085642]	similar to nucleotide sequence:H37Rv-3.3.3.NC_000962.3:Rv3892c:PPE69:RATT	PPE family protein PPE69	CDS	interupted gene PE, PPE, PE_PGRS
