# Supplementary material for: Updated Erdman reveals tandem repeat copy number is phase-variable and impacts M. tuberculosis adaptation across evolutionary timescales
Source: mSystems. 2025 Dec 17;11(1):e01026-25. doi: 10.1128/msystems.01026-25 (PMC12817950; doi:10.1128/msystems.01026-25)
Supplement: Supplemental Tables — Tables S10-S13. [file msystems.01026-25-s0010.xlsx]

## Sheet: TableS10-SRR24083712vsErdmanSTJ
Table S10 Structural variants found in short read Erdman from Harvard University (SRR24083712) with respect to ErdmanSTJ
##fileformat=VCFv4.2
##source=DYSGU
##FILTER=<ID=PASS,Description="All filters passed">
##FILTER=<ID=lowProb,Description="Probability below threshold set with --thresholds">
##INFO=<ID=SVTYPE,Number=1,Type=String,Description="Type of structural variant">
##INFO=<ID=SVLEN,Number=1,Type=Integer,Description="Difference in length between REF and ALT alleles">
##INFO=<ID=END,Number=1,Type=Integer,Description="End position of the variant described in this record">
##INFO=<ID=CHR2,Number=1,Type=String,Description="Chromosome for END coordinate in case of a translocation">
##INFO=<ID=CHR2_POS,Number=1,Type=Integer,Description="Chromosome position for END coordinate in case of a translocation">
##INFO=<ID=GRP,Number=1,Type=Integer,Description="Group id for complex SVs">
##INFO=<ID=NGRP,Number=1,Type=Integer,Description="Number of SVs in group">
##INFO=<ID=RT,Number=1,Type=String,Description="Type of input reads, 1=paired-end, 2=pacbio, 3=nanopore">
##INFO=<ID=CT,Number=1,Type=String,Description="Paired-end signature induced connection type">
##INFO=<ID=CIPOS95,Number=1,Type=Integer,Description="Confidence interval size (95%) around POS for imprecise variants">
##INFO=<ID=CIEND95,Number=1,Type=Integer,Description="Confidence interval size (95%) around END for imprecise variants">
##INFO=<ID=SVMETHOD,Number=1,Type=String,Description="Type of approach used to detect SV">
##INFO=<ID=KIND,Number=1,Type=String,Description="Kind of join with respect to input regions">
##INFO=<ID=SU,Number=1,Type=Integer,Description="Number of pieces of evidence supporting the variant across all samples">
##INFO=<ID=WR,Number=1,Type=Integer,Description="Number of reads that have SV within-read">
##INFO=<ID=PE,Number=1,Type=Integer,Description="Number of paired-end reads supporting the variant across all samples">
##INFO=<ID=SR,Number=1,Type=Integer,Description="Number of supplementary reads supporting the variant across all samples">
##INFO=<ID=SC,Number=1,Type=Integer,Description="Number of soft-clip reads supporting the variant across all samples">
##INFO=<ID=BND,Number=1,Type=Integer,Description="Number of break-end alignments supporting the variant">
##INFO=<ID=CONTIGA,Number=1,Type=String,Description="Contig from CHROM POS">
##INFO=<ID=CONTIGB,Number=1,Type=String,Description="Contig from CHR2 END">
##INFO=<ID=GC,Number=1,Type=Float,Description="GC% of assembled contigs">
##INFO=<ID=REP,Number=1,Type=Float,Description="Repeat score for contigs aligned bases">
##INFO=<ID=REPSC,Number=1,Type=Float,Description="Repeat score for contigs soft-clipped bases">
##INFO=<ID=LPREC,Number=1,Type=Integer,Description="SV length precise=1, inferred=0">
##INFO=<ID=NEXP,Number=1,Type=Integer,Description="Number of expanded repeat bases at break">
##INFO=<ID=STRIDE,Number=1,Type=Integer,Description="Repeat expansion stride or period">
##INFO=<ID=EXPSEQ,Number=1,Type=String,Description="Expansion sequence">
##INFO=<ID=RPOLY,Number=1,Type=Integer,Description="Number of reference polymer bases">
##INFO=<ID=OL,Number=1,Type=Integer,Description="Query overlap in bp">
##INFO=<ID=SVINSSEQ,Number=.,Type=String,Description="Sequence of insertion">
##INFO=<ID=LEFT_SVINSSEQ,Number=.,Type=String,Description="Known left side of insertion for an insertion of unknown length">
##INFO=<ID=RIGHT_SVINSSEQ,Number=.,Type=String,Description="Known right side of insertion for an insertion of unknown length">
##INFO=<ID=MeanPROB,Number=1,Type=Float,Description="Mean probability of event being true across samples">
##INFO=<ID=MaxPROB,Number=1,Type=Float,Description="Max probability of event being true across samples">
##ALT=<ID=DEL,Description="Deletion">
##ALT=<ID=DUP,Description="Duplication">
##ALT=<ID=INV,Description="Inversion">
##ALT=<ID=TRA,Description="Translocation">
##FORMAT=<ID=GT,Number=1,Type=String,Description="Genotype">
##FORMAT=<ID=GQ,Number=1,Type=Float,Description="Genotype quality phred scaled">
##FORMAT=<ID=NMP,Number=1,Type=Float,Description="Mean edit distance for primary alignments supporting the variant">
##FORMAT=<ID=NMS,Number=1,Type=Float,Description="Mean edit distance for supplementary alignments supporting the variant">
##FORMAT=<ID=NMB,Number=1,Type=Float,Description="Mean basic, edit distance. Gaps >= 30 bp are ignored">
##FORMAT=<ID=MAPQP,Number=1,Type=Float,Description="Mean MAPQ for primary reads supporting the variant">
##FORMAT=<ID=MAPQS,Number=1,Type=Float,Description="Mean MAPQ for supplementary reads supporting the variant">
##FORMAT=<ID=NP,Number=1,Type=Integer,Description="Number of alignments in normal-pair orientation supporting the variant">
##FORMAT=<ID=MAS,Number=1,Type=Integer,Description="Maximum alignment score of supplementary reads supporting the variant">
##FORMAT=<ID=SU,Number=1,Type=Integer,Description="Number of pieces of evidence supporting the variant">
##FORMAT=<ID=WR,Number=1,Type=Integer,Description="Number of reads that have SV within-read">
##FORMAT=<ID=PE,Number=1,Type=Integer,Description="Number of paired reads supporting the variant">
##FORMAT=<ID=SR,Number=1,Type=Integer,Description="Number of supplementary alignments supporting the variant">
##FORMAT=<ID=SC,Number=1,Type=Integer,Description="Number of soft-clipped alignments supporting the variant">
##FORMAT=<ID=BND,Number=1,Type=Integer,Description="Number of break-end alignments supporting the variant">
##FORMAT=<ID=SQC,Number=1,Type=Float,Description="Soft-clip quality value correlation between reads">
##FORMAT=<ID=SCW,Number=1,Type=Float,Description="Soft-clip quality weight value">
##FORMAT=<ID=SQR,Number=1,Type=Float,Description="Soft-clip base-quality ratio wrt to aligned bases">
##FORMAT=<ID=BE,Number=1,Type=Integer,Description="Block edge metric">
##FORMAT=<ID=COV,Number=1,Type=Float,Description="Mean read coverage +/- 10kb around break site at A or B">
##FORMAT=<ID=MCOV,Number=1,Type=Float,Description="Maximum read coverage +/- 10kb around break site at A or B">
##FORMAT=<ID=LNK,Number=1,Type=Integer,Description="Contig A and contig B overlap">
##FORMAT=<ID=NEIGH,Number=1,Type=Integer,Description="Number of other break points within 1 bp of break site">
##FORMAT=<ID=NEIGH10,Number=1,Type=Integer,Description="Number of other break points within 10 kp of break site">
##FORMAT=<ID=RB,Number=1,Type=Integer,Description="Number of reference bases in contigs">
##FORMAT=<ID=PS,Number=1,Type=Integer,Description="Number of reads on plus strand">
##FORMAT=<ID=MS,Number=1,Type=Integer,Description="Number of reads on minus strand">
##FORMAT=<ID=SBT,Number=1,Type=Float,Description="Strand-bias, one-sided binomial test p-value">
##FORMAT=<ID=NG,Number=1,Type=Float,Description="Mean number of small gaps < 30 bp">
##FORMAT=<ID=NSA,Number=1,Type=Float,Description="Mean number of SA tags per read">
##FORMAT=<ID=NXA,Number=1,Type=Float,Description="Mean number of XA tags per read">
##FORMAT=<ID=NMU,Number=1,Type=Float,Description="Mean number of mates unmapped per read">
##FORMAT=<ID=NDC,Number=1,Type=Integer,Description="Number of double-clips, alignments with left and right clips">
##FORMAT=<ID=RMS,Number=1,Type=Integer,Description="Remapping score">
##FORMAT=<ID=RED,Number=1,Type=Integer,Description="Remapping edit distance">
##FORMAT=<ID=BCC,Number=1,Type=Integer,Description="Bad soft-clip count within +/- 500 bp">
##FORMAT=<ID=FCC,Number=1,Type=Float,Description="Fold-coverage change for SVs">
##FORMAT=<ID=STL,Number=1,Type=Integer,Description="N reads with small TLEN below 0.05% of distribution">
##FORMAT=<ID=RAS,Number=1,Type=Integer,Description="Reverse soft-clip to alignment score">
##FORMAT=<ID=FAS,Number=1,Type=Integer,Description="Forward soft-clip to alignment score">
##FORMAT=<ID=ICN,Number=1,Type=Float,Description="Inner copy number">
##FORMAT=<ID=OCN,Number=1,Type=Float,Description="Outer copy number">
##FORMAT=<ID=CMP,Number=1,Type=Float,Description="Compression ratio of contigs">
##FORMAT=<ID=RR,Number=1,Type=Float,Description="Repeat score for reference">
##FORMAT=<ID=JIT,Number=1,Type=Float,Description="SV length jitter">
##FORMAT=<ID=PROB,Number=1,Type=Float,Description="Probability of event being true">
##contig=<ID=AP012340.1,length=4392353>
##command="/opt/venv/bin/dysgu run Erdman_NCBI.fasta dysgu_NCBI Erdman_NCBI_SRR24083712_aln_sorted.bam"
#CHROM	POS	ID	REF	ALT	QUAL	FILTER	INFO	FORMAT	Erdman_NCBI_SRR24083712_aln_sorted.dysgu_reads
AP012340.1	2811	10	T	<DEL>	.	PASS	SVMETHOD=DYSGUv1.6.2;SVTYPE=DEL;END=3350;CHR2=AP012340.1;GRP=10;NGRP=1;CT=3to5;CIPOS95=0;CIEND95=0;SVLEN=539;KIND=extra-regional;GC=0.0;NEXP=0;STRIDE=0;EXPSEQ=;RPOLY=0;OL=0;SU=3;WR=0;PE=3;SR=0;SC=1;BND=0;LPREC=1;RT=pe	GT:GQ:MAPQP:SU:WR:PE:SR:SC:BND:COV:NEIGH10:PS:MS:RMS:RED:BCC:FCC:ICN:OCN:PROB	1/1:14:52.17:3:0:3:0:1:0:0.0:2:3:3:0:0:31:-1.0:-1.0:-1.0:0.645
AP012340.1	17882	60	C	<INS>	.	lowProb	SVMETHOD=DYSGUv1.6.2;SVTYPE=INS;END=17897;CHR2=AP012340.1;GRP=60;NGRP=1;CT=5to3;CIPOS95=0;CIEND95=0;SVLEN=244;CONTIGB=ggtatgggccggcggggggcCCCGGCCAGGGGGGGGTGTCTGGCTGGGCCGCGGGGGCCGGCGGCCGGCGCGCACCGCTGCCACCGCGTCGGCGAACGGTCCCCCACTGCGATAGCGCATCGCGGGGTTCTTCACCAGAGTTATCTCGATG;LEFT_SVINSSEQ=ggtatgggccggcggggggc;KIND=extra-regional;GC=76.16;NEXP=0;STRIDE=0;EXPSEQ=;RPOLY=0;OL=0;SU=14;WR=0;PE=0;SR=0;SC=14;B…	GT:GQ:MAPQP:SU:WR:PE:SR:SC:BND:COV:NEIGH10:PS:MS:RMS:RED:BCC:FCC:ICN:OCN:PROB	1/1:49:58.93:14:0:0:0:14:14:0.0:3:0:14:0:0:16:-1.0:-1.0:-1.0:0.4
AP012340.1	27044	95	G	<DUP>	.	PASS	SVMETHOD=DYSGUv1.6.2;SVTYPE=DUP;END=27120;CHR2=AP012340.1;GRP=95;NGRP=1;CT=5to3;CIPOS95=0;CIEND95=0;SVLEN=76;KIND=extra-regional;GC=0.0;NEXP=0;STRIDE=0;EXPSEQ=;RPOLY=0;OL=0;SU=3;WR=0;PE=3;SR=0;SC=2;BND=0;LPREC=1;RT=pe	GT:GQ:MAPQP:SU:WR:PE:SR:SC:BND:COV:NEIGH10:PS:MS:RMS:RED:BCC:FCC:ICN:OCN:PROB	0/1:14:39.0:3:0:3:0:2:0:0.0:6:3:3:0:0:9:-1.0:-1.0:-1.0:0.651
AP012340.1	30315	102	G	<INV>	.	PASS	SVMETHOD=DYSGUv1.6.2;SVTYPE=INV;END=30371;CHR2=AP012340.1;GRP=102;NGRP=1;CT=3to3;CIPOS95=0;CIEND95=0;SVLEN=56;CONTIGA=CGCTGCGTCGAAATCCGCTCTGATGGCCGCCTGGACATCGCTGTATGACGCATCCAAGGGCGACCGTGGCGATGCCGATGACCGCGGACCGGCGTCGGTCGGCTCGtgtcggcaactccggctgctgaccggcaccgcgtgcgggcgcgc;KIND=extra-regional;GC=70.67;NEXP=0;STRIDE=0;EXPSEQ=;RPOLY=0;OL=0;SU=4;WR=0;PE=0;SR=4;SC=4;BND=0;LPREC=1;RT=pe	GT:GQ:MAPQP:SU:WR:PE:SR:SC:BND:COV:NEIGH10:PS:MS:RMS:RED:BCC:FCC:ICN:OCN:PROB	1/1:14:60.0:4:0:0:4:4:0:0.0:7:4:4:0:0:3:-1.0:-1.0:-1.0:0.863
AP012340.1	37012	133	G	<DEL>	.	PASS	SVMETHOD=DYSGUv1.6.2;SVTYPE=DEL;END=37700;CHR2=AP012340.1;GRP=133;NGRP=1;CT=3to5;CIPOS95=45;CIEND95=119;SVLEN=688;CONTIGA=GCCGAGCTGACGCAATGCTTTGCGCCCGACGTGGAGCAGTTTGTCCCGGGCAAGCACGCCCTGGCTGGGGTGTTCCGCGGCGTGGACAACGTGGTTGCGgtcccaggccgacaccgcgcccgccgcctcccccacatgcaccgtctcccacgacgacttgtacccatacacctctggcccctacaacg;CONTIGB=tagagataccacgccgaggctggggaggtgcaggtcgtggacaaccaggcggagccACTCGGCGACACCGCCCCCGCCGA…	GT:GQ:MAPQP:SU:WR:PE:SR:SC:BND:COV:NEIGH10:PS:MS:RMS:RED:BCC:FCC:ICN:OCN:PROB	1/1:14:50.33:3:0:3:0:3:0:0.0:9:3:3:0:0:39:-1.0:-1.0:-1.0:0.586
AP012340.1	38963	137	C	<INS>	.	PASS	SVMETHOD=DYSGUv1.6.2;SVTYPE=INS;END=38983;CHR2=AP012340.1;GRP=137;NGRP=1;CT=3to5;CIPOS95=0;CIEND95=0;SVLEN=264;CONTIGA=CACGCGTGGACGGCGGATCCCGATAGCGCTCCCAAAACGACCCGGTCCAGCCTGGAAGGCGCCCACTGATCTTCCACTGACGTCTCATCAAACCCCCGGGGCGCgggcgcggggggggggcgcctc;RIGHT_SVINSSEQ=gggcgcggggggggggcgcctc;KIND=extra-regional;GC=71.43;NEXP=0;STRIDE=0;EXPSEQ=;RPOLY=0;OL=0;SU=24;WR=0;PE=1;SR=0;SC=23;BND=23;LPREC=0;RT=pe	GT:GQ:MAPQP:SU:WR:PE:SR:SC:BND:COV:NEIGH10:PS:MS:RMS:RED:BCC:FCC:ICN:OCN:PROB	1/1:84:60.0:24:0:1:0:23:23:0.0:7:24:1:0:0:13:-1.0:-1.0:-1.0:0.466
AP012340.1	41318	144	G	<DEL>	.	PASS	SVMETHOD=DYSGUv1.6.2;SVTYPE=DEL;END=41552;CHR2=AP012340.1;GRP=144;NGRP=1;CT=3to5;CIPOS95=111;CIEND95=91;SVLEN=234;KIND=extra-regional;GC=0.0;NEXP=0;STRIDE=0;EXPSEQ=;RPOLY=0;OL=0;SU=3;WR=0;PE=3;SR=0;SC=0;BND=0;LPREC=1;RT=pe	GT:GQ:MAPQP:SU:WR:PE:SR:SC:BND:COV:NEIGH10:PS:MS:RMS:RED:BCC:FCC:ICN:OCN:PROB	1/1:14:60.0:3:0:3:0:0:0:0.0:5:3:3:0:0:11:-1.0:-1.0:-1.0:0.783
AP012340.1	57584	182	A	<INS>	.	lowProb	SVMETHOD=DYSGUv1.6.2;SVTYPE=INS;END=57584;CHR2=AP012340.1;GRP=182;NGRP=1;CT=5to3;CIPOS95=0;CIEND95=0;SVLEN=243;CONTIGA=gcggggggggccccccccccccCCGGCACACCCTACTCACCACCTCGGTGTGCACCGGCGGGCTGGTGTTGGCGGCTGCCGGACTGCTCAACGGCTTGACCGCGACCACGCATTGGCGAGTACAGGATCTGTTCAACTC;LEFT_SVINSSEQ=gcggggggggcccccccccccc;KIND=extra-regional;GC=70.5;NEXP=12;STRIDE=1;EXPSEQ=cccccccccccc;RPOLY=1;OL=0;SU=48;WR=0;PE=0;SR=0;SC=4…	GT:GQ:MAPQP:SU:WR:PE:SR:SC:BND:COV:NEIGH10:PS:MS:RMS:RED:BCC:FCC:ICN:OCN:PROB	1/1:169:57.5:48:0:0:0:48:48:0.0:5:0:48:0:0:15:-1.0:-1.0:-1.0:0.338
AP012340.1	58347	184	A	<DEL>	.	PASS	SVMETHOD=DYSGUv1.6.2;SVTYPE=DEL;END=58674;CHR2=AP012340.1;GRP=184;NGRP=1;CT=3to5;CIPOS95=131;CIEND95=292;SVLEN=327;KIND=extra-regional;GC=0.0;NEXP=0;STRIDE=0;EXPSEQ=;RPOLY=0;OL=0;SU=4;WR=0;PE=4;SR=0;SC=0;BND=0;LPREC=1;RT=pe	GT:GQ:MAPQP:SU:WR:PE:SR:SC:BND:COV:NEIGH10:PS:MS:RMS:RED:BCC:FCC:ICN:OCN:PROB	1/1:17:60.0:4:0:4:0:0:0:0.0:5:4:4:0:0:17:-1.0:-1.0:-1.0:0.818
AP012340.1	64174	190	C	<DEL>	.	PASS	SVMETHOD=DYSGUv1.6.2;SVTYPE=DEL;END=64480;CHR2=AP012340.1;GRP=190;NGRP=1;CT=3to5;CIPOS95=87;CIEND95=124;SVLEN=306;KIND=extra-regional;GC=0.0;NEXP=0;STRIDE=0;EXPSEQ=;RPOLY=0;OL=0;SU=4;WR=0;PE=4;SR=0;SC=1;BND=0;LPREC=1;RT=pe	GT:GQ:MAPQP:SU:WR:PE:SR:SC:BND:COV:NEIGH10:PS:MS:RMS:RED:BCC:FCC:ICN:OCN:PROB	1/1:17:60.0:4:0:4:0:1:0:0.0:9:4:4:0:0:21:-1.0:-1.0:-1.0:0.758
AP012340.1	69794	203	G	<DUP>	.	PASS	SVMETHOD=DYSGUv1.6.2;SVTYPE=DUP;END=69914;CHR2=AP012340.1;GRP=203;NGRP=1;CT=5to3;CIPOS95=0;CIEND95=0;SVLEN=120;CONTIGA=gtcggcagcgtcagttttgaataagagacAGGTCCAACTTAGATTGCTGGCCATGTATCTTGTCGACGAACCGCGAGAGTTCTTCACCACCAACGCCTTCTGGTCGGTGCCCAGCGACCCGACCAACGACGCTAACGCCACTCAACCGC;KIND=extra-regional;GC=56.38;NEXP=0;STRIDE=0;EXPSEQ=;RPOLY=9;OL=0;SU=3;WR=0;PE=3;SR=0;SC=2;BND=0;LPREC=1;RT=pe	GT:GQ:MAPQP:SU:WR:PE:SR:SC:BND:COV:NEIGH10:PS:MS:RMS:RED:BCC:FCC:ICN:OCN:PROB	0/1:14:50.83:3:0:3:0:2:0:0.0:5:3:3:0:0:14:-1.0:-1.0:-1.0:0.739
AP012340.1	70435	207	G	<INS>	.	lowProb	SVMETHOD=DYSGUv1.6.2;SVTYPE=INS;END=70448;CHR2=AP012340.1;GRP=207;NGRP=1;CT=5to3;CIPOS95=0;CIEND95=0;SVLEN=318;CONTIGB=cccacccaccctgcctatatgtttgtttgtttttttggggcccggcacgggtggggacgccaccgggccgggggttgtggccgccagcgcgccccggggGGGAGCCGGCGGGCCGGCACCGCCGCAGGCCGTACCGCCACCGAGAACGACCCAACCGCCGGCCGCCCCGCCC;LEFT_SVINSSEQ=cccacccaccctgcctatatgtttgtttgtttttttggggcccggcacgggtggggacgccaccgggccgggggttgtggccgccagcgcgcc…	GT:GQ:MAPQP:SU:WR:PE:SR:SC:BND:COV:NEIGH10:PS:MS:RMS:RED:BCC:FCC:ICN:OCN:PROB	1/1:28:58.62:8:0:0:0:8:8:0.0:5:0:8:0:0:4:-1.0:-1.0:-1.0:0.258
AP012340.1	85920	247	G	<INS>	.	lowProb	SVMETHOD=DYSGUv1.6.2;SVTYPE=INS;END=85920;CHR2=AP012340.1;GRP=247;NGRP=1;CT=5to3;CIPOS95=0;CIEND95=0;SVLEN=235;CONTIGA=cgggaggcccaggtgggcccccccggggggggggcccACGCCGGCCGATGCAATCCGGGCAGCGGTCGATGCCTGGCTCGAGGTATCTGGTGATCCGGAGGTGCGTCAGCTGATCCTGCTGGATGCGCCCGTCGTGCTGGGCTGGGCGGGTT;LEFT_SVINSSEQ=cgggaggcccaggtgggcccccccggggggggggccc;KIND=extra-regional;GC=73.68;NEXP=0;STRIDE=0;EXPSEQ=;RPOLY=0;OL=0;SU=35;WR=…	GT:GQ:MAPQP:SU:WR:PE:SR:SC:BND:COV:NEIGH10:PS:MS:RMS:RED:BCC:FCC:ICN:OCN:PROB	1/1:123:57.89:35:0:0:0:35:35:0.0:7:0:35:0:0:13:-1.0:-1.0:-1.0:0.418
AP012340.1	86592	249	G	<DEL>	.	PASS	SVMETHOD=DYSGUv1.6.2;SVTYPE=DEL;END=87080;CHR2=AP012340.1;GRP=249;NGRP=1;CT=3to5;CIPOS95=61;CIEND95=19;SVLEN=488;KIND=extra-regional;GC=0.0;NEXP=0;STRIDE=0;EXPSEQ=;RPOLY=0;OL=0;SU=4;WR=0;PE=4;SR=0;SC=1;BND=0;LPREC=1;RT=pe	GT:GQ:MAPQP:SU:WR:PE:SR:SC:BND:COV:NEIGH10:PS:MS:RMS:RED:BCC:FCC:ICN:OCN:PROB	1/1:17:60.0:4:0:4:0:1:0:0.0:7:4:4:0:0:15:-1.0:-1.0:-1.0:0.784
AP012340.1	91585	271	G	<DEL>	.	PASS	SVMETHOD=DYSGUv1.6.2;SVTYPE=DEL;END=92060;CHR2=AP012340.1;GRP=271;NGRP=1;CT=3to5;CIPOS95=183;CIEND95=178;SVLEN=475;KIND=extra-regional;GC=0.0;NEXP=0;STRIDE=0;EXPSEQ=;RPOLY=0;OL=0;SU=3;WR=0;PE=3;SR=0;SC=1;BND=0;LPREC=1;RT=pe	GT:GQ:MAPQP:SU:WR:PE:SR:SC:BND:COV:NEIGH10:PS:MS:RMS:RED:BCC:FCC:ICN:OCN:PROB	1/1:14:60.0:3:0:3:0:1:0:0.0:7:3:3:0:0:10:-1.0:-1.0:-1.0:0.692
AP012340.1	93825	283	T	<DUP>	.	PASS	SVMETHOD=DYSGUv1.6.2;SVTYPE=DUP;END=93876;CHR2=AP012340.1;GRP=283;NGRP=1;CT=5to3;CIPOS95=16;CIEND95=48;SVLEN=51;KIND=extra-regional;GC=0.0;NEXP=0;STRIDE=0;EXPSEQ=;RPOLY=0;OL=0;SU=3;WR=0;PE=3;SR=0;SC=1;BND=0;LPREC=1;RT=pe	GT:GQ:MAPQP:SU:WR:PE:SR:SC:BND:COV:NEIGH10:PS:MS:RMS:RED:BCC:FCC:ICN:OCN:PROB	0/1:14:39.83:3:0:3:0:1:0:0.0:7:3:3:0:0:22:-1.0:-1.0:-1.0:0.658
AP012340.1	110717	311	C	<DEL>	.	PASS	SVMETHOD=DYSGUv1.6.2;SVTYPE=DEL;END=111240;CHR2=AP012340.1;GRP=311;NGRP=1;CT=3to5;CIPOS95=26;CIEND95=32;SVLEN=523;KIND=extra-regional;GC=0.0;NEXP=0;STRIDE=0;EXPSEQ=;RPOLY=0;OL=0;SU=3;WR=0;PE=3;SR=0;SC=0;BND=0;LPREC=1;RT=pe	GT:GQ:MAPQP:SU:WR:PE:SR:SC:BND:COV:NEIGH10:PS:MS:RMS:RED:BCC:FCC:ICN:OCN:PROB	1/1:14:60.0:3:0:3:0:0:0:0.0:7:3:3:0:0:16:-1.0:-1.0:-1.0:0.719
AP012340.1	115370	320	G	<DUP>	.	PASS	SVMETHOD=DYSGUv1.6.2;SVTYPE=DUP;END=116447;CHR2=AP012340.1;GRP=320;NGRP=2;CT=5to3;CIPOS95=0;CIEND95=0;SVLEN=1077;CONTIGA=tgcggagtggttgcagcggtttgaggccagcctgggcgctctgccggatCCAGCGACCTCACGCTGGACCGGTTCATCGACGCCGACACGCTGGCCACCGCCGTCAACCTGCCGGGCCCGAGCCCCGAGCTACGGACGGTCCTGCTGACG;KIND=extra-regional;GC=70.67;NEXP=0;STRIDE=0;EXPSEQ=;RPOLY=0;OL=0;SU=3;WR=0;PE=0;SR=3;SC=3;BND=0;LPREC=1;RT=pe	GT:GQ:MAPQP:SU:WR:PE:SR:SC:BND:COV:NEIGH10:PS:MS:RMS:RED:BCC:FCC:ICN:OCN:PROB	0/1:14:60.0:3:0:0:3:3:0:0.0:9:0:6:0:0:20:-1.0:-1.0:-1.0:0.708
AP012340.1	115610	321	G	<DEL>	.	PASS	SVMETHOD=DYSGUv1.6.2;SVTYPE=DEL;END=116148;CHR2=AP012340.1;GRP=320;NGRP=2;CT=3to5;CIPOS95=0;CIEND95=7;SVLEN=538;KIND=extra-regional;GC=0.0;NEXP=0;STRIDE=0;EXPSEQ=;RPOLY=0;OL=0;SU=3;WR=0;PE=3;SR=0;SC=0;BND=0;LPREC=1;RT=pe	GT:GQ:MAPQP:SU:WR:PE:SR:SC:BND:COV:NEIGH10:PS:MS:RMS:RED:BCC:FCC:ICN:OCN:PROB	1/1:14:60.0:3:0:3:0:0:0:0.0:7:3:3:0:0:17:-1.0:-1.0:-1.0:0.698
AP012340.1	119339	326	C	<DEL>	.	PASS	SVMETHOD=DYSGUv1.6.2;SVTYPE=DEL;END=119616;CHR2=AP012340.1;GRP=326;NGRP=1;CT=3to5;CIPOS95=60;CIEND95=99;SVLEN=277;KIND=extra-regional;GC=0.0;NEXP=0;STRIDE=0;EXPSEQ=;RPOLY=0;OL=0;SU=3;WR=0;PE=3;SR=0;SC=2;BND=0;LPREC=1;RT=pe	GT:GQ:MAPQP:SU:WR:PE:SR:SC:BND:COV:NEIGH10:PS:MS:RMS:RED:BCC:FCC:ICN:OCN:PROB	1/1:14:60.0:3:0:3:0:2:0:0.0:9:3:3:0:0:15:-1.0:-1.0:-1.0:0.694
AP012340.1	126380	342	A	<INS>	.	PASS	SVMETHOD=DYSGUv1.6.2;SVTYPE=INS;END=126380;CHR2=AP012340.1;GRP=342;NGRP=1;CT=5to3;CIPOS95=0;CIEND95=0;SVLEN=129;CONTIGA=cccggttgggggggggcggggcCGCGCGCGCGGCGGCCCCCAGCACCTCGGCGGAGGGCGCATCGGTGGTCTGCGGCAACGGATCCCGTTCGGCTGCGGTGCTGCTCGGTAGCGCGCATACCACCCGCAGGCGGTTCTCGGTGAGTGTGCCGG;LEFT_SVINSSEQ=cccggttgggggggggcggggc;KIND=extra-regional;GC=77.12;NEXP=0;STRIDE=0;EXPSEQ=;RPOLY=0;OL=0;SU=14;WR=0;PE=1;SR=0;S…	GT:GQ:MAPQP:SU:WR:PE:SR:SC:BND:COV:NEIGH10:PS:MS:RMS:RED:BCC:FCC:ICN:OCN:PROB	1/1:49:36.5:14:0:1:0:13:13:0.0:5:1:14:0:0:12:-1.0:-1.0:-1.0:0.683
AP012340.1	131691	357	C	<INV>	.	PASS	SVMETHOD=DYSGUv1.6.2;SVTYPE=INV;END=3724468;CHR2=AP012340.1;GRP=357;NGRP=1;CT=5to5;CIPOS95=0;CIEND95=0;SVLEN=3592777;CONTIGA=gcccggtgccgatGGCGGTATGGGCGGCAACGCTGTCGGACTGTTCGGCCAGGGCGGGGCCGGCGGGGCCGGCGGGTCCGGATTCGGGGCCGGTATTCCAGGTGGCAGGGGCGGTGACGGCGGTAGCGGCGGGCTGATCGGCGACGGCGG;KIND=extra-regional;GC=77.33;NEXP=0;STRIDE=0;EXPSEQ=;RPOLY=37;OL=0;SU=5;WR=0;PE=0;SR=5;SC=5;BND=0;LPREC=1;RT=pe	GT:GQ:MAPQP:SU:WR:PE:SR:SC:BND:COV:NEIGH10:PS:MS:RMS:RED:BCC:FCC:ICN:OCN:PROB	1/1:17:60.0:5:0:0:5:5:0:0.0:0:5:5:0:0:18:-1.0:-1.0:-1.0:0.514
AP012340.1	141953	389	T	<INS>	.	PASS	SVMETHOD=DYSGUv1.6.2;SVTYPE=INS;END=141960;CHR2=AP012340.1;GRP=389;NGRP=1;CT=5to3;CIPOS95=0;CIEND95=0;SVLEN=364;CONTIGA=tgtggggggcgtggggggcggcgacgaCGCCGGTCCACGCCGCCGAGGCCACGCTCGAACGATCGGCCGCAGCTTCGAGGAGCGCCGACATTACCGAGCCGATGTCGCCGGTCAGCGGTGCCACGATCGGCCGGTTGCTGTCAAACTCCGACGCCTCGATAT;LEFT_SVINSSEQ=tgtggggggcgtggggggcggcgacga;KIND=extra-regional;GC=70.37;NEXP=0;STRIDE=0;EXPSEQ=;RPOLY=9;OL=0;SU=9;WR=…	GT:GQ:MAPQP:SU:WR:PE:SR:SC:BND:COV:NEIGH10:PS:MS:RMS:RED:BCC:FCC:ICN:OCN:PROB	1/1:31:60.0:9:0:1:0:8:8:0.0:3:1:9:0:0:12:-1.0:-1.0:-1.0:0.452
AP012340.1	149300	409	G	<INS>	.	lowProb	SVMETHOD=DYSGUv1.6.2;SVTYPE=INS;END=149300;CHR2=AP012340.1;GRP=409;NGRP=1;CT=3to5;CIPOS95=0;CIEND95=0;SVLEN=343;CONTIGA=acaGCGGGCACGGCGGATGGCTGTGGGGCAACGGCGGCGTCGGCGGATCCGGCGGGGCGGGTGTCGGCGCAGGCGTGGCTGGCGGTCACGGCGGTGCGGGCGGTGgggcccggcggggggggggcggcgggg;RIGHT_SVINSSEQ=gggcccggcggggggggggcggcgggg;KIND=extra-regional;GC=84.09;NEXP=0;STRIDE=0;EXPSEQ=;RPOLY=29;OL=0;SU=10;WR=0;PE=0;SR=0;SC=10;BND=10;LP…	GT:GQ:MAPQP:SU:WR:PE:SR:SC:BND:COV:NEIGH10:PS:MS:RMS:RED:BCC:FCC:ICN:OCN:PROB	1/1:35:56.4:10:0:0:0:10:10:0.0:3:10:0:0:0:4:-1.0:-1.0:-1.0:0.22
AP012340.1	170649	468	G	<DEL>	.	PASS	SVMETHOD=DYSGUv1.6.2;SVTYPE=DEL;END=171159;CHR2=AP012340.1;GRP=468;NGRP=1;CT=3to5;CIPOS95=11;CIEND95=76;SVLEN=510;KIND=extra-regional;GC=0.0;NEXP=0;STRIDE=0;EXPSEQ=;RPOLY=0;OL=0;SU=3;WR=0;PE=3;SR=0;SC=2;BND=0;LPREC=1;RT=pe	GT:GQ:MAPQP:SU:WR:PE:SR:SC:BND:COV:NEIGH10:PS:MS:RMS:RED:BCC:FCC:ICN:OCN:PROB	1/1:14:50.17:3:0:3:0:2:0:0.0:3:3:3:0:0:18:-1.0:-1.0:-1.0:0.623
AP012340.1	170922	473	C	<INV>	.	PASS	SVMETHOD=DYSGUv1.6.2;SVTYPE=INV;END=171995;CHR2=AP012340.1;GRP=473;NGRP=1;CT=5to5;CIPOS95=0;CIEND95=0;SVLEN=1073;CONTIGA=gtcaaacccggcatcacgcagcgcggcgggccagtcctggcgcaggtCGGCGGGCACTGTGGTTTACGAGATCGACCAGCCTTCGGTGTTGGAGTACAAGGCGGGGATTCTTCAATCGCATGGCGCGGTTCCAACGGCGAGACGGCATGC;KIND=extra-regional;GC=64.67;NEXP=0;STRIDE=0;EXPSEQ=;RPOLY=0;OL=0;SU=3;WR=0;PE=0;SR=3;SC=3;BND=0;LPREC=1;RT=pe	GT:GQ:MAPQP:SU:WR:PE:SR:SC:BND:COV:NEIGH10:PS:MS:RMS:RED:BCC:FCC:ICN:OCN:PROB	1/1:10:60.0:3:0:0:3:3:0:0.0:3:3:3:0:0:22:-1.0:-1.0:-1.0:0.749
AP012340.1	194480	546	G	<INV>	.	lowProb	SVMETHOD=DYSGUv1.6.2;SVTYPE=INV;END=195844;CHR2=AP012340.1;GRP=546;NGRP=1;CT=5to5;CIPOS95=0;CIEND95=0;SVLEN=1364;CONTIGA=aaccagatgatgctaaacgtcttacaacattaacactgcngcctttccgaaaaggatgttcagtgtttagcacattcccCGCCGGGTTGCGGCGCTGGCGGGCGCATTGAGCGGTCGCGGGGTCGGTTTCGGCGATCGGGTCATGAT;CONTIGB=atcatgacccgatcgccgaaaccgaccccgcgaccgctcaatgcgcccgccagcgCCGCAACCCGGCGGGGAAGGTGCTCAAGACTGAACTGCGTTTGCGCTTCGGCNCCTGTGTGAATGTT…	GT:GQ:MAPQP:SU:WR:PE:SR:SC:BND:COV:NEIGH10:PS:MS:RMS:RED:BCC:FCC:ICN:OCN:PROB	1/1:10:44.5:3:0:1:2:3:0:0.0:1:2:4:0:0:18:-1.0:-1.0:-1.0:0.395
AP012340.1	206125	559	G	<DEL>	.	PASS	SVMETHOD=DYSGUv1.6.2;SVTYPE=DEL;END=206182;CHR2=AP012340.1;GRP=559;NGRP=1;CT=3to5;CIPOS95=0;CIEND95=0;SVLEN=57;CONTIGA=CAAGTACGCCGTCGCAAACTCGAGCACAACAGGAGACGACGGATGGAAGGAGATGCTGGCGCCGGCCAGCTGAACCCTGCCGATGCGAATAAGTCGTCGTCTACGGAGGTGAAGGCGGCGGATTCGGCGGAATCTGACGCCGGAGAGCTCGGCGAGGACGCGTGCCCAGAAC;KIND=extra-regional;GC=63.37;NEXP=0;STRIDE=0;EXPSEQ=;RPOLY=22;OL=0;SU=8;WR=4;PE=0;SR=0;SC=0;BND=0;LPREC=1;R…	GT:GQ:MAPQP:SU:WR:PE:SR:SC:BND:COV:NEIGH10:PS:MS:RMS:RED:BCC:FCC:ICN:OCN:PROB	1/1:12:57.25:8:4:0:0:0:0:0.0:1:0:4:0:0:8:-1.0:-1.0:-1.0:0.89
AP012340.1	234166	605	T	<DEL>	.	PASS	SVMETHOD=DYSGUv1.6.2;SVTYPE=DEL;END=234564;CHR2=AP012340.1;GRP=605;NGRP=1;CT=3to5;CIPOS95=88;CIEND95=38;SVLEN=398;KIND=extra-regional;GC=0.0;NEXP=0;STRIDE=0;EXPSEQ=;RPOLY=0;OL=0;SU=3;WR=0;PE=3;SR=0;SC=0;BND=0;LPREC=1;RT=pe	GT:GQ:MAPQP:SU:WR:PE:SR:SC:BND:COV:NEIGH10:PS:MS:RMS:RED:BCC:FCC:ICN:OCN:PROB	1/1:14:60.0:3:0:3:0:0:0:0.0:1:3:3:0:0:11:-1.0:-1.0:-1.0:0.741
AP012340.1	254856	632	G	<INV>	.	PASS	SVMETHOD=DYSGUv1.6.2;SVTYPE=INV;END=255050;CHR2=AP012340.1;GRP=632;NGRP=1;CT=3to3;CIPOS95=0;CIEND95=0;SVLEN=194;KIND=extra-regional;GC=0.0;NEXP=0;STRIDE=0;EXPSEQ=;RPOLY=0;OL=0;SU=3;WR=0;PE=3;SR=0;SC=0;BND=0;LPREC=1;RT=pe	GT:GQ:MAPQP:SU:WR:PE:SR:SC:BND:COV:NEIGH10:PS:MS:RMS:RED:BCC:FCC:ICN:OCN:PROB	1/1:10:60.0:3:0:3:0:0:0:0.0:3:6:0:0:0:33:-1.0:-1.0:-1.0:0.644
AP012340.1	255567	635	G	<INS>	.	lowProb	SVMETHOD=DYSGUv1.6.2;SVTYPE=INS;END=255567;CHR2=AP012340.1;GRP=635;NGRP=1;CT=3to5;CIPOS95=0;CIEND95=0;SVLEN=226;CONTIGA=CGACGTACCCTCGGCGCATGCAGATTCGCCCGTATATCGGCGCCGATAAGCCCGCCGTCATCCTGTATCCGTCCGGGACGGTCATCAGCTTCGACGAGTTGGAGGCCCGggggggggggggggggggggggggggg;RIGHT_SVINSSEQ=ggggggggggggggggggggggggggg;KIND=extra-regional;GC=71.32;NEXP=25;STRIDE=1;EXPSEQ=ggggggggggggggggggggggggg;RPOLY=1;OL=0;SU=22;W…	GT:GQ:MAPQP:SU:WR:PE:SR:SC:BND:COV:NEIGH10:PS:MS:RMS:RED:BCC:FCC:ICN:OCN:PROB	1/1:77:58.5:22:0:0:0:22:22:0.0:3:22:0:0:0:31:-1.0:-1.0:-1.0:0.263
AP012340.1	273522	672	G	<INS>	.	lowProb	SVMETHOD=DYSGUv1.6.2;SVTYPE=INS;END=273522;CHR2=AP012340.1;GRP=672;NGRP=1;CT=3to5;CIPOS95=0;CIEND95=0;SVLEN=256;CONTIGA=GAGCGTTCCCGTTTACCGGGCGAATGCCGACGGTGCTGGTGTTGACGCTGATCTTCGGTTTCGCGATCGCCGCGGTCAGCTACGCCCTGGTCGAGTCGCCCTGCCGGGAAGCGgggggggggggggggggg;RIGHT_SVINSSEQ=gggggggggggggggggg;KIND=extra-regional;GC=70.99;NEXP=16;STRIDE=1;EXPSEQ=gggggggggggggggg;RPOLY=1;OL=0;SU=39;WR=0;PE=0;SR=0;SC=39;BND…	GT:GQ:MAPQP:SU:WR:PE:SR:SC:BND:COV:NEIGH10:PS:MS:RMS:RED:BCC:FCC:ICN:OCN:PROB	1/1:137:57.0:39:0:0:0:39:39:0.0:9:39:0:0:0:8:-1.0:-1.0:-1.0:0.341
AP012340.1	273629	674	A	<INS>	.	lowProb	SVMETHOD=DYSGUv1.6.2;SVTYPE=INS;END=273629;CHR2=AP012340.1;GRP=674;NGRP=1;CT=3to5;CIPOS95=0;CIEND95=0;SVLEN=260;CONTIGA=CCGCTGGGAGCGCCGCAACGAACCCATATCGGTCGGCGAACTTCAGGCGGACGCGATTGCACCCTGACTCGGCCGGCTGACACCTGGCGGGCACCTAGTCGAgggtggccgcgggcccgctcccca;RIGHT_SVINSSEQ=gggtggccgcgggcccgctcccca;KIND=extra-regional;GC=71.43;NEXP=0;STRIDE=0;EXPSEQ=;RPOLY=0;OL=0;SU=12;WR=0;PE=0;SR=0;SC=12;BND=12;LPREC=0;RT=pe	GT:GQ:MAPQP:SU:WR:PE:SR:SC:BND:COV:NEIGH10:PS:MS:RMS:RED:BCC:FCC:ICN:OCN:PROB	1/1:42:58.17:12:0:0:0:12:12:0.0:9:12:0:0:0:7:-1.0:-1.0:-1.0:0.345
AP012340.1	275032	683	A	<INS>	.	lowProb	SVMETHOD=DYSGUv1.6.2;SVTYPE=INS;END=275032;CHR2=AP012340.1;GRP=683;NGRP=1;CT=5to3;CIPOS95=0;CIEND95=0;SVLEN=183;CONTIGA=ccggggggggcccgccccccCCCGGGCGATGCGCGGGATGTATCGGCCCAGCCCGATCACCGTGAGGTCGACGATGGTGTCCACGCCGCGGGCCTTGAGTTCGCCTAGCCGGGCGATGGCGCCGGCCACCCGCTTGTCCTC;LEFT_SVINSSEQ=ccggggggggcccgcccccc;KIND=extra-regional;GC=75.89;NEXP=10;STRIDE=1;EXPSEQ=cccgcccccc;RPOLY=2;OL=0;SU=21;WR=0;PE=2;SR=0;SC=1…	GT:GQ:MAPQP:SU:WR:PE:SR:SC:BND:COV:NEIGH10:PS:MS:RMS:RED:BCC:FCC:ICN:OCN:PROB	1/1:73:34.0:21:0:2:0:19:19:0.0:9:2:21:0:0:15:-1.0:-1.0:-1.0:0.385
AP012340.1	281464	708	C	<INV>	.	PASS	SVMETHOD=DYSGUv1.6.2;SVTYPE=INV;END=282636;CHR2=AP012340.1;GRP=708;NGRP=1;CT=5to5;CIPOS95=0;CIEND95=0;SVLEN=1172;CONTIGA=cgttcgtggtcgacggtgcccagttgtcaactcccggtgctggattgtcaAGCGCGCCAACAACAACGTCAGAATCGGCGGGGCGGTGCGCTCGTTTCCGAGGAAGATCATCAGGAAGCCGGTCTCCAGCAGCAGCGACTCCCAACCGAAT;KIND=extra-regional;GC=60.93;NEXP=0;STRIDE=0;EXPSEQ=;RPOLY=0;OL=0;SU=3;WR=0;PE=0;SR=3;SC=3;BND=0;LPREC=1;RT=pe	GT:GQ:MAPQP:SU:WR:PE:SR:SC:BND:COV:NEIGH10:PS:MS:RMS:RED:BCC:FCC:ICN:OCN:PROB	1/1:10:60.0:3:0:0:3:3:0:0.0:11:3:3:0:0:31:-1.0:-1.0:-1.0:0.635
AP012340.1	282233	710	A	<INS>	.	lowProb	SVMETHOD=DYSGUv1.6.2;SVTYPE=INS;END=282239;CHR2=AP012340.1;GRP=710;NGRP=1;CT=3to5;CIPOS95=0;CIEND95=0;SVLEN=256;CONTIGA=GCGCAGCGCCGGCCAGGATCAGCCCGCCCGCAGCCAGTCCGACGGTGACCCGGTCACGTAGTCGCTCCCGGCGGCGCAGTGCATACCGCACACCGAGGGCCGTGCCCATCACCATGACCCCGGCGAgggtggcgttcaccccccccgccccccccccccccgcccccccccccgcccccggccccccggggggtgtgggggg;RIGHT_SVINSSEQ=gggtggcgttcaccccccccgccccccccccccccgcccccccccccgcccccggcccccc…	GT:GQ:MAPQP:SU:WR:PE:SR:SC:BND:COV:NEIGH10:PS:MS:RMS:RED:BCC:FCC:ICN:OCN:PROB	1/1:42:60.0:12:0:1:0:11:11:0.0:11:12:1:0:0:16:-1.0:-1.0:-1.0:0.321
AP012340.1	286208	735	G	<INS>	.	lowProb	SVMETHOD=DYSGUv1.6.2;SVTYPE=INS;END=286208;CHR2=AP012340.1;GRP=735;NGRP=1;CT=5to3;CIPOS95=0;CIEND95=0;SVLEN=269;CONTIGA=ccgcggggggcgccggggcccCGGGGCTAGCTACGGTTACCGTACTCGACCCGGTTGAGCACTGATGACGACGGATCGCCCCCGGGGAGTGGCGGTTTCTTGTCCTGCTGCACCATCAGGGTCACTCCGAAGATCGCGGCCGCGCCCAGCAAC;LEFT_SVINSSEQ=ccgcggggggcgccggggccc;KIND=extra-regional;GC=69.93;NEXP=0;STRIDE=0;EXPSEQ=;RPOLY=0;OL=0;SU=34;WR=0;PE=0;SR=0;SC…	GT:GQ:MAPQP:SU:WR:PE:SR:SC:BND:COV:NEIGH10:PS:MS:RMS:RED:BCC:FCC:ICN:OCN:PROB	1/1:119:56.09:34:0:0:0:34:34:0.0:5:0:34:0:0:17:-1.0:-1.0:-1.0:0.432
AP012340.1	309409	791	G	<DEL>	.	PASS	SVMETHOD=DYSGUv1.6.2;SVTYPE=DEL;END=309925;CHR2=AP012340.1;GRP=791;NGRP=1;CT=3to5;CIPOS95=22;CIEND95=55;SVLEN=516;KIND=extra-regional;GC=0.0;NEXP=0;STRIDE=0;EXPSEQ=;RPOLY=0;OL=0;SU=5;WR=0;PE=5;SR=0;SC=0;BND=0;LPREC=1;RT=pe	GT:GQ:MAPQP:SU:WR:PE:SR:SC:BND:COV:NEIGH10:PS:MS:RMS:RED:BCC:FCC:ICN:OCN:PROB	1/1:19:60.0:5:0:5:0:0:0:0.0:5:5:5:0:0:21:-1.0:-1.0:-1.0:0.799
AP012340.1	312276	797	G	<INS>	.	lowProb	SVMETHOD=DYSGUv1.6.2;SVTYPE=INS;END=312276;CHR2=AP012340.1;GRP=797;NGRP=1;CT=3to5;CIPOS95=0;CIEND95=0;SVLEN=265;CONTIGA=CACATAAATCGCCCAGGTCAGCACCGAGGCGACCAGGTAGAACACCCCGAAGGCCCAAAATGCCGAGGTGGCCGTGCCACTGGTCAGGTAGGACTCTCGCAGAGCCAGGTTGACGCCCACTCCGCCGAGgggggcgcccccccccgccccgcccctcac;RIGHT_SVINSSEQ=gggggcgcccccccccgccccgcccctcac;KIND=extra-regional;GC=69.18;NEXP=0;STRIDE=0;EXPSEQ=;RPOLY=0;OL=0;SU=44;W…	GT:GQ:MAPQP:SU:WR:PE:SR:SC:BND:COV:NEIGH10:PS:MS:RMS:RED:BCC:FCC:ICN:OCN:PROB	1/1:154:58.48:44:0:0:0:44:44:0.0:5:44:0:0:0:23:-1.0:-1.0:-1.0:0.414
AP012340.1	317840	835	G	<INS>	.	lowProb	SVMETHOD=DYSGUv1.6.2;SVTYPE=INS;END=317842;CHR2=AP012340.1;GRP=835;NGRP=1;CT=5to3;CIPOS95=0;CIEND95=0;SVLEN=276;CONTIGA=cgacgtcggcgaggcggtttgggggggcggcgaacgccgccccCAGATCGGCGAGGTTGGTGTCGGGATTGCGGGAACCGAACGGCGCCTCGGTAAGCAGGCGCCGGGTTTCGGCCTCGCGGAACCGTCCGTTCTCGGCGAGCAGCCAGTTGTCGAACAGCACGCCCTCTTCG;LEFT_SVINSSEQ=cgacgtcggcgaggcggtttgggggggcggcgaacgccgcccc;KIND=extra-regional;GC=70.52;NEXP=0;STRIDE=0;EX…	GT:GQ:MAPQP:SU:WR:PE:SR:SC:BND:COV:NEIGH10:PS:MS:RMS:RED:BCC:FCC:ICN:OCN:PROB	1/1:42:41.5:12:0:1:0:11:11:0.0:5:1:12:0:0:15:-1.0:-1.0:-1.0:0.399
AP012340.1	333865	897	G	<DUP>	.	PASS	SVMETHOD=DYSGUv1.6.2;SVTYPE=DUP;END=336666;CHR2=AP012340.1;GRP=897;NGRP=1;CT=5to3;CIPOS95=0;CIEND95=0;SVLEN=2801;CONTIGA=cgccggtcccgccttggcccgtcgttccgatgccgccggacccgccggtgccgccaatacctgacaggattccgccggccccgccggatccgccgtctccgccgtCGGCGCCGGTCGCTCCGTGGCCGCCGTTGCCGCCGTTGCCGAACAACCACCCGCCGGCCCCACCGTCGGCCCCGGTCCCCGGAGTGCCGTTGGCGCCGTTGCCGATCAGCGGTCGCCCggtgagggcttgggtgggctcgttgatcgcgttgaggatttgtt;CONTIGB=cg…	GT:GQ:MAPQP:SU:WR:PE:SR:SC:BND:COV:NEIGH10:PS:MS:RMS:RED:BCC:FCC:ICN:OCN:PROB	0/1:138:45.84:29:0:29:0:55:0:0.0:20:29:29:0:0:22:-1.0:-1.0:-1.0:0.511
AP012340.1	333865	901	G	<INS>	.	PASS	SVMETHOD=DYSGUv1.6.2;SVTYPE=INS;END=333983;CHR2=AP012340.1;GRP=901;NGRP=1;CT=5to3;CIPOS95=0;CIEND95=0;SVLEN=231;CONTIGA=ccgccggtcccgccggtcccgccttggcccgtcgttccgatgccgccggacccgccggtgccgccaatacctgacaggattccgccggccccgccggatccgccgtctccgccgtCGGCGCCGGTCGCTCCGTGGCCGCCGTTGCCGCCGTTGCCGAACAACCACCCGCCGGCCCCACCGTCGGCCCCGGTCCCCGGAGTGCCGTTGGCGCCGTTGCCGATCAGCGGTCGCCCggtgtggg;LEFT_SVINSSEQ=ccgccggtcccgccggtcccgcc…	GT:GQ:MAPQP:SU:WR:PE:SR:SC:BND:COV:NEIGH10:PS:MS:RMS:RED:BCC:FCC:ICN:OCN:PROB	1/1:126:43.65:36:0:0:0:36:17:0.0:20:31:5:0:0:7:-1.0:-1.0:-1.0:0.528
AP012340.1	334231	907	A	<INV>	.	lowProb	SVMETHOD=DYSGUv1.6.2;SVTYPE=INV;END=924225;CHR2=AP012340.1;GRP=907;NGRP=2;CT=5to5;CIPOS95=0;CIEND95=3;SVLEN=589994;CONTIGA=gcgcggtgtgcagcgggttggtgctggccggggcgttggcgccgtccaaacccaacaacagcccaccgatgccgccgacgccggtgccgcccggggcatcgcccattccgccactgCCGCCGTTGCCGCCGTTGCCGATCAgcccggccccgccgccggcgccgccggcaccgccgttcccggcccccccggtggcaacc;KIND=extra-regional;GC=78.5;NEXP=0;STRIDE=0;EXPSEQ=;RPOLY=15;OL=0;SU=5;WR=0…	GT:GQ:MAPQP:SU:WR:PE:SR:SC:BND:COV:NEIGH10:PS:MS:RMS:RED:BCC:FCC:ICN:OCN:PROB	1/1:17:2.6:5:0:5:0:10:0:0.0:12:0:10:0:0:22:-1.0:-1.0:-1.0:0.06
AP012340.1	334625	919	G	<DUP>	.	lowProb	SVMETHOD=DYSGUv1.6.2;SVTYPE=DUP;END=334755;CHR2=AP012340.1;GRP=919;NGRP=1;CT=5to3;CIPOS95=0;CIEND95=0;SVLEN=130;CONTIGA=gtggccgcggttgcgttgtgggccgcgggggcgtgggggcccgggggcgccggggccgccccctccgccggtTCCGCCGGCCCCGCCGGCCCCGCCGGCCCCGCCtgtggtgccggcggcggcggtggtggtgttgtctgcgccgtttccgccgttgccgccgaccccgccgtcac;KIND=extra-regional;GC=84.09;NEXP=0;STRIDE=0;EXPSEQ=;RPOLY=21;OL=0;SU=3;WR=0;PE=0;SR=3;SC=3;BND=0;LPRE…	GT:GQ:MAPQP:SU:WR:PE:SR:SC:BND:COV:NEIGH10:PS:MS:RMS:RED:BCC:FCC:ICN:OCN:PROB	0/1:14:7.33:3:0:0:3:3:0:0.0:20:2:4:0:0:8:-1.0:-1.0:-1.0:0.253
AP012340.1	335620	914	T	<DUP>	.	lowProb	SVMETHOD=DYSGUv1.6.2;SVTYPE=DUP;END=339498;CHR2=AP012340.1;GRP=914;NGRP=1;CT=5to3;CIPOS95=0;CIEND95=0;SVLEN=3878;KIND=extra-regional;GC=0.0;NEXP=0;STRIDE=0;EXPSEQ=;RPOLY=0;OL=0;SU=3;WR=0;PE=3;SR=0;SC=0;BND=0;LPREC=1;RT=pe	GT:GQ:MAPQP:SU:WR:PE:SR:SC:BND:COV:NEIGH10:PS:MS:RMS:RED:BCC:FCC:ICN:OCN:PROB	0/1:14:33.5:3:0:3:0:0:0:0.0:20:3:3:0:0:36:-1.0:-1.0:-1.0:0.171
AP012340.1	335833	941	G	<INS>	.	lowProb	SVMETHOD=DYSGUv1.6.2;SVTYPE=INS;END=335833;CHR2=AP012340.1;GRP=941;NGRP=1;CT=5to3;CIPOS95=0;CIEND95=0;SVLEN=151;CONTIGA=gccggctgttggtctgatggccggttcgcggttaCAGGCCGTTGAGCCCGTTCTCGCCGATGATCAGCCCGCTGGTGCCGCCGGCGCCGGGTGTGCCGCCGGCTTTCCCGCCGTTGCCGCCGTTGCCGCCGTTGCCGATCAGCACGGCGTTGCCGCCGACACCGC;LEFT_SVINSSEQ=gccggctgttggtctgatggccggttcgcggtta;KIND=extra-regional;GC=72.73;NEXP=0;STRIDE=0;EXPSEQ=;RPOLY=39;OL…	GT:GQ:MAPQP:SU:WR:PE:SR:SC:BND:COV:NEIGH10:PS:MS:RMS:RED:BCC:FCC:ICN:OCN:PROB	1/1:28:27.38:8:0:0:0:8:8:0.0:20:0:8:0:0:16:-1.0:-1.0:-1.0:0.41
AP012340.1	335879	939	G	<DEL>	.	lowProb	SVMETHOD=DYSGUv1.6.2;SVTYPE=DEL;END=336841;CHR2=AP012340.1;GRP=939;NGRP=1;CT=3to5;CIPOS95=20;CIEND95=68;SVLEN=962;KIND=extra-regional;GC=0.0;NEXP=0;STRIDE=0;EXPSEQ=;RPOLY=0;OL=0;SU=5;WR=0;PE=5;SR=0;SC=0;BND=0;LPREC=1;RT=pe	GT:GQ:MAPQP:SU:WR:PE:SR:SC:BND:COV:NEIGH10:PS:MS:RMS:RED:BCC:FCC:ICN:OCN:PROB	1/1:19:44.8:5:0:5:0:0:0:0.0:20:5:5:0:0:31:-1.0:-1.0:-1.0:0.395
AP012340.1	336666	955	C	<INS>	.	PASS	SVMETHOD=DYSGUv1.6.2;SVTYPE=INS;END=336666;CHR2=AP012340.1;GRP=955;NGRP=1;CT=3to5;CIPOS95=0;CIEND95=0;SVLEN=287;CONTIGA=CCGAGGAACAAGCCGGCGTCACCGCCGCGCCCGCCGGCCCCGCCGGTGTCCAGGCCAAACCCGCCGCTGCCGCCGGTGCCGCCGGAGCCGATCAGCAAGGCGGCTCCGCCGGTCCCGCCGGTCCCGCCttggcccgtcgttccgatgccgccggacccgccggtgccgccaatacctgacaggattccgccggccccgccggatccgccgtctccgccgtcggcgccggtcgctccgtggcc;RIGHT_SVINSSEQ=ttggcccgtcgttccgatgcc…	GT:GQ:MAPQP:SU:WR:PE:SR:SC:BND:COV:NEIGH10:PS:MS:RMS:RED:BCC:FCC:ICN:OCN:PROB	1/1:137:46.92:39:0:0:0:39:25:0.0:20:19:20:0:0:15:-1.0:-1.0:-1.0:0.642
AP012340.1	339298	991	C	<INS>	.	PASS	SVMETHOD=DYSGUv1.6.2;SVTYPE=INS;END=339320;CHR2=AP012340.1;GRP=991;NGRP=1;CT=3to5;CIPOS95=0;CIEND95=0;SVLEN=216;CONTIGA=CGGCGACACCGCGGCGGCCTCGGCGGCCGCATAGGCGCCGCCACCGGAGGTCAATGCCTGCACGAACTGGGCATGAAACGCCTGCGCTTGGGCGCTGAGCGCCTGATAGGCCTGGCCGTGGGCGCCGAACAGCGCggcgatggctgtcgacacctcgtcggcgcccgcggctatcagtgccgtggt;RIGHT_SVINSSEQ=ggcgatggctgtcgacacctcgtcggcgcccgcggctatcagtgccgtggt;KIND=extra-regional;GC=72…	GT:GQ:MAPQP:SU:WR:PE:SR:SC:BND:COV:NEIGH10:PS:MS:RMS:RED:BCC:FCC:ICN:OCN:PROB	1/1:95:60.0:27:0:0:0:27:17:0.0:20:15:12:0:0:16:-1.0:-1.0:-1.0:0.606
AP012340.1	340051	996	G	<INS>	.	lowProb	SVMETHOD=DYSGUv1.6.2;SVTYPE=INS;END=340051;CHR2=AP012340.1;GRP=996;NGRP=1;CT=3to5;CIPOS95=0;CIEND95=0;SVLEN=218;CONTIGA=CGGCTTATGTGGCCGCCCACGCGCCGTACCTCGCGTGGTTAATGCGGGCCAGCGAAACCAGCGCGGAAGCGGCCGCCCGGCACGAGACCGTGGCCGCGGCCTACACGACCGCGGTGGggggggggggggccggggggggggggggggcccccccccccccccccc;RIGHT_SVINSSEQ=ggggggggggggccggggggggggggggggcccccccccccccccccc;KIND=extra-regional;GC=81.21;NEXP=11;STRIDE=1;EXP…	GT:GQ:MAPQP:SU:WR:PE:SR:SC:BND:COV:NEIGH10:PS:MS:RMS:RED:BCC:FCC:ICN:OCN:PROB	1/1:91:35.5:26:0:2:0:26:24:0.0:20:26:2:0:0:25:-1.0:-1.0:-1.0:0.239
AP012340.1	343135	1009	G	<DEL>	.	PASS	SVMETHOD=DYSGUv1.6.2;SVTYPE=DEL;END=343675;CHR2=AP012340.1;GRP=1009;NGRP=1;CT=3to5;CIPOS95=134;CIEND95=0;SVLEN=540;KIND=extra-regional;GC=0.0;NEXP=0;STRIDE=0;EXPSEQ=;RPOLY=0;OL=0;SU=3;WR=0;PE=3;SR=0;SC=0;BND=0;LPREC=1;RT=pe	GT:GQ:MAPQP:SU:WR:PE:SR:SC:BND:COV:NEIGH10:PS:MS:RMS:RED:BCC:FCC:ICN:OCN:PROB	1/1:14:60.0:3:0:3:0:0:0:0.0:20:3:3:0:0:22:-1.0:-1.0:-1.0:0.614
AP012340.1	379644	1096	T	<DUP>	.	PASS	SVMETHOD=DYSGUv1.6.2;SVTYPE=DUP;END=379725;CHR2=AP012340.1;GRP=1096;NGRP=1;CT=5to3;CIPOS95=0;CIEND95=0;SVLEN=81;KIND=extra-regional;GC=0.0;NEXP=0;STRIDE=0;EXPSEQ=;RPOLY=0;OL=0;SU=4;WR=0;PE=4;SR=0;SC=0;BND=0;LPREC=1;RT=pe	GT:GQ:MAPQP:SU:WR:PE:SR:SC:BND:COV:NEIGH10:PS:MS:RMS:RED:BCC:FCC:ICN:OCN:PROB	0/1:19:52.62:4:0:4:0:0:0:0.0:1:4:4:0:0:13:-1.0:-1.0:-1.0:0.751
AP012340.1	396602	1121	G	<INS>	.	PASS	SVMETHOD=DYSGUv1.6.2;SVTYPE=INS;END=396602;CHR2=AP012340.1;GRP=1121;NGRP=1;CT=3to5;CIPOS95=0;CIEND95=0;SVLEN=256;CONTIGA=GACTCGGTCAGTCACCCCAAGACCTTGCGCAAGACTGCGGCGGAATCTAATATTCCAAAGATATATGGAACTCGATGCGAAGGAATCAGGCTCATGAGCAAGACGGTTCTCATCCTTGGCGCGGGggggggggggggggccccccccccccccccccccccccacccc;RIGHT_SVINSSEQ=ggggggggggggggccccccccccccccccccccccccacccc;KIND=extra-regional;GC=64.29;NEXP=13;STRIDE=1;EXPS…	GT:GQ:MAPQP:SU:WR:PE:SR:SC:BND:COV:NEIGH10:PS:MS:RMS:RED:BCC:FCC:ICN:OCN:PROB	1/1:144:30.5:41:0:3:0:38:38:0.0:1:41:3:0:0:16:-1.0:-1.0:-1.0:0.502
AP012340.1	420126	1172	C	<INV>	.	lowProb	SVMETHOD=DYSGUv1.6.2;SVTYPE=INV;END=1036379;CHR2=AP012340.1;GRP=1172;NGRP=1;CT=5to5;CIPOS95=0;CIEND95=0;SVLEN=616253;CONTIGB=tagagcttctttcctgcactatgatgagtgcaccccgctcaagcttgcctcgaCGGCTGTCCGCTGCCAGGGGTCCGGCCACGGTCGCGGAGTCCCCGGGCGACCATCGGGCAGCACCCGGGGTCGGTGGGCCGGTGCCCGCCCCGGCAA;KIND=extra-regional;GC=70.67;NEXP=0;STRIDE=0;EXPSEQ=;RPOLY=0;OL=0;SU=3;WR=0;PE=0;SR=3;SC=3;BND=0;LPREC=1;RT=pe	GT:GQ:MAPQP:SU:WR:PE:SR:SC:BND:COV:NEIGH10:PS:MS:RMS:RED:BCC:FCC:ICN:OCN:PROB	1/1:10:60.0:3:0:0:3:3:0:0.0:7:3:3:0:0:17:-1.0:-1.0:-1.0:0.38
AP012340.1	421018	1174	A	<INV>	.	PASS	SVMETHOD=DYSGUv1.6.2;SVTYPE=INV;END=421488;CHR2=AP012340.1;GRP=1174;NGRP=1;CT=3to3;CIPOS95=0;CIEND95=0;SVLEN=470;CONTIGA=CGAGCTGAGTTCGAGTCAGTCCACCTCGATCAACCTGCCCTACATCACCGTCGACGCCGACAAGAACCCGTTGTTCTTAGACGAGCAacttgttgtgcgcggcgatctcacgctccccctgatagacctggatctgcaccgacggttggt;KIND=extra-regional;GC=58.0;NEXP=0;STRIDE=0;EXPSEQ=;RPOLY=0;OL=0;SU=3;WR=0;PE=0;SR=3;SC=3;BND=0;LPREC=1;RT=pe	GT:GQ:MAPQP:SU:WR:PE:SR:SC:BND:COV:NEIGH10:PS:MS:RMS:RED:BCC:FCC:ICN:OCN:PROB	1/1:10:57.0:3:0:0:3:3:0:0.0:8:3:3:0:0:10:-1.0:-1.0:-1.0:0.694
AP012340.1	421931	1176	T	<DEL>	.	PASS	SVMETHOD=DYSGUv1.6.2;SVTYPE=DEL;END=422221;CHR2=AP012340.1;GRP=1176;NGRP=1;CT=3to5;CIPOS95=86;CIEND95=27;SVLEN=536;KIND=extra-regional;GC=0.0;NEXP=0;STRIDE=0;EXPSEQ=;RPOLY=0;OL=2;SU=3;WR=0;PE=2;SR=1;SC=1;BND=0;LPREC=1;RT=pe	GT:GQ:MAPQP:SU:WR:PE:SR:SC:BND:COV:NEIGH10:PS:MS:RMS:RED:BCC:FCC:ICN:OCN:PROB	1/1:12:60.0:3:0:2:1:1:0:0.0:8:4:2:0:0:25:-1.0:-1.0:-1.0:0.772
AP012340.1	421999	1178	G	<INS>	.	lowProb	SVMETHOD=DYSGUv1.6.2;SVTYPE=INS;END=422001;CHR2=AP012340.1;GRP=1178;NGRP=1;CT=3to5;CIPOS95=0;CIEND95=0;SVLEN=243;CONTIGB=GAGAAGCTGGGCCAGGAGTCGCAGGCTCTGGGGCAAGCGATCTACGAAGCAGCTCAGGCTGCGTCACAGGCCACTGGCGCTGCCCACCCCGGCGGCGgggcgggggggggcccccccccccccgggggtt;RIGHT_SVINSSEQ=gggcgggggggggcccccccccccccgggggtt;KIND=extra-regional;GC=76.15;NEXP=12;STRIDE=1;EXPSEQ=gggcgggggggg;RPOLY=4;OL=0;SU=34;WR=0;PE=0;SR=…	GT:GQ:MAPQP:SU:WR:PE:SR:SC:BND:COV:NEIGH10:PS:MS:RMS:RED:BCC:FCC:ICN:OCN:PROB	1/1:119:54.18:34:0:0:0:34:34:0.0:8:34:0:0:0:22:-1.0:-1.0:-1.0:0.311
AP012340.1	426948	1201	T	<DEL>	.	PASS	SVMETHOD=DYSGUv1.6.2;SVTYPE=DEL;END=427105;CHR2=AP012340.1;GRP=1201;NGRP=1;CT=5to3;CIPOS95=0;CIEND95=0;SVLEN=157;CONTIGB=gcccgcgttgagcaagccggtgttgtagttgccgctgtttccgatgccggtgttGCCGGTGCCGGTGTTGCCGATGCCGACGTTGCCGGTGCCCGAGTTGAACAAGCCGGTGTTGCCGGTGCCGGAGTTGAACAAGCCGGTGTTGGCGG;KIND=extra-regional;GC=65.1;NEXP=0;STRIDE=0;EXPSEQ=;RPOLY=0;OL=0;SU=3;WR=0;PE=0;SR=0;SC=3;BND=3;LPREC=0;RT=pe	GT:GQ:MAPQP:SU:WR:PE:SR:SC:BND:COV:NEIGH10:PS:MS:RMS:RED:BCC:FCC:ICN:OCN:PROB	1/1:45:53.33:3:0:0:0:3:3:0.0:11:0:3:108:0:6:-1.0:-1.0:-1.0:0.624
AP012340.1	435745	1217	G	<DUP>	.	lowProb	SVMETHOD=DYSGUv1.6.2;SVTYPE=DUP;END=4122041;CHR2=AP012340.1;GRP=1217;NGRP=1;CT=5to3;CIPOS95=0;CIEND95=0;SVLEN=3686296;CONTIGA=ttttccggctaactggaatgcggctcaggtACTGGCCGGACCGTACTCCGGAAATCCACCGTGGTGGTGATACTCGGGATCGAGTTCGTCGGGGTGCACTGACGCATCTGTCACGGGCGATCCTGCAGGACGTCCCGGCGCACGATGGT;KIND=extra-regional;GC=61.74;NEXP=0;STRIDE=0;EXPSEQ=;RPOLY=0;OL=0;SU=3;WR=0;PE=0;SR=3;SC=3;BND=0;LPREC=1;RT=pe	GT:GQ:MAPQP:SU:WR:PE:SR:SC:BND:COV:NEIGH10:PS:MS:RMS:RED:BCC:FCC:ICN:OCN:PROB	0/1:14:60.0:3:0:0:3:3:0:0.0:4:6:0:0:0:25:-1.0:-1.0:-1.0:0.434
AP012340.1	436003	1213	C	<DEL>	.	PASS	SVMETHOD=DYSGUv1.6.2;SVTYPE=DEL;END=436308;CHR2=AP012340.1;GRP=1213;NGRP=1;CT=3to5;CIPOS95=133;CIEND95=297;SVLEN=305;KIND=extra-regional;GC=0.0;NEXP=0;STRIDE=0;EXPSEQ=;RPOLY=0;OL=0;SU=6;WR=0;PE=6;SR=0;SC=1;BND=0;LPREC=1;RT=pe	GT:GQ:MAPQP:SU:WR:PE:SR:SC:BND:COV:NEIGH10:PS:MS:RMS:RED:BCC:FCC:ICN:OCN:PROB	1/1:22:58.58:6:0:6:0:1:0:0.0:10:6:6:0:0:17:-1.0:-1.0:-1.0:0.764
AP012340.1	437797	1235	G	<INS>	.	PASS	SVMETHOD=DYSGUv1.6.2;SVTYPE=INS;END=437803;CHR2=AP012340.1;GRP=1235;NGRP=1;CT=3to5;CIPOS95=0;CIEND95=0;SVLEN=256;CONTIGA=AGCCGACGCTGACCCTGCCAGGCCTGCGAGCTGCGGTAGACGGCGCCGGAAAGTGGCGGCGGTGGATCGGCGGGCGCGCCGCGCAGCTAGGCACCACCGGTGCTGCGGTACTTCGGGACGGTGTCGCGGgggccccccccgggcgcccctc;CONTIGB=ccgggggggggcgcggggccccgccccccccccCGCGCCCGGTGTGGCGTCGCTCGGCGGGTGCCGCTAATCCGTGACGAGACCGGGTCGGTAATCGTCGGCCGAGCACAGTGGCTG;…	GT:GQ:MAPQP:SU:WR:PE:SR:SC:BND:COV:NEIGH10:PS:MS:RMS:RED:BCC:FCC:ICN:OCN:PROB	1/1:95:33.5:27:0:2:0:25:15:0.0:12:17:12:0:0:19:-1.0:-1.0:-1.0:0.64
AP012340.1	437798	1233	C	<DEL>	.	PASS	SVMETHOD=DYSGUv1.6.2;SVTYPE=DEL;END=438243;CHR2=AP012340.1;GRP=1233;NGRP=1;CT=3to5;CIPOS95=77;CIEND95=0;SVLEN=445;CONTIGB=gtagaggggggaggttagtgccggcgttgcatcggcgGGCGCGCCGCACGCTGGTCAGTTTGGCGGGGCCGACGGTCAACCTGGCGCTGGCCATGTTGCTGCTGGCGGCGACCCGGTTGTTGTTCGACCCGATCCACGCGGTGTTATG;KIND=extra-regional;GC=68.24;NEXP=0;STRIDE=0;EXPSEQ=;RPOLY=0;OL=0;SU=3;WR=0;PE=3;SR=0;SC=2;BND=0;LPREC=1;RT=pe	GT:GQ:MAPQP:SU:WR:PE:SR:SC:BND:COV:NEIGH10:PS:MS:RMS:RED:BCC:FCC:ICN:OCN:PROB	1/1:14:52.17:3:0:3:0:2:0:0.0:12:3:3:0:0:25:-1.0:-1.0:-1.0:0.551
AP012340.1	445055	1258	G	<DEL>	.	PASS	SVMETHOD=DYSGUv1.6.2;SVTYPE=DEL;END=445482;CHR2=AP012340.1;GRP=1258;NGRP=1;CT=3to5;CIPOS95=0;CIEND95=0;SVLEN=427;KIND=extra-regional;GC=0.0;NEXP=0;STRIDE=0;EXPSEQ=;RPOLY=0;OL=0;SU=3;WR=0;PE=3;SR=0;SC=0;BND=0;LPREC=1;RT=pe	GT:GQ:MAPQP:SU:WR:PE:SR:SC:BND:COV:NEIGH10:PS:MS:RMS:RED:BCC:FCC:ICN:OCN:PROB	1/1:14:60.0:3:0:3:0:0:0:0.0:14:3:3:0:0:17:-1.0:-1.0:-1.0:0.594
AP012340.1	446720	1262	T	<DEL>	.	PASS	SVMETHOD=DYSGUv1.6.2;SVTYPE=DEL;END=447237;CHR2=AP012340.1;GRP=1262;NGRP=1;CT=3to5;CIPOS95=34;CIEND95=46;SVLEN=517;CONTIGA=GGCCACCGGTGTGCGCGGGCCTGCAATGGGCGGTGGTGGGCGGTTGGCACCGTCGGGTTCGGCGCTGCCAAATACCCCGAACAGCGAAGCGAATACCGCATCGAACGTGGCCAGTTCGTCTACACGGCTGACCAGGGTCAACCGCGCGCCCCAATtcagttccgcccgctaacgccgctcctcatgctgctccccatcgacaaaaatcgcaactaccctctcggacacctgtataccggcctagcgaagac;KIND=extra-regional;GC=6…	GT:GQ:MAPQP:SU:WR:PE:SR:SC:BND:COV:NEIGH10:PS:MS:RMS:RED:BCC:FCC:ICN:OCN:PROB	1/1:14:51.67:3:0:3:0:1:0:0.0:13:3:3:0:0:18:-1.0:-1.0:-1.0:0.527
AP012340.1	447230	1265	C	<DUP>	.	PASS	SVMETHOD=DYSGUv1.6.2;SVTYPE=DUP;END=447345;CHR2=AP012340.1;GRP=1265;NGRP=1;CT=5to3;CIPOS95=0;CIEND95=0;SVLEN=115;CONTIGA=gtctcgtggtctcggatttgtgtataagagacaGGTACCGCGCGACACCATGCCTTTGGCGTCGAACACGGCGCGGTGCTGGTTGCGGTCCTGCTCGACAAAGTGCACCTTGCCGCTGAACTCGCTGGTGACCGGCCCAACCTTGAC;KIND=extra-regional;GC=60.54;NEXP=0;STRIDE=0;EXPSEQ=;RPOLY=0;OL=0;SU=3;WR=0;PE=3;SR=0;SC=2;BND=0;LPREC=1;RT=pe	GT:GQ:MAPQP:SU:WR:PE:SR:SC:BND:COV:NEIGH10:PS:MS:RMS:RED:BCC:FCC:ICN:OCN:PROB	0/1:14:52.17:3:0:3:0:2:0:0.0:13:3:3:0:0:11:-1.0:-1.0:-1.0:0.567
AP012340.1	454655	1289	G	<INS>	.	lowProb	SVMETHOD=DYSGUv1.6.2;SVTYPE=INS;END=454655;CHR2=AP012340.1;GRP=1289;NGRP=1;CT=5to3;CIPOS95=0;CIEND95=0;SVLEN=202;CONTIGA=ccccccccgcccgcccccccccccccccccccccccggcccCCGCGGCGCTGACCGCAAGGTTCGCACCACCGTCGCGACCCCCGCGGTGTCACCGGCGGCCCAGATCGCCATCAGCTCGGCAAGCACTTCACGCACGCTTCCCAAAGTAGGCTTCAGTG;LEFT_SVINSSEQ=ccccccccgcccgcccccccccccccccccccccccggccc;KIND=extra-regional;GC=76.25;NEXP=0;STRIDE=0;EXPSEQ=;RPOLY=0;…	GT:GQ:MAPQP:SU:WR:PE:SR:SC:BND:COV:NEIGH10:PS:MS:RMS:RED:BCC:FCC:ICN:OCN:PROB	1/1:81:56.91:23:0:0:0:23:23:0.0:9:0:23:0:0:30:-1.0:-1.0:-1.0:0.308
AP012340.1	456091	1301	G	<INS>	.	lowProb	SVMETHOD=DYSGUv1.6.2;SVTYPE=INS;END=456091;CHR2=AP012340.1;GRP=1301;NGRP=1;CT=3to5;CIPOS95=0;CIEND95=0;SVLEN=260;CONTIGA=CCGTGATCCAGCGCGGCTGAGGGTGTGGTGGTGTCGGGCCGCTGGGAGGCCGGGAATGCGGACGGTAACGGTGGCTCCGCGGGGTTGATCGGCAGCGGCGGGGCCGGCGGCGACGGCGGTAGCGGCGGGGggggggggggcggggggggggggggggggggggggg;RIGHT_SVINSSEQ=ggggggggggcggggggggggggggggggggggggg;KIND=extra-regional;GC=81.93;NEXP=34;STRIDE=1;EXPSEQ=gggggg…	GT:GQ:MAPQP:SU:WR:PE:SR:SC:BND:COV:NEIGH10:PS:MS:RMS:RED:BCC:FCC:ICN:OCN:PROB	1/1:151:57.4:43:0:0:0:43:43:0.0:7:43:0:0:0:15:-1.0:-1.0:-1.0:0.362
AP012340.1	468796	1334	A	<INS>	.	lowProb	SVMETHOD=DYSGUv1.6.2;SVTYPE=INS;END=468801;CHR2=AP012340.1;GRP=1334;NGRP=1;CT=5to3;CIPOS95=0;CIEND95=0;SVLEN=248;CONTIGA=ggtggggggggtgttgtgggggggtgcgccccacCCCAGCCGGGAGCTGGCGATCGCGTTGCAGGGCTTGGGCGCGGAGGTGATCGCCGTCGACGGCTATGTCGGCGCGCCTGCCCACCGGATAGCCGACCAGTCGGTGGTGGTCACCATGACCGATGCTGAAG;LEFT_SVINSSEQ=ggtggggggggtgttgtgggggggtgcgccccac;KIND=extra-regional;GC=71.34;NEXP=0;STRIDE=0;EXPSEQ=;RPOLY=0;OL=…	GT:GQ:MAPQP:SU:WR:PE:SR:SC:BND:COV:NEIGH10:PS:MS:RMS:RED:BCC:FCC:ICN:OCN:PROB	1/1:200:58.73:63:0:0:0:63:63:0.0:5:0:63:0:0:15:-1.0:-1.0:-1.0:0.335
AP012340.1	473924	1355	A	<INS>	.	lowProb	SVMETHOD=DYSGUv1.6.2;SVTYPE=INS;END=473924;CHR2=AP012340.1;GRP=1355;NGRP=1;CT=5to3;CIPOS95=0;CIEND95=0;SVLEN=231;CONTIGA=cgcccggccccggccccccCCGAGCCGGGTTATCGGCCCTCGGTGAAGCTGGCGGCGTTTGTGCGGGCCCGGGATCTGACCTGTCGGGCGCCCGGTTGCGACCGCCCGGCCACCCAGTGCGACCTGGATCACACCATCG;LEFT_SVINSSEQ=cgcccggccccggcccccc;KIND=extra-regional;GC=75.54;NEXP=0;STRIDE=0;EXPSEQ=;RPOLY=0;OL=0;SU=29;WR=0;PE=0;SR=0;SC=29;BND=29;LPRE…	GT:GQ:MAPQP:SU:WR:PE:SR:SC:BND:COV:NEIGH10:PS:MS:RMS:RED:BCC:FCC:ICN:OCN:PROB	1/1:102:58.93:29:0:0:0:29:29:0.0:5:0:29:0:0:12:-1.0:-1.0:-1.0:0.313
AP012340.1	477582	1358	G	<DEL>	.	PASS	SVMETHOD=DYSGUv1.6.2;SVTYPE=DEL;END=477978;CHR2=AP012340.1;GRP=1358;NGRP=1;CT=3to5;CIPOS95=28;CIEND95=121;SVLEN=396;KIND=extra-regional;GC=0.0;NEXP=0;STRIDE=0;EXPSEQ=;RPOLY=0;OL=0;SU=3;WR=0;PE=3;SR=0;SC=0;BND=0;LPREC=1;RT=pe	GT:GQ:MAPQP:SU:WR:PE:SR:SC:BND:COV:NEIGH10:PS:MS:RMS:RED:BCC:FCC:ICN:OCN:PROB	1/1:14:60.0:3:0:3:0:0:0:0.0:5:3:3:0:0:18:-1.0:-1.0:-1.0:0.748
AP012340.1	491753	1377	T	<DUP>	.	PASS	SVMETHOD=DYSGUv1.6.2;SVTYPE=DUP;END=491878;CHR2=AP012340.1;GRP=1377;NGRP=1;CT=5to3;CIPOS95=0;CIEND95=0;SVLEN=125;KIND=extra-regional;GC=0.0;NEXP=0;STRIDE=0;EXPSEQ=;RPOLY=0;OL=0;SU=3;WR=0;PE=3;SR=0;SC=0;BND=0;LPREC=1;RT=pe	GT:GQ:MAPQP:SU:WR:PE:SR:SC:BND:COV:NEIGH10:PS:MS:RMS:RED:BCC:FCC:ICN:OCN:PROB	0/1:14:33.5:3:0:3:0:0:0:0.0:3:3:3:0:0:21:-1.0:-1.0:-1.0:0.717
AP012340.1	501572	1392	G	<INS>	.	lowProb	SVMETHOD=DYSGUv1.6.2;SVTYPE=INS;END=501575;CHR2=AP012340.1;GRP=1392;NGRP=1;CT=3to5;CIPOS95=0;CIEND95=0;SVLEN=202;CONTIGB=TGCATATTCTGAACAGGTGCGGGGCGACGGTGACGGATGGGTGGTGTCCGACAGCGGCGTTGCGTACTGGGGCCGCTACGGTGCGGCCGGTCTGTTGCTTCGGGCTCCGCGGCCGGACGGCACCCCCGCGGgggtggtgctgccccgcgc;RIGHT_SVINSSEQ=gggtggtgctgccccgcgc;KIND=extra-regional;GC=72.67;NEXP=0;STRIDE=0;EXPSEQ=;RPOLY=0;OL=0;SU=9;WR=0;PE=0;SR=0;SC=9;B…	GT:GQ:MAPQP:SU:WR:PE:SR:SC:BND:COV:NEIGH10:PS:MS:RMS:RED:BCC:FCC:ICN:OCN:PROB	1/1:31:60.0:9:0:0:0:9:9:0.0:5:9:0:0:0:0:-1.0:-1.0:-1.0:0.233
AP012340.1	502228	1394	T	<INS>	.	lowProb	SVMETHOD=DYSGUv1.6.2;SVTYPE=INS;END=502232;CHR2=AP012340.1;GRP=1394;NGRP=1;CT=3to5;CIPOS95=0;CIEND95=0;SVLEN=181;CONTIGB=CGGCCGCCGCACGTGGGTCGTCAGCCGAGGTGATCGCCCGCACCACCACGATCCGGCGAGCGCCGGCATCGAGCACGGCCGGCAGCCGTTGCGCGTTGATGCCGCCGATAGCGAACCACGGCTTGTCGTCGCCcccccgttcggcggggcccccgtccaccccca;RIGHT_SVINSSEQ=cccccgttcggcggggcccccgtccaccccca;KIND=extra-regional;GC=75.15;NEXP=0;STRIDE=0;EXPSEQ=;RPOLY=0;OL=…	GT:GQ:MAPQP:SU:WR:PE:SR:SC:BND:COV:NEIGH10:PS:MS:RMS:RED:BCC:FCC:ICN:OCN:PROB	1/1:45:56.31:13:0:0:0:13:13:0.0:3:13:0:0:0:6:-1.0:-1.0:-1.0:0.209
AP012340.1	517216	1431	C	<DEL>	.	PASS	SVMETHOD=DYSGUv1.6.2;SVTYPE=DEL;END=517530;CHR2=AP012340.1;GRP=1431;NGRP=1;CT=3to5;CIPOS95=36;CIEND95=43;SVLEN=314;CONTIGB=cctaccaaaatctTGATGACACCCTGGCCCAAACTGCATTCGTTTACAAATGGTTTAGCTACAGTTCTACACTCGTTAACCCGCACCCTGCATTCGCACCGCTGACGAGATTTCTGTTCAGCGCTCTCGAAATGCAAGCCTGCCACGCCG;KIND=extra-regional;GC=51.33;NEXP=0;STRIDE=0;EXPSEQ=;RPOLY=0;OL=0;SU=3;WR=0;PE=3;SR=0;SC=1;BND=0;LPREC=1;RT=pe	GT:GQ:MAPQP:SU:WR:PE:SR:SC:BND:COV:NEIGH10:PS:MS:RMS:RED:BCC:FCC:ICN:OCN:PROB	1/1:14:60.0:3:0:3:0:1:0:0.0:7:3:3:0:0:14:-1.0:-1.0:-1.0:0.77
AP012340.1	519274	1436	G	<INS>	.	PASS	SVMETHOD=DYSGUv1.6.2;SVTYPE=INS;END=519288;CHR2=AP012340.1;GRP=1436;NGRP=1;CT=3to5;CIPOS95=0;CIEND95=0;SVLEN=213;CONTIGB=GTGTTCGTGTGTGCCGAGATATCCAGCGGTACTGCTGAATTAGCGGCCAGTACGGCCCCGTGTCCGGCTCGCAGGAGCCAGCCGTCCAGCCAGGTTCGTTCAACGCCGGGCCAGGCCGCCGCGGCGGCGggttgaacttcgcggctcgcg;RIGHT_SVINSSEQ=ggttgaacttcgcggctcgcg;KIND=extra-regional;GC=68.67;NEXP=0;STRIDE=0;EXPSEQ=;RPOLY=0;OL=0;SU=26;WR=0;PE=0;SR=0;SC=…	GT:GQ:MAPQP:SU:WR:PE:SR:SC:BND:COV:NEIGH10:PS:MS:RMS:RED:BCC:FCC:ICN:OCN:PROB	1/1:91:57.44:26:0:0:0:26:16:0.0:7:16:10:0:0:10:-1.0:-1.0:-1.0:0.746
AP012340.1	523368	1453	G	<DEL>	.	PASS	SVMETHOD=DYSGUv1.6.2;SVTYPE=DEL;END=523707;CHR2=AP012340.1;GRP=1453;NGRP=1;CT=3to5;CIPOS95=15;CIEND95=199;SVLEN=339;KIND=extra-regional;GC=0.0;NEXP=0;STRIDE=0;EXPSEQ=;RPOLY=0;OL=0;SU=3;WR=0;PE=3;SR=0;SC=1;BND=0;LPREC=1;RT=pe	GT:GQ:MAPQP:SU:WR:PE:SR:SC:BND:COV:NEIGH10:PS:MS:RMS:RED:BCC:FCC:ICN:OCN:PROB	1/1:14:60.0:3:0:3:0:1:0:0.0:15:4:2:0:0:9:-1.0:-1.0:-1.0:0.537
AP012340.1	527402	1460	G	<INV>	.	lowProb	SVMETHOD=DYSGUv1.6.2;SVTYPE=INV;END=527518;CHR2=AP012340.1;GRP=1460;NGRP=1;CT=3to3;CIPOS95=0;CIEND95=0;SVLEN=116;CONTIGB=GTGTTGCACGGCGATCACTTCCCCGCTCACCGGGGCACGTTGCACGTGGGCGTCCAATATCGACAGGAAGATGCTGACTCGCGGTAACGGCGTGTCACCCATGCTGAGTTCGGCCGGccgggccggttcgggtcggccgacctaccggagg;KIND=extra-regional;GC=66.89;NEXP=0;STRIDE=0;EXPSEQ=;RPOLY=0;OL=0;SU=4;WR=0;PE=4;SR=0;SC=8;BND=0;LPREC=1;RT=pe	GT:GQ:MAPQP:SU:WR:PE:SR:SC:BND:COV:NEIGH10:PS:MS:RMS:RED:BCC:FCC:ICN:OCN:PROB	1/1:14:60.0:4:0:4:0:8:0:0.0:14:8:0:0:0:4:-1.0:-1.0:-1.0:0.349
AP012340.1	529951	1468	T	<DEL>	.	PASS	SVMETHOD=DYSGUv1.6.2;SVTYPE=DEL;END=530328;CHR2=AP012340.1;GRP=1468;NGRP=1;CT=3to5;CIPOS95=146;CIEND95=225;SVLEN=377;KIND=extra-regional;GC=0.0;NEXP=0;STRIDE=0;EXPSEQ=;RPOLY=0;OL=0;SU=5;WR=0;PE=5;SR=0;SC=0;BND=0;LPREC=1;RT=pe	GT:GQ:MAPQP:SU:WR:PE:SR:SC:BND:COV:NEIGH10:PS:MS:RMS:RED:BCC:FCC:ICN:OCN:PROB	1/1:19:60.0:5:0:5:0:0:0:0.0:11:5:5:0:0:15:-1.0:-1.0:-1.0:0.699
AP012340.1	531969	1470	G	<DEL>	.	PASS	SVMETHOD=DYSGUv1.6.2;SVTYPE=DEL;END=532423;CHR2=AP012340.1;GRP=1470;NGRP=1;CT=3to5;CIPOS95=21;CIEND95=72;SVLEN=454;KIND=extra-regional;GC=0.0;NEXP=0;STRIDE=0;EXPSEQ=;RPOLY=0;OL=0;SU=3;WR=0;PE=3;SR=0;SC=1;BND=0;LPREC=1;RT=pe	GT:GQ:MAPQP:SU:WR:PE:SR:SC:BND:COV:NEIGH10:PS:MS:RMS:RED:BCC:FCC:ICN:OCN:PROB	1/1:14:50.83:3:0:3:0:1:0:0.0:11:3:3:0:0:13:-1.0:-1.0:-1.0:0.461
AP012340.1	531969	1473	G	<INS>	.	lowProb	SVMETHOD=DYSGUv1.6.2;SVTYPE=INS;END=531969;CHR2=AP012340.1;GRP=1473;NGRP=1;CT=3to5;CIPOS95=0;CIEND95=0;SVLEN=208;CONTIGA=GTTCCTGACCACCGAGGCCGTCGTTGCCGACAAGCCGGAAAAGGAGAAGGCTTCCGTTCCCGGTGGCGGCGACATGGGTGGCATGGATTTCTGACCCCGGCGAGAAGTCGCAGCGAGGgggcccggcccctttttggggggggg;RIGHT_SVINSSEQ=gggcccggcccctttttggggggggg;KIND=extra-regional;GC=67.36;NEXP=0;STRIDE=0;EXPSEQ=;RPOLY=0;OL=0;SU=17;WR=0;PE=0;SR=0;SC=1…	GT:GQ:MAPQP:SU:WR:PE:SR:SC:BND:COV:NEIGH10:PS:MS:RMS:RED:BCC:FCC:ICN:OCN:PROB	1/1:59:55.41:17:0:0:0:17:17:0.0:11:17:0:0:0:8:-1.0:-1.0:-1.0:0.164
AP012340.1	532925	1477	T	<DEL>	.	PASS	SVMETHOD=DYSGUv1.6.2;SVTYPE=DEL;END=533448;CHR2=AP012340.1;GRP=1477;NGRP=1;CT=3to5;CIPOS95=206;CIEND95=0;SVLEN=523;KIND=extra-regional;GC=0.0;NEXP=0;STRIDE=0;EXPSEQ=;RPOLY=0;OL=0;SU=3;WR=0;PE=3;SR=0;SC=1;BND=0;LPREC=1;RT=pe	GT:GQ:MAPQP:SU:WR:PE:SR:SC:BND:COV:NEIGH10:PS:MS:RMS:RED:BCC:FCC:ICN:OCN:PROB	1/1:14:60.0:3:0:3:0:1:0:0.0:11:3:3:0:0:13:-1.0:-1.0:-1.0:0.577
AP012340.1	560555	1531	G	<INS>	.	lowProb	SVMETHOD=DYSGUv1.6.2;SVTYPE=INS;END=560555;CHR2=AP012340.1;GRP=1531;NGRP=1;CT=3to5;CIPOS95=0;CIEND95=0;SVLEN=311;CONTIGA=CCAAGCACCAGCGCGAGGTCGGCGCCGGCTACTTCGACCGGATTGCCACCACCGTGGACCCGAATTCGTCGACCACCGCGTTGACCGGTTCCACCGAAGAGGGCCAGTTCCACTAGTCTGCCGAGgcgtcgccaaaacaccccttttggggggcaaatttgggggttttggtgtt;RIGHT_SVINSSEQ=gcgtcgccaaaacaccccttttggggggcaaatttgggggttttggtgtt;KIND=extra-regional;GC=62.29;NEXP=0;…	GT:GQ:MAPQP:SU:WR:PE:SR:SC:BND:COV:NEIGH10:PS:MS:RMS:RED:BCC:FCC:ICN:OCN:PROB	1/1:63:59.11:18:0:0:0:18:18:0.0:1:18:0:0:0:11:-1.0:-1.0:-1.0:0.379
AP012340.1	571596	1572	G	<INS>	.	lowProb	SVMETHOD=DYSGUv1.6.2;SVTYPE=INS;END=571605;CHR2=AP012340.1;GRP=1572;NGRP=1;CT=5to3;CIPOS95=0;CIEND95=0;SVLEN=299;CONTIGA=cgggccgccgcgccccccccccgggcccgccccggcgcgggcCAATCCAGCTTGCGCCCGGCGACGAGCGCGCCGTACCGGCGCGCGCAGGAGCCGGGCAAGCTGGCACCTCAGACGTTGTTCGTGATCCACAGCGTGGTGAAGCGCTGTTCGATGGTCACTAGCTGGCTTAATT;LEFT_SVINSSEQ=cgggccgccgcgccccccccccgggcccgccccggcgcgggc;KIND=extra-regional;GC=72.57;NEXP=0;STRIDE=0;…	GT:GQ:MAPQP:SU:WR:PE:SR:SC:BND:COV:NEIGH10:PS:MS:RMS:RED:BCC:FCC:ICN:OCN:PROB	1/1:70:56.9:20:0:0:0:20:20:0.0:6:0:20:0:0:15:-1.0:-1.0:-1.0:0.434
AP012340.1	571641	1576	G	<INS>	.	lowProb	SVMETHOD=DYSGUv1.6.2;SVTYPE=INS;END=571652;CHR2=AP012340.1;GRP=1576;NGRP=1;CT=5to3;CIPOS95=0;CIEND95=0;SVLEN=216;CONTIGB=cgcccgcccgccgcgcggccccggcccgcgcccccccccggccggcgccgggcccggcgaaaagcgcgggggcgcggggcggcgcgcgcggcgaccgggggcgggccggcGCCGGGCAAGCTGGCACCTCAGACGTTGTTCGTGATCCACAGCGTGGTGAAGCGCTGTTCGATGGTCACTAGCT;LEFT_SVINSSEQ=cgcccgcccgccgcgcggccccggcccgcgcccccccccggccggcgccgggcccggcgaaaagcgcgggggcgcgggg…	GT:GQ:MAPQP:SU:WR:PE:SR:SC:BND:COV:NEIGH10:PS:MS:RMS:RED:BCC:FCC:ICN:OCN:PROB	1/1:35:57.0:10:0:0:0:10:10:0.0:6:0:10:0:0:15:-1.0:-1.0:-1.0:0.212
AP012340.1	577782	1590	G	<INS>	.	lowProb	SVMETHOD=DYSGUv1.6.2;SVTYPE=INS;END=577784;CHR2=AP012340.1;GRP=1590;NGRP=1;CT=3to5;CIPOS95=0;CIEND95=0;SVLEN=296;CONTIGA=ATCGTCAACACCGACGATGAAGCCAGGCAAGTGATTTCGCTTCATGGTGCCGATCCGGCACGAATCGACGTGGTCCATCCCGGTGTCGATCTGGACGTGTTCCGCCCGGGTGATCGGCGggggggggggggggggggggggggggcggg;RIGHT_SVINSSEQ=ggggggggggggggggggggggggggcggg;KIND=extra-regional;GC=68.46;NEXP=28;STRIDE=1;EXPSEQ=ggggggggggggggggggggggggggcg;…	GT:GQ:MAPQP:SU:WR:PE:SR:SC:BND:COV:NEIGH10:PS:MS:RMS:RED:BCC:FCC:ICN:OCN:PROB	1/1:105:57.93:30:0:0:0:30:30:0.0:9:30:0:0:0:27:-1.0:-1.0:-1.0:0.322
AP012340.1	581574	1607	G	<DEL>	.	PASS	SVMETHOD=DYSGUv1.6.2;SVTYPE=DEL;END=581938;CHR2=AP012340.1;GRP=1607;NGRP=1;CT=3to5;CIPOS95=147;CIEND95=142;SVLEN=364;KIND=extra-regional;GC=0.0;NEXP=0;STRIDE=0;EXPSEQ=;RPOLY=0;OL=0;SU=5;WR=0;PE=5;SR=0;SC=0;BND=0;LPREC=1;RT=pe	GT:GQ:MAPQP:SU:WR:PE:SR:SC:BND:COV:NEIGH10:PS:MS:RMS:RED:BCC:FCC:ICN:OCN:PROB	1/1:19:60.0:5:0:5:0:0:0:0.0:9:5:5:0:0:19:-1.0:-1.0:-1.0:0.791
AP012340.1	582339	1611	A	<DEL>	.	PASS	SVMETHOD=DYSGUv1.6.2;SVTYPE=DEL;END=582392;CHR2=AP012340.1;GRP=1611;NGRP=1;CT=3to5;CIPOS95=0;CIEND95=0;SVLEN=53;CONTIGA=GCGCTGATGACCTGCGCCGACGACGATGCAGAGCGTAGCGATGAGGTGGGGGCACCACCCGCTTGCGGGGGAGAGTGGCGCTGATGACCAGTGTGTTGATTGTGGAGGACGAGGAGTCGCTGGCCGATCCGCTGGCGTTTCTGCTGCGCAAGGAGGGCTTTGAGGC;KIND=extra-regional;GC=65.06;NEXP=0;STRIDE=0;EXPSEQ=;RPOLY=9;OL=0;SU=4;WR=2;PE=0;SR=0;SC=0;BND=0;LPREC=1;RT=pe	GT:GQ:MAPQP:SU:WR:PE:SR:SC:BND:COV:NEIGH10:PS:MS:RMS:RED:BCC:FCC:ICN:OCN:PROB	./.:.:60.0:4:2:0:0:0:0:0.0:5:1:1:0:0:15:-1.0:-1.0:-1.0:0.895
AP012340.1	594767	1623	T	<DEL>	.	PASS	SVMETHOD=DYSGUv1.6.2;SVTYPE=DEL;END=595121;CHR2=AP012340.1;GRP=1623;NGRP=1;CT=3to5;CIPOS95=162;CIEND95=165;SVLEN=354;KIND=extra-regional;GC=0.0;NEXP=0;STRIDE=0;EXPSEQ=;RPOLY=0;OL=0;SU=3;WR=0;PE=3;SR=0;SC=0;BND=0;LPREC=1;RT=pe	GT:GQ:MAPQP:SU:WR:PE:SR:SC:BND:COV:NEIGH10:PS:MS:RMS:RED:BCC:FCC:ICN:OCN:PROB	1/1:14:60.0:3:0:3:0:0:0:0.0:3:3:3:0:0:11:-1.0:-1.0:-1.0:0.745
AP012340.1	597716	1632	G	<DEL>	.	PASS	SVMETHOD=DYSGUv1.6.2;SVTYPE=DEL;END=598138;CHR2=AP012340.1;GRP=1632;NGRP=1;CT=3to5;CIPOS95=75;CIEND95=151;SVLEN=422;KIND=extra-regional;GC=0.0;NEXP=0;STRIDE=0;EXPSEQ=;RPOLY=0;OL=0;SU=3;WR=0;PE=3;SR=0;SC=0;BND=0;LPREC=1;RT=pe	GT:GQ:MAPQP:SU:WR:PE:SR:SC:BND:COV:NEIGH10:PS:MS:RMS:RED:BCC:FCC:ICN:OCN:PROB	1/1:14:60.0:3:0:3:0:0:0:0.0:3:3:3:0:0:12:-1.0:-1.0:-1.0:0.727
AP012340.1	610398	1654	A	<DUP>	.	PASS	SVMETHOD=DYSGUv1.6.2;SVTYPE=DUP;END=610541;CHR2=AP012340.1;GRP=1654;NGRP=1;CT=5to3;CIPOS95=0;CIEND95=0;SVLEN=143;KIND=extra-regional;GC=0.0;NEXP=0;STRIDE=0;EXPSEQ=;RPOLY=0;OL=0;SU=3;WR=0;PE=3;SR=0;SC=0;BND=0;LPREC=1;RT=pe	GT:GQ:MAPQP:SU:WR:PE:SR:SC:BND:COV:NEIGH10:PS:MS:RMS:RED:BCC:FCC:ICN:OCN:PROB	0/1:14:36.5:3:0:3:0:0:0:0.0:4:3:3:0:0:12:-1.0:-1.0:-1.0:0.742
AP012340.1	614556	1658	C	<INV>	.	PASS	SVMETHOD=DYSGUv1.6.2;SVTYPE=INV;END=614869;CHR2=AP012340.1;GRP=1658;NGRP=1;CT=3to3;CIPOS95=0;CIEND95=0;SVLEN=313;CONTIGB=CCGCCGCCAATCCGTCGACTGGAGCGTTCGCCGACTACGCGGCAAAAGCCCTGGGCGGCTGGGCGGGATTCTCGGTTGGCTGGCAGTACTGGcgccgccgggcaactccgtgcccccggctgtcacgcagtccgtggggtcaacgatacc;KIND=extra-regional;GC=70.0;NEXP=0;STRIDE=0;EXPSEQ=;RPOLY=0;OL=0;SU=3;WR=0;PE=0;SR=3;SC=3;BND=0;LPREC=1;RT=pe	GT:GQ:MAPQP:SU:WR:PE:SR:SC:BND:COV:NEIGH10:PS:MS:RMS:RED:BCC:FCC:ICN:OCN:PROB	1/1:10:60.0:3:0:0:3:3:0:0.0:4:3:3:0:0:19:-1.0:-1.0:-1.0:0.825
AP012340.1	616346	1662	G	<INV>	.	lowProb	SVMETHOD=DYSGUv1.6.2;SVTYPE=INV;END=993361;CHR2=AP012340.1;GRP=1662;NGRP=1;CT=3to3;CIPOS95=0;CIEND95=0;SVLEN=377015;CONTIGB=CCGTTGTTACACAAGGCTATCTGCCACTCATCGCGCAGATCGACAGCAACCGACCGACGTTGGGCTCGCGGCCGgtccacgagttggatggtgggcatgcaactaccgcagtggctggctcggttcaatcgatatgtcaccaaccccattc;KIND=extra-regional;GC=58.94;NEXP=0;STRIDE=0;EXPSEQ=;RPOLY=0;OL=0;SU=3;WR=0;PE=0;SR=3;SC=3;BND=0;LPREC=1;RT=pe	GT:GQ:MAPQP:SU:WR:PE:SR:SC:BND:COV:NEIGH10:PS:MS:RMS:RED:BCC:FCC:ICN:OCN:PROB	1/1:10:60.0:3:0:0:3:3:0:0.0:4:3:3:0:0:12:-1.0:-1.0:-1.0:0.346
AP012340.1	634213	1722	G	<INS>	.	lowProb	SVMETHOD=DYSGUv1.6.2;SVTYPE=INS;END=634213;CHR2=AP012340.1;GRP=1722;NGRP=1;CT=5to3;CIPOS95=0;CIEND95=0;SVLEN=344;CONTIGA=ggggggggccgcgccgccggacccccCCCGGGCGGTGGCGCTTACCGGCGACCTGGACTCCGCGGCCGATTCCGCGGAGATCCGCCGACGGCTTAAGTCCTTCACGGTATTTCGGCAGCGCGGTGACGC;LEFT_SVINSSEQ=ggggggggccgcgccgccggaccccc;KIND=extra-regional;GC=75.19;NEXP=0;STRIDE=0;EXPSEQ=;RPOLY=0;OL=0;SU=13;WR=0;PE=0;SR=0;SC=13;BND=13;LPREC=0…	GT:GQ:MAPQP:SU:WR:PE:SR:SC:BND:COV:NEIGH10:PS:MS:RMS:RED:BCC:FCC:ICN:OCN:PROB	1/1:45:54.0:13:0:0:0:13:13:0.0:1:0:13:0:0:10:-1.0:-1.0:-1.0:0.278
AP012340.1	652323	1766	G	<DEL>	.	PASS	SVMETHOD=DYSGUv1.6.2;SVTYPE=DEL;END=652775;CHR2=AP012340.1;GRP=1766;NGRP=1;CT=3to5;CIPOS95=0;CIEND95=0;SVLEN=452;KIND=extra-regional;GC=0.0;NEXP=0;STRIDE=0;EXPSEQ=;RPOLY=0;OL=0;SU=3;WR=0;PE=3;SR=0;SC=0;BND=0;LPREC=1;RT=pe	GT:GQ:MAPQP:SU:WR:PE:SR:SC:BND:COV:NEIGH10:PS:MS:RMS:RED:BCC:FCC:ICN:OCN:PROB	1/1:14:60.0:3:0:3:0:0:0:0.0:3:3:3:0:0:17:-1.0:-1.0:-1.0:0.747
AP012340.1	656076	1774	C	<DEL>	.	PASS	SVMETHOD=DYSGUv1.6.2;SVTYPE=DEL;END=656620;CHR2=AP012340.1;GRP=1774;NGRP=1;CT=3to5;CIPOS95=91;CIEND95=99;SVLEN=544;KIND=extra-regional;GC=0.0;NEXP=0;STRIDE=0;EXPSEQ=;RPOLY=0;OL=0;SU=3;WR=0;PE=3;SR=0;SC=0;BND=0;LPREC=1;RT=pe	GT:GQ:MAPQP:SU:WR:PE:SR:SC:BND:COV:NEIGH10:PS:MS:RMS:RED:BCC:FCC:ICN:OCN:PROB	1/1:14:56.33:3:0:3:0:0:0:0.0:5:3:3:0:0:18:-1.0:-1.0:-1.0:0.715
AP012340.1	663876	1793	G	<DUP>	.	PASS	SVMETHOD=DYSGUv1.6.2;SVTYPE=DUP;END=663982;CHR2=AP012340.1;GRP=1793;NGRP=1;CT=5to3;CIPOS95=0;CIEND95=0;SVLEN=106;KIND=extra-regional;GC=0.0;NEXP=0;STRIDE=0;EXPSEQ=;RPOLY=0;OL=0;SU=6;WR=0;PE=4;SR=2;SC=0;BND=0;LPREC=1;RT=pe	GT:GQ:MAPQP:SU:WR:PE:SR:SC:BND:COV:NEIGH10:PS:MS:RMS:RED:BCC:FCC:ICN:OCN:PROB	0/1:28:23.83:6:0:4:2:0:0:0.0:6:5:5:0:0:19:-1.0:-1.0:-1.0:0.721
AP012340.1	670985	1812	A	<INV>	.	PASS	SVMETHOD=DYSGUv1.6.2;SVTYPE=INV;END=2796094;CHR2=AP012340.1;GRP=1812;NGRP=1;CT=3to3;CIPOS95=0;CIEND95=0;SVLEN=2125109;CONTIGA=GCCCAGGTAGTGCTCGAAATCCCGCTCCGGCCCGAAGACCAGCCGGCGCACGTTGGAGTGCAGTCCGTCGGCACCGATGACCAGGTCGAgcgtctgcgatcccgatcgcgctgggaagtacttttgggttcgtcgacacccgcacgaagc;KIND=extra-regional;GC=65.33;NEXP=0;STRIDE=0;EXPSEQ=;RPOLY=0;OL=0;SU=8;WR=0;PE=4;SR=4;SC=9;BND=0;LPREC=1;RT=pe	GT:GQ:MAPQP:SU:WR:PE:SR:SC:BND:COV:NEIGH10:PS:MS:RMS:RED:BCC:FCC:ICN:OCN:PROB	1/1:28:60.0:8:0:4:4:9:0:0.0:8:12:4:0:0:20:-1.0:-1.0:-1.0:0.52
AP012340.1	673691	1819	G	<INS>	.	lowProb	SVMETHOD=DYSGUv1.6.2;SVTYPE=INS;END=673693;CHR2=AP012340.1;GRP=1819;NGRP=1;CT=5to3;CIPOS95=0;CIEND95=0;SVLEN=203;CONTIGB=ctacacgccccccccccccCCGCCGCCCCCGCCTGCGCCCCCGGCCCCGCCGCGGCCGTCGGCGCCGGGGCTGCCGAACTGGCCGGGCTGGCCGGATTGGCCGATGATGGCCAGGGGCCCGAGGTGTGCGGTGC;LEFT_SVINSSEQ=ctacacgcccccccccccc;KIND=extra-regional;GC=83.58;NEXP=12;STRIDE=1;EXPSEQ=cccccccccccc;RPOLY=19;OL=0;SU=13;WR=0;PE=0;SR=0;SC=13;BN…	GT:GQ:MAPQP:SU:WR:PE:SR:SC:BND:COV:NEIGH10:PS:MS:RMS:RED:BCC:FCC:ICN:OCN:PROB	1/1:45:57.15:13:0:0:0:13:13:0.0:8:0:13:0:0:25:-1.0:-1.0:-1.0:0.275
AP012340.1	674068	1822	G	<INS>	.	PASS	SVMETHOD=DYSGUv1.6.2;SVTYPE=INS;END=674068;CHR2=AP012340.1;GRP=1822;NGRP=1;CT=3to5;CIPOS95=0;CIEND95=0;SVLEN=188;CONTIGA=CGTGCCCGCCGTCCCCGCCATTCCCACCGGAACTGGCATCAAGGCCGTCGCCGCCGAAGCCGCCCCTTCCGCCGTCACCGCCGGCGCTGACGGTGCTGGTGCCGCCGGCGCCGCCCATGCCGCCGGTGCCGCCGgggccaaaggcggagccaaggccgccactgccgccgacgccaccgtttccggcgcggccggccgcccctgtcgcaccggtcgcgcccagggtggaaccggtg;RIGHT_SVINSSEQ=gggccaaaggcggagccaaggccgcc…	GT:GQ:MAPQP:SU:WR:PE:SR:SC:BND:COV:NEIGH10:PS:MS:RMS:RED:BCC:FCC:ICN:OCN:PROB	1/1:200:57.9:84:0:0:0:84:51:0.0:6:25:59:0:0:24:-1.0:-1.0:-1.0:0.844
AP012340.1	677140	1857	T	<INS>	.	lowProb	SVMETHOD=DYSGUv1.6.2;SVTYPE=INS;END=677156;CHR2=AP012340.1;GRP=1857;NGRP=1;CT=5to3;CIPOS95=0;CIEND95=0;SVLEN=235;CONTIGA=ttaagttgaacggggccagacggggcgggtgatagcccgggggtttttttgctgttgttcgtgcggggCGCGCCCCGGGGCGCGAACTCCGTTGCCCTCCCGCGACCCTGCGGGAGAGGATAAGGAATGGTCGGCTATGTGGATGTCCGGGCATACGCCGAGCTCAACGAGTTCGTGGAGCTGCAGGCGCGCGGTCTGACGGTGCGCCGG;LEFT_SVINSSEQ=ttaagttgaacggggccagacggggcgggtgatagcccgggggtttttttgct…	GT:GQ:MAPQP:SU:WR:PE:SR:SC:BND:COV:NEIGH10:PS:MS:RMS:RED:BCC:FCC:ICN:OCN:PROB	1/1:66:57.68:19:0:0:0:19:19:0.0:6:0:19:0:0:18:-1.0:-1.0:-1.0:0.399
AP012340.1	702144	1918	G	<DEL>	.	PASS	SVMETHOD=DYSGUv1.6.2;SVTYPE=DEL;END=702552;CHR2=AP012340.1;GRP=1918;NGRP=1;CT=3to5;CIPOS95=92;CIEND95=76;SVLEN=408;KIND=extra-regional;GC=0.0;NEXP=0;STRIDE=0;EXPSEQ=;RPOLY=0;OL=0;SU=3;WR=0;PE=3;SR=0;SC=0;BND=0;LPREC=1;RT=pe	GT:GQ:MAPQP:SU:WR:PE:SR:SC:BND:COV:NEIGH10:PS:MS:RMS:RED:BCC:FCC:ICN:OCN:PROB	1/1:14:60.0:3:0:3:0:0:0:0.0:3:3:3:0:0:10:-1.0:-1.0:-1.0:0.72
AP012340.1	704616	1929	A	<DUP>	.	PASS	SVMETHOD=DYSGUv1.6.2;SVTYPE=DUP;END=704742;CHR2=AP012340.1;GRP=1929;NGRP=1;CT=5to3;CIPOS95=0;CIEND95=0;SVLEN=126;KIND=extra-regional;GC=0.0;NEXP=0;STRIDE=0;EXPSEQ=;RPOLY=0;OL=0;SU=3;WR=0;PE=3;SR=0;SC=0;BND=0;LPREC=1;RT=pe	GT:GQ:MAPQP:SU:WR:PE:SR:SC:BND:COV:NEIGH10:PS:MS:RMS:RED:BCC:FCC:ICN:OCN:PROB	0/1:14:33.5:3:0:3:0:0:0:0.0:3:3:3:0:0:15:-1.0:-1.0:-1.0:0.719
AP012340.1	715684	1957	G	<DEL>	.	PASS	SVMETHOD=DYSGUv1.6.2;SVTYPE=DEL;END=716083;CHR2=AP012340.1;GRP=1957;NGRP=1;CT=3to5;CIPOS95=81;CIEND95=109;SVLEN=399;KIND=extra-regional;GC=0.0;NEXP=0;STRIDE=0;EXPSEQ=;RPOLY=0;OL=0;SU=4;WR=0;PE=4;SR=0;SC=0;BND=0;LPREC=1;RT=pe	GT:GQ:MAPQP:SU:WR:PE:SR:SC:BND:COV:NEIGH10:PS:MS:RMS:RED:BCC:FCC:ICN:OCN:PROB	1/1:17:60.0:4:0:4:0:0:0:0.0:5:3:5:0:0:14:-1.0:-1.0:-1.0:0.776
AP012340.1	720252	1962	G	<DEL>	.	PASS	SVMETHOD=DYSGUv1.6.2;SVTYPE=DEL;END=720538;CHR2=AP012340.1;GRP=1962;NGRP=1;CT=3to5;CIPOS95=183;CIEND95=163;SVLEN=286;KIND=extra-regional;GC=0.0;NEXP=0;STRIDE=0;EXPSEQ=;RPOLY=0;OL=0;SU=3;WR=0;PE=3;SR=0;SC=0;BND=0;LPREC=1;RT=pe	GT:GQ:MAPQP:SU:WR:PE:SR:SC:BND:COV:NEIGH10:PS:MS:RMS:RED:BCC:FCC:ICN:OCN:PROB	1/1:14:60.0:3:0:3:0:0:0:0.0:7:3:3:0:0:19:-1.0:-1.0:-1.0:0.765
AP012340.1	720505	1965	A	<DUP>	.	PASS	SVMETHOD=DYSGUv1.6.2;SVTYPE=DUP;END=720593;CHR2=AP012340.1;GRP=1965;NGRP=1;CT=5to3;CIPOS95=0;CIEND95=0;SVLEN=88;KIND=extra-regional;GC=0.0;NEXP=0;STRIDE=0;EXPSEQ=;RPOLY=0;OL=0;SU=3;WR=0;PE=3;SR=0;SC=0;BND=0;LPREC=1;RT=pe	GT:GQ:MAPQP:SU:WR:PE:SR:SC:BND:COV:NEIGH10:PS:MS:RMS:RED:BCC:FCC:ICN:OCN:PROB	0/1:14:36.0:3:0:3:0:0:0:0.0:7:3:3:0:0:15:-1.0:-1.0:-1.0:0.668
AP012340.1	728522	1984	G	<INS>	.	lowProb	SVMETHOD=DYSGUv1.6.2;SVTYPE=INS;END=728522;CHR2=AP012340.1;GRP=1984;NGRP=1;CT=5to3;CIPOS95=0;CIEND95=0;SVLEN=232;CONTIGA=tggaccccgcccccccccccCCACAACTCGTCGCTGGGGTGCGGCAGCCACAGGTGCAGGTCGTGGTGGACGGCCAGCGCATCCAGCAGCTGCACGTCGGTGCAGGCCAGGCGGGTGTGGCCGAACAG;LEFT_SVINSSEQ=tggaccccgccccccccccc;KIND=extra-regional;GC=73.44;NEXP=16;STRIDE=1;EXPSEQ=ccccgccccccccccc;RPOLY=3;OL=0;SU=18;WR=0;PE=1;SR=0;SC=17;BND=…	GT:GQ:MAPQP:SU:WR:PE:SR:SC:BND:COV:NEIGH10:PS:MS:RMS:RED:BCC:FCC:ICN:OCN:PROB	1/1:63:36.0:18:0:1:0:17:17:0.0:13:1:18:0:0:13:-1.0:-1.0:-1.0:0.267
AP012340.1	732317	1998	G	<INS>	.	lowProb	SVMETHOD=DYSGUv1.6.2;SVTYPE=INS;END=732317;CHR2=AP012340.1;GRP=1998;NGRP=1;CT=5to3;CIPOS95=0;CIEND95=0;SVLEN=140;CONTIGA=gggggggtgccggggcgccccccCGACACAGGGTGATCCCGTCCAATCTTGGACGACTTGGTCCGTAGCTGCATGGGTGGCACCGGTGGTTTGGTGGCGTTGCGCGCCAGGCTGTACCCTCT;LEFT_SVINSSEQ=gggggggtgccggggcgcccccc;KIND=extra-regional;GC=68.85;NEXP=0;STRIDE=0;EXPSEQ=;RPOLY=0;OL=0;SU=16;WR=0;PE=0;SR=0;SC=16;BND=16;LPREC=0;RT=pe	GT:GQ:MAPQP:SU:WR:PE:SR:SC:BND:COV:NEIGH10:PS:MS:RMS:RED:BCC:FCC:ICN:OCN:PROB	1/1:56:59.56:16:0:0:0:16:16:0.0:9:0:16:0:0:17:-1.0:-1.0:-1.0:0.387
AP012340.1	732793	2002	A	<DUP>	.	PASS	SVMETHOD=DYSGUv1.6.2;SVTYPE=DUP;END=732893;CHR2=AP012340.1;GRP=2002;NGRP=1;CT=5to3;CIPOS95=0;CIEND95=0;SVLEN=100;KIND=extra-regional;GC=0.0;NEXP=0;STRIDE=0;EXPSEQ=;RPOLY=0;OL=0;SU=3;WR=0;PE=3;SR=0;SC=0;BND=0;LPREC=1;RT=pe	GT:GQ:MAPQP:SU:WR:PE:SR:SC:BND:COV:NEIGH10:PS:MS:RMS:RED:BCC:FCC:ICN:OCN:PROB	0/1:14:20.67:3:0:3:0:0:0:0.0:9:3:3:0:0:15:-1.0:-1.0:-1.0:0.633
AP012340.1	733586	2006	C	<DEL>	.	PASS	SVMETHOD=DYSGUv1.6.2;SVTYPE=DEL;END=734041;CHR2=AP012340.1;GRP=2006;NGRP=1;CT=3to5;CIPOS95=49;CIEND95=13;SVLEN=455;KIND=extra-regional;GC=0.0;NEXP=0;STRIDE=0;EXPSEQ=;RPOLY=0;OL=0;SU=3;WR=0;PE=3;SR=0;SC=0;BND=0;LPREC=1;RT=pe	GT:GQ:MAPQP:SU:WR:PE:SR:SC:BND:COV:NEIGH10:PS:MS:RMS:RED:BCC:FCC:ICN:OCN:PROB	1/1:14:60.0:3:0:3:0:0:0:0.0:9:3:3:0:0:13:-1.0:-1.0:-1.0:0.711
AP012340.1	734617	2008	A	<DEL>	.	PASS	SVMETHOD=DYSGUv1.6.2;SVTYPE=DEL;END=735121;CHR2=AP012340.1;GRP=2008;NGRP=1;CT=3to5;CIPOS95=19;CIEND95=112;SVLEN=504;KIND=extra-regional;GC=0.0;NEXP=0;STRIDE=0;EXPSEQ=;RPOLY=0;OL=0;SU=5;WR=0;PE=5;SR=0;SC=0;BND=0;LPREC=1;RT=pe	GT:GQ:MAPQP:SU:WR:PE:SR:SC:BND:COV:NEIGH10:PS:MS:RMS:RED:BCC:FCC:ICN:OCN:PROB	1/1:19:60.0:5:0:5:0:0:0:0.0:9:5:5:0:0:25:-1.0:-1.0:-1.0:0.785
AP012340.1	749206	2052	G	<INS>	.	lowProb	SVMETHOD=DYSGUv1.6.2;SVTYPE=INS;END=749220;CHR2=AP012340.1;GRP=2052;NGRP=1;CT=3to5;CIPOS95=0;CIEND95=0;SVLEN=277;CONTIGB=GGGCGCGGGCCAACGGCTGGTCCGCGCCGCCCGGGGCCGGCGCCAAAGAGCTGGCCGAGGCGGCTGGGGCCGGAGACCCGGTGGCGCTGCGGGCCTTCCGCCGCGGCGCCGCGGggcggggcgcgctgattgcct;RIGHT_SVINSSEQ=ggcggggcgcgctgattgcct;KIND=extra-regional;GC=83.7;NEXP=0;STRIDE=0;EXPSEQ=;RPOLY=0;OL=0;SU=12;WR=0;PE=0;SR=0;SC=12;BND=12;LPREC=…	GT:GQ:MAPQP:SU:WR:PE:SR:SC:BND:COV:NEIGH10:PS:MS:RMS:RED:BCC:FCC:ICN:OCN:PROB	1/1:42:58.67:12:0:0:0:12:12:0.0:3:12:0:0:0:9:-1.0:-1.0:-1.0:0.321
AP012340.1	756508	2076	A	<DUP>	.	PASS	SVMETHOD=DYSGUv1.6.2;SVTYPE=DUP;END=756646;CHR2=AP012340.1;GRP=2076;NGRP=1;CT=5to3;CIPOS95=0;CIEND95=0;SVLEN=138;KIND=extra-regional;GC=0.0;NEXP=0;STRIDE=0;EXPSEQ=;RPOLY=0;OL=0;SU=4;WR=0;PE=4;SR=0;SC=0;BND=0;LPREC=1;RT=pe	GT:GQ:MAPQP:SU:WR:PE:SR:SC:BND:COV:NEIGH10:PS:MS:RMS:RED:BCC:FCC:ICN:OCN:PROB	0/1:19:34.25:4:0:4:0:0:0:0.0:3:4:4:0:0:17:-1.0:-1.0:-1.0:0.723
AP012340.1	770006	2115	G	<DEL>	.	PASS	SVMETHOD=DYSGUv1.6.2;SVTYPE=DEL;END=770516;CHR2=AP012340.1;GRP=2115;NGRP=1;CT=3to5;CIPOS95=0;CIEND95=0;SVLEN=510;KIND=extra-regional;GC=0.0;NEXP=0;STRIDE=0;EXPSEQ=;RPOLY=0;OL=0;SU=3;WR=0;PE=3;SR=0;SC=0;BND=0;LPREC=1;RT=pe	GT:GQ:MAPQP:SU:WR:PE:SR:SC:BND:COV:NEIGH10:PS:MS:RMS:RED:BCC:FCC:ICN:OCN:PROB	1/1:14:60.0:3:0:3:0:0:0:0.0:1:3:3:0:0:20:-1.0:-1.0:-1.0:0.764
AP012340.1	784926	2146	G	<DUP>	.	lowProb	SVMETHOD=DYSGUv1.6.2;SVTYPE=DUP;END=874132;CHR2=AP012340.1;GRP=2146;NGRP=1;CT=5to3;CIPOS95=0;CIEND95=0;SVLEN=89206;CONTIGB=CTCCGCTCCCCGAGCATATCGTCGAGGCCACGCGTGCCCGTTATATTAATGCATACGAACGGATTTCCGAACTAAAATTCGACGACTGGATCGGCCCTGGCGttcaagatcgctactcacccgttcttcggcaagctcacctacatccggg;KIND=extra-regional;GC=55.63;NEXP=0;STRIDE=0;EXPSEQ=;RPOLY=0;OL=0;SU=4;WR=0;PE=0;SR=4;SC=4;BND=0;LPREC=1;RT=pe	GT:GQ:MAPQP:SU:WR:PE:SR:SC:BND:COV:NEIGH10:PS:MS:RMS:RED:BCC:FCC:ICN:OCN:PROB	0/1:19:15.75:4:0:0:4:4:0:0.0:5:8:0:0:0:8:-1.0:-1.0:-1.0:0.252
AP012340.1	794734	2168	G	<INS>	.	lowProb	SVMETHOD=DYSGUv1.6.2;SVTYPE=INS;END=794734;CHR2=AP012340.1;GRP=2168;NGRP=1;CT=3to5;CIPOS95=0;CIEND95=0;SVLEN=223;CONTIGA=AAATTCTTCACCGGCCTGCCGCTGGACGGGCCGGATCCCGAATGCGTGCAAGGCCATAGCGAGCCGGCGCTGGCGCGCGAGCGCCACCTACCGCGGCCCCGgggggggggggggggggggggggggggggggggggcccg;RIGHT_SVINSSEQ=gggggggggggggggggggggggggggggggggggcccg;KIND=extra-regional;GC=80.0;NEXP=34;STRIDE=1;EXPSEQ=gggggggggggggggggggggggggggggg…	GT:GQ:MAPQP:SU:WR:PE:SR:SC:BND:COV:NEIGH10:PS:MS:RMS:RED:BCC:FCC:ICN:OCN:PROB	1/1:63:30.5:18:0:1:0:17:17:0.0:2:18:1:0:0:24:-1.0:-1.0:-1.0:0.422
AP012340.1	807829	2192	G	<INS>	.	PASS	SVMETHOD=DYSGUv1.6.2;SVTYPE=INS;END=807833;CHR2=AP012340.1;GRP=2192;NGRP=1;CT=5to3;CIPOS95=0;CIEND95=0;SVLEN=263;CONTIGA=cagcccaaaccccccccccccgggggggggggggggggtttggcccACTGCTCGCCCAACCAGCGCGGCGTCAGTGCGGAAATCCTCAGCTGATTCCTACCCTGTGCGTGTAGTGTACACAACCGTTCATTAACTCCACGGGGAAGTGAGGCTGGCTTATGGCACCCGAGGCCACCGAGG;LEFT_SVINSSEQ=cagcccaaaccccccccccccgggggggggggggggggtttggccc;KIND=extra-regional;GC=66.11;NEXP=0;…	GT:GQ:MAPQP:SU:WR:PE:SR:SC:BND:COV:NEIGH10:PS:MS:RMS:RED:BCC:FCC:ICN:OCN:PROB	1/1:200:30.5:59:0:2:0:57:57:0.0:1:2:59:0:0:18:-1.0:-1.0:-1.0:0.497
AP012340.1	838340	2258	G	<INS>	.	PASS	SVMETHOD=DYSGUv1.6.2;SVTYPE=INS;END=838340;CHR2=AP012340.1;GRP=2258;NGRP=1;CT=3to5;CIPOS95=0;CIEND95=0;SVLEN=245;CONTIGA=CGGCGGAGCCGGCCTAGGTGGTGACGGTGGGGCCGGTGGGGCCGGCGGCAACGCCGGTGTGCTGTTCGGCAACGCCGGATCCGGGGGGACCGGCGGGTTCGGCGATACCGACGGGGGAGCCGGCGGTGgggggggggggggccgggggggggggggggggggggggggggggggggggggggggggggg;RIGHT_SVINSSEQ=gggggggggggggccgggggggggggggggggggggggggggggggggggggggggggggg;KIND=extra-…	GT:GQ:MAPQP:SU:WR:PE:SR:SC:BND:COV:NEIGH10:PS:MS:RMS:RED:BCC:FCC:ICN:OCN:PROB	1/1:193:30.5:55:0:1:0:54:54:0.0:6:55:1:0:0:12:-1.0:-1.0:-1.0:0.58
AP012340.1	839347	2273	G	<INS>	.	lowProb	SVMETHOD=DYSGUv1.6.2;SVTYPE=INS;END=839347;CHR2=AP012340.1;GRP=2273;NGRP=1;CT=3to5;CIPOS95=0;CIEND95=0;SVLEN=240;CONTIGA=GGCGGAGCCGGCGGTGACGGCGAAAACCTGGACACCGGTGGGGACGGCGGGGCCGGCGGTAGCGCAGGGCTGCTGTTCGGCAGCGGCGGggggggggggggcgggggg;RIGHT_SVINSSEQ=ggggggggggggcgggggg;KIND=extra-regional;GC=81.48;NEXP=17;STRIDE=1;EXPSEQ=ggggggggggggcgggg;RPOLY=24;OL=0;SU=12;WR=0;PE=0;SR=0;SC=12;BND=12;LPREC=0;RT=pe	GT:GQ:MAPQP:SU:WR:PE:SR:SC:BND:COV:NEIGH10:PS:MS:RMS:RED:BCC:FCC:ICN:OCN:PROB	1/1:42:57.58:12:0:0:0:12:12:0.0:6:12:0:0:0:14:-1.0:-1.0:-1.0:0.279
AP012340.1	840517	2283	T	<INS>	.	PASS	SVMETHOD=DYSGUv1.6.2;SVTYPE=INS;END=840517;CHR2=AP012340.1;GRP=2283;NGRP=1;CT=5to3;CIPOS95=0;CIEND95=0;SVLEN=250;CONTIGA=cgtcggctccggcggggccggcggggccggcgcctccgccaccggcgccgccaccggcggggacggcggggccggcggcaAGTCCGGAGCGTTCGGTCTCGGAGGTGACGGCGGCGCCGGCGGCGCCACCGGTTTGTCCGGTGCTTTCCACATCGGCGGCAAGGGCGGCGTCGGCGGCAGCGCCGTGCTGATCGGCAACGGCGGCAACGGCGG;LEFT_SVINSSEQ=cgtcggctccggcggggccggcggggccggcgcctccgccaccggcgccg…	GT:GQ:MAPQP:SU:WR:PE:SR:SC:BND:COV:NEIGH10:PS:MS:RMS:RED:BCC:FCC:ICN:OCN:PROB	1/1:66:30.5:19:0:2:0:17:17:0.0:6:19:2:0:0:7:-1.0:-1.0:-1.0:0.597
AP012340.1	840518	2281	A	<DEL>	.	PASS	SVMETHOD=DYSGUv1.6.2;SVTYPE=DEL;END=3919781;CHR2=AP012340.1;GRP=2281;NGRP=1;CT=3to5;CIPOS95=0;CIEND95=0;SVLEN=3079263;CONTIGA=CCCGCTGATCGGCAACGGCGCCAACGGCGCCCTCGGGACCGGAGCCAACGGCGGGCCCGGCGGGTGGTTGATCGGCAACGGCGGCGCCGGCGGGTCTGGCGCCCCCGGCGCTGGGGCCGGCGGTAacggcggggccggcgggctgttcggcag;KIND=extra-regional;GC=81.05;NEXP=12;STRIDE=3;EXPSEQ=cggcggggccgg;RPOLY=33;OL=13;SU=6;WR=0;PE=0;SR=6;SC=6;BND=0;LPREC=1…	GT:GQ:MAPQP:SU:WR:PE:SR:SC:BND:COV:NEIGH10:PS:MS:RMS:RED:BCC:FCC:ICN:OCN:PROB	1/1:15:60.0:6:0:0:6:6:0:0.0:6:2:10:0:0:13:-1.0:-1.0:-1.0:0.493
AP012340.1	851015	2312	G	<INS>	.	lowProb	SVMETHOD=DYSGUv1.6.2;SVTYPE=INS;END=851015;CHR2=AP012340.1;GRP=2312;NGRP=1;CT=5to3;CIPOS95=0;CIEND95=0;SVLEN=211;CONTIGA=cggccagcccgccgggtgcccgcgcgcgcgcCATGGCGCCGCCTTCAGCGGTCAGGCGGTCGAGTAAGCCGCCGGGCTGGGTCAGCAGGTCGACCACCCCGCCGGGCCGCAGCATCCGGTCCATCGGCCCGTTGGGCGCGATGGCGCGTCCCAGCGGCATATC;LEFT_SVINSSEQ=cggccagcccgccgggtgcccgcgcgcgcgc;KIND=extra-regional;GC=77.3;NEXP=0;STRIDE=0;EXPSEQ=;RPOLY=4;OL=0;SU=…	GT:GQ:MAPQP:SU:WR:PE:SR:SC:BND:COV:NEIGH10:PS:MS:RMS:RED:BCC:FCC:ICN:OCN:PROB	1/1:63:60.0:18:0:0:0:18:18:0.0:2:0:18:0:0:4:-1.0:-1.0:-1.0:0.331
AP012340.1	851896	2315	T	<INV>	.	lowProb	SVMETHOD=DYSGUv1.6.2;SVTYPE=INV;END=911335;CHR2=AP012340.1;GRP=2315;NGRP=1;CT=5to5;CIPOS95=0;CIEND95=0;SVLEN=59439;CONTIGA=cgggtgatcgggatgcactttggtccaatggaaacccagcaaccGGCCAGGCTGCGGGTCATCCTGCGACGCGCGGGCAAGGGCAACAAGGAACCACGTAATGTTCGACTGACGTTCGCCGATATCGAGCTCGACGAGGAGACCCACGAAG;KIND=extra-regional;GC=60.93;NEXP=0;STRIDE=0;EXPSEQ=;RPOLY=0;OL=0;SU=3;WR=0;PE=0;SR=3;SC=3;BND=0;LPREC=1;RT=pe	GT:GQ:MAPQP:SU:WR:PE:SR:SC:BND:COV:NEIGH10:PS:MS:RMS:RED:BCC:FCC:ICN:OCN:PROB	1/1:10:60.0:3:0:0:3:3:0:0.0:3:3:3:0:0:20:-1.0:-1.0:-1.0:0.42
AP012340.1	862884	2341	C	<DEL>	.	PASS	SVMETHOD=DYSGUv1.6.2;SVTYPE=DEL;END=863384;CHR2=AP012340.1;GRP=2341;NGRP=1;CT=3to5;CIPOS95=43;CIEND95=67;SVLEN=500;KIND=extra-regional;GC=0.0;NEXP=0;STRIDE=0;EXPSEQ=;RPOLY=0;OL=0;SU=3;WR=0;PE=3;SR=0;SC=2;BND=0;LPREC=1;RT=pe	GT:GQ:MAPQP:SU:WR:PE:SR:SC:BND:COV:NEIGH10:PS:MS:RMS:RED:BCC:FCC:ICN:OCN:PROB	1/1:14:40.0:3:0:3:0:2:0:0.0:9:3:3:0:0:29:-1.0:-1.0:-1.0:0.503
AP012340.1	862947	2343	T	<INV>	.	PASS	SVMETHOD=DYSGUv1.6.2;SVTYPE=INV;END=864592;CHR2=AP012340.1;GRP=2343;NGRP=1;CT=5to5;CIPOS95=0;CIEND95=0;SVLEN=1645;KIND=extra-regional;GC=0.0;NEXP=0;STRIDE=0;EXPSEQ=;RPOLY=0;OL=0;SU=3;WR=0;PE=3;SR=0;SC=0;BND=0;LPREC=1;RT=pe	GT:GQ:MAPQP:SU:WR:PE:SR:SC:BND:COV:NEIGH10:PS:MS:RMS:RED:BCC:FCC:ICN:OCN:PROB	1/1:10:60.0:3:0:3:0:0:0:0.0:10:0:6:0:0:27:-1.0:-1.0:-1.0:0.597
AP012340.1	863526	2345	G	<DEL>	.	PASS	SVMETHOD=DYSGUv1.6.2;SVTYPE=DEL;END=864070;CHR2=AP012340.1;GRP=2345;NGRP=1;CT=3to5;CIPOS95=91;CIEND95=57;SVLEN=544;KIND=extra-regional;GC=0.0;NEXP=0;STRIDE=0;EXPSEQ=;RPOLY=0;OL=0;SU=3;WR=0;PE=3;SR=0;SC=0;BND=0;LPREC=1;RT=pe	GT:GQ:MAPQP:SU:WR:PE:SR:SC:BND:COV:NEIGH10:PS:MS:RMS:RED:BCC:FCC:ICN:OCN:PROB	1/1:14:59.5:3:0:3:0:0:0:0.0:9:3:3:0:0:11:-1.0:-1.0:-1.0:0.66
AP012340.1	868020	2351	G	<DEL>	.	PASS	SVMETHOD=DYSGUv1.6.2;SVTYPE=DEL;END=868480;CHR2=AP012340.1;GRP=2351;NGRP=1;CT=3to5;CIPOS95=19;CIEND95=69;SVLEN=460;KIND=extra-regional;GC=0.0;NEXP=0;STRIDE=0;EXPSEQ=;RPOLY=0;OL=0;SU=3;WR=0;PE=3;SR=0;SC=0;BND=0;LPREC=1;RT=pe	GT:GQ:MAPQP:SU:WR:PE:SR:SC:BND:COV:NEIGH10:PS:MS:RMS:RED:BCC:FCC:ICN:OCN:PROB	1/1:14:60.0:3:0:3:0:0:0:0.0:10:3:3:0:0:14:-1.0:-1.0:-1.0:0.705
AP012340.1	870740	2361	T	<DEL>	.	PASS	SVMETHOD=DYSGUv1.6.2;SVTYPE=DEL;END=871266;CHR2=AP012340.1;GRP=2361;NGRP=1;CT=3to5;CIPOS95=0;CIEND95=0;SVLEN=526;KIND=extra-regional;GC=0.0;NEXP=0;STRIDE=0;EXPSEQ=;RPOLY=0;OL=0;SU=3;WR=0;PE=3;SR=0;SC=0;BND=0;LPREC=1;RT=pe	GT:GQ:MAPQP:SU:WR:PE:SR:SC:BND:COV:NEIGH10:PS:MS:RMS:RED:BCC:FCC:ICN:OCN:PROB	1/1:14:60.0:3:0:3:0:0:0:0.0:12:3:3:0:0:26:-1.0:-1.0:-1.0:0.637
AP012340.1	879610	2375	G	<DEL>	.	PASS	SVMETHOD=DYSGUv1.6.2;SVTYPE=DEL;END=880141;CHR2=AP012340.1;GRP=2375;NGRP=1;CT=3to5;CIPOS95=34;CIEND95=1;SVLEN=531;KIND=extra-regional;GC=0.0;NEXP=0;STRIDE=0;EXPSEQ=;RPOLY=0;OL=0;SU=3;WR=0;PE=3;SR=0;SC=0;BND=0;LPREC=1;RT=pe	GT:GQ:MAPQP:SU:WR:PE:SR:SC:BND:COV:NEIGH10:PS:MS:RMS:RED:BCC:FCC:ICN:OCN:PROB	1/1:14:60.0:3:0:3:0:0:0:0.0:8:3:3:0:0:27:-1.0:-1.0:-1.0:0.753
AP012340.1	882729	2386	G	<INS>	.	lowProb	SVMETHOD=DYSGUv1.6.2;SVTYPE=INS;END=882729;CHR2=AP012340.1;GRP=2386;NGRP=1;CT=5to3;CIPOS95=0;CIEND95=0;SVLEN=256;CONTIGA=cgccgccggcccccccccccccccccCGCGGCAGGTGGGCGCCGAGGTGGTCAGCCTGTGGCATGCCGACGCCGACCTTAAGGGTGTCGACGCCGTAGTGGTGCCCGGCGGATTTTCCTACGGTGACTACCTCCGGGCCGGAGCGATCGCCAGATT;LEFT_SVINSSEQ=cgccgccggccccccccccccccccc;KIND=extra-regional;GC=73.08;NEXP=17;STRIDE=1;EXPSEQ=ccccccccccccccccc;RPOLY=2;O…	GT:GQ:MAPQP:SU:WR:PE:SR:SC:BND:COV:NEIGH10:PS:MS:RMS:RED:BCC:FCC:ICN:OCN:PROB	1/1:200:58.92:61:0:0:0:61:61:0.0:7:0:61:0:0:9:-1.0:-1.0:-1.0:0.345
AP012340.1	883559	2389	A	<DUP>	.	PASS	SVMETHOD=DYSGUv1.6.2;SVTYPE=DUP;END=883645;CHR2=AP012340.1;GRP=2389;NGRP=1;CT=5to3;CIPOS95=0;CIEND95=0;SVLEN=86;KIND=extra-regional;GC=0.0;NEXP=0;STRIDE=0;EXPSEQ=;RPOLY=0;OL=0;SU=3;WR=0;PE=3;SR=0;SC=0;BND=0;LPREC=1;RT=pe	GT:GQ:MAPQP:SU:WR:PE:SR:SC:BND:COV:NEIGH10:PS:MS:RMS:RED:BCC:FCC:ICN:OCN:PROB	0/1:14:48.5:3:0:3:0:0:0:0.0:8:3:3:0:0:11:-1.0:-1.0:-1.0:0.71
AP012340.1	892207	2400	G	<DEL>	.	PASS	SVMETHOD=DYSGUv1.6.2;SVTYPE=DEL;END=892812;CHR2=AP012340.1;GRP=2400;NGRP=1;CT=3to5;CIPOS95=6;CIEND95=44;SVLEN=605;KIND=extra-regional;GC=0.0;NEXP=0;STRIDE=0;EXPSEQ=;RPOLY=0;OL=0;SU=3;WR=0;PE=3;SR=0;SC=1;BND=0;LPREC=1;RT=pe	GT:GQ:MAPQP:SU:WR:PE:SR:SC:BND:COV:NEIGH10:PS:MS:RMS:RED:BCC:FCC:ICN:OCN:PROB	1/1:14:60.0:3:0:3:0:1:0:0.0:7:3:3:0:0:24:-1.0:-1.0:-1.0:0.732
AP012340.1	902052	2415	A	<INS>	.	lowProb	SVMETHOD=DYSGUv1.6.2;SVTYPE=INS;END=902052;CHR2=AP012340.1;GRP=2415;NGRP=1;CT=5to3;CIPOS95=0;CIEND95=0;SVLEN=263;CONTIGA=gcccccccccccccccccCCCGCCGCGGTCGGCTACGCGCAGGAGTCCGGCGTTCCATATGGGCAGGGTCTGATGAAGAACGCCTATGTCGGGCGCACCTTCATCCAGCCGTCACAGACCATCCGTCAGCTCGGCATCCGGCTGAAG;LEFT_SVINSSEQ=gccccccccccccccccc;KIND=extra-regional;GC=69.39;NEXP=17;STRIDE=1;EXPSEQ=ccccccccccccccccc;RPOLY=7;OL=0;SU=35;WR=0;PE…	GT:GQ:MAPQP:SU:WR:PE:SR:SC:BND:COV:NEIGH10:PS:MS:RMS:RED:BCC:FCC:ICN:OCN:PROB	1/1:123:57.54:35:0:0:0:35:35:0.0:6:0:35:0:0:16:-1.0:-1.0:-1.0:0.323
AP012340.1	906419	2425	T	<INS>	.	lowProb	SVMETHOD=DYSGUv1.6.2;SVTYPE=INS;END=906419;CHR2=AP012340.1;GRP=2425;NGRP=1;CT=3to5;CIPOS95=0;CIEND95=0;SVLEN=258;CONTIGA=GCCATACCGCTCGCCGTTATCCGACGAACCGGGACAACCGCGCCGACAGATGTGGTACCAGCCCGCCGTCGGCATCGACGCGTTCCTCGACGTAGGCCAGGTCGCCACCTTCGACGATGCCGTAGAGTCGTgtgggggcgccccccacaa;RIGHT_SVINSSEQ=gtgggggcgccccccacaa;KIND=extra-regional;GC=67.33;NEXP=0;STRIDE=0;EXPSEQ=;RPOLY=0;OL=0;SU=13;WR=0;PE=0;SR=0;SC=13…	GT:GQ:MAPQP:SU:WR:PE:SR:SC:BND:COV:NEIGH10:PS:MS:RMS:RED:BCC:FCC:ICN:OCN:PROB	1/1:45:58.08:13:0:0:0:13:13:0.0:4:13:0:0:0:25:-1.0:-1.0:-1.0:0.32
AP012340.1	918927	2460	G	<DEL>	.	PASS	SVMETHOD=DYSGUv1.6.2;SVTYPE=DEL;END=919486;CHR2=AP012340.1;GRP=2460;NGRP=1;CT=3to5;CIPOS95=51;CIEND95=9;SVLEN=559;KIND=extra-regional;GC=0.0;NEXP=0;STRIDE=0;EXPSEQ=;RPOLY=0;OL=0;SU=3;WR=0;PE=3;SR=0;SC=0;BND=0;LPREC=1;RT=pe	GT:GQ:MAPQP:SU:WR:PE:SR:SC:BND:COV:NEIGH10:PS:MS:RMS:RED:BCC:FCC:ICN:OCN:PROB	1/1:14:60.0:3:0:3:0:0:0:0.0:7:3:3:0:0:23:-1.0:-1.0:-1.0:0.75
AP012340.1	924284	908	C	<INV>	.	lowProb	SVMETHOD=DYSGUv1.6.2;SVTYPE=INV;END=1489875;CHR2=AP012340.1;GRP=907;NGRP=2;CT=3to3;CIPOS95=0;CIEND95=0;SVLEN=565591;CONTIGA=gttgggtttggacggcgccaacgccccggccagcaccaacccgctgcacaccgcgcagcagcaggcgttggccgcagTCAACGCGCCCATCCAGGCCGTGACCGGGCGCCCGCTGATCGGCAACGGCGCCAACGGCgccccgggcagcgg;KIND=extra-regional;GC=75.33;NEXP=0;STRIDE=0;EXPSEQ=;RPOLY=0;OL=0;SU=3;WR=0;PE=0;SR=3;SC=3;BND=0;LPREC=1;RT=pe	GT:GQ:MAPQP:SU:WR:PE:SR:SC:BND:COV:NEIGH10:PS:MS:RMS:RED:BCC:FCC:ICN:OCN:PROB	1/1:10:1.33:3:0:0:3:3:0:0.0:4:3:3:0:0:17:-1.0:-1.0:-1.0:0.15
AP012340.1	924717	2482	G	<INS>	.	PASS	SVMETHOD=DYSGUv1.6.2;SVTYPE=INS;END=924717;CHR2=AP012340.1;GRP=2482;NGRP=1;CT=3to5;CIPOS95=0;CIEND95=0;SVLEN=221;CONTIGA=CGGCGGCAGCGGCGGGTTCGGCGGGTTCGCATCGACGGGCACCGGTGGGGCCGGCGGCACCGGTGGGGCTGGTGGGTTGTTCGCCAGCGGCGGGGTCGGCGGTACTGGCGGGGGAGCCGGGTCCGGCGGtaccggtggggttggtgggacgggtggggccggagggctgttcgctagcggcggcgctggcggggccggcgggtccggcggtaccggtggggctggtgggacgggtggggccggcg;RIGHT_SVINSSEQ=taccggtggggttggtg…	GT:GQ:MAPQP:SU:WR:PE:SR:SC:BND:COV:NEIGH10:PS:MS:RMS:RED:BCC:FCC:ICN:OCN:PROB	1/1:119:57.21:34:0:0:0:34:34:0.0:6:16:18:0:0:7:-1.0:-1.0:-1.0:0.851
AP012340.1	927184	2503	C	<DUP>	.	lowProb	SVMETHOD=DYSGUv1.6.2;SVTYPE=DUP;END=1624109;CHR2=AP012340.1;GRP=2503;NGRP=1;CT=5to3;CIPOS95=0;CIEND95=0;SVLEN=696925;CONTIGA=accggcggacccgccggctccgccagcaccgccaagaccgttcggactggtgacggtcccgcctgcccccccggtgccgccgttgccaatgagttgcccaccaGCGCCGCCGGCTCCACCGGCGCCGCCGccctggccacggatatcaccgccgttgccgccggcaccgccgtcgccgatcagccaggcattgccaccggc;CONTIGB=gcgccgcccttgccgaacacgccgaagccgtcgccgcccttGCCGCCGGTGCCGCCGGTGCCGC…	GT:GQ:MAPQP:SU:WR:PE:SR:SC:BND:COV:NEIGH10:PS:MS:RMS:RED:BCC:FCC:ICN:OCN:PROB	0/1:23:2.5:5:0:5:0:10:0:0.0:4:5:5:0:0:18:-1.0:-1.0:-1.0:0.126
AP012340.1	935192	2521	G	<INS>	.	PASS	SVMETHOD=DYSGUv1.6.2;SVTYPE=INS;END=935223;CHR2=AP012340.1;GRP=2521;NGRP=1;CT=3to5;CIPOS95=0;CIEND95=0;SVLEN=275;CONTIGA=CTACCACGGAATCTGGTCGATGACCCCTGTAGTTGCTTCGGTGGTTGTGCCAATCATGGCTTCCTACGGCCCGATTCATGGTGCTCATCTCTTGGCCGCGGTGGTCGTGGGGgggggcgggggcgcgcggtgccggccggtgggggggg;RIGHT_SVINSSEQ=gggggcgggggcgcgcggtgccggccggtgggggggg;KIND=extra-regional;GC=67.79;NEXP=12;STRIDE=1;EXPSEQ=gggggcgggggc;RPOLY=4;O…	GT:GQ:MAPQP:SU:WR:PE:SR:SC:BND:COV:NEIGH10:PS:MS:RMS:RED:BCC:FCC:ICN:OCN:PROB	1/1:144:57.85:41:0:0:0:41:41:0.0:5:41:0:0:0:11:-1.0:-1.0:-1.0:0.522
AP012340.1	935833	2519	T	<INV>	.	PASS	SVMETHOD=DYSGUv1.6.2;SVTYPE=INV;END=936481;CHR2=AP012340.1;GRP=2519;NGRP=1;CT=5to5;CIPOS95=0;CIEND95=0;SVLEN=648;CONTIGA=cggccacactgaaaccgaccgtggtgcgggcgagcccGGCCGCCGCCGTGCTGGTGCTGATGGCCGGGCTACACACCGTGCCGGGATTGCTGGTTGGGGCCATGATCGCCGGCCTGGTTTGCGATGCCCCGCGTCCGGTGTTGGGTGCGG;CONTIGB=ccaaccagcaatcccggcacggtgtgtagcccggccatcagcaccagcacGGCGGCGGCCGGGCTCGCCCGCACCACGGTCGGTTTCAGTGTGGCCGCGGCTGCCTGCTCGCCGGGCGA…	GT:GQ:MAPQP:SU:WR:PE:SR:SC:BND:COV:NEIGH10:PS:MS:RMS:RED:BCC:FCC:ICN:OCN:PROB	1/1:14:60.0:4:0:0:4:4:0:0.0:5:4:4:0:0:20:-1.0:-1.0:-1.0:0.854
AP012340.1	938298	2545	G	<DEL>	.	lowProb	SVMETHOD=DYSGUv1.6.2;SVTYPE=DEL;END=2442256;CHR2=AP012340.1;GRP=2545;NGRP=1;CT=3to5;CIPOS95=0;CIEND95=0;SVLEN=1503958;KIND=extra-regional;GC=0.0;NEXP=0;STRIDE=0;EXPSEQ=;RPOLY=0;OL=0;SU=3;WR=0;PE=3;SR=0;SC=0;BND=0;LPREC=1;RT=pe	GT:GQ:MAPQP:SU:WR:PE:SR:SC:BND:COV:NEIGH10:PS:MS:RMS:RED:BCC:FCC:ICN:OCN:PROB	1/1:14:60.0:3:0:3:0:0:0:0.0:6:3:3:0:0:14:-1.0:-1.0:-1.0:0.225
AP012340.1	946925	2559	C	<DEL>	.	PASS	SVMETHOD=DYSGUv1.6.2;SVTYPE=DEL;END=947281;CHR2=AP012340.1;GRP=2559;NGRP=1;CT=3to5;CIPOS95=207;CIEND95=152;SVLEN=356;KIND=extra-regional;GC=0.0;NEXP=0;STRIDE=0;EXPSEQ=;RPOLY=0;OL=0;SU=3;WR=0;PE=3;SR=0;SC=0;BND=0;LPREC=1;RT=pe	GT:GQ:MAPQP:SU:WR:PE:SR:SC:BND:COV:NEIGH10:PS:MS:RMS:RED:BCC:FCC:ICN:OCN:PROB	1/1:14:60.0:3:0:3:0:0:0:0.0:6:3:3:0:0:10:-1.0:-1.0:-1.0:0.724
AP012340.1	952692	2574	C	<DEL>	.	PASS	SVMETHOD=DYSGUv1.6.2;SVTYPE=DEL;END=952998;CHR2=AP012340.1;GRP=2574;NGRP=1;CT=3to5;CIPOS95=157;CIEND95=121;SVLEN=306;KIND=extra-regional;GC=0.0;NEXP=0;STRIDE=0;EXPSEQ=;RPOLY=0;OL=0;SU=4;WR=0;PE=3;SR=1;SC=2;BND=0;LPREC=1;RT=pe	GT:GQ:MAPQP:SU:WR:PE:SR:SC:BND:COV:NEIGH10:PS:MS:RMS:RED:BCC:FCC:ICN:OCN:PROB	1/1:14:60.0:4:0:3:1:2:0:0.0:6:4:4:0:0:14:-1.0:-1.0:-1.0:0.844
AP012340.1	954011	2579	T	<DUP>	.	PASS	SVMETHOD=DYSGUv1.6.2;SVTYPE=DUP;END=954084;CHR2=AP012340.1;GRP=2579;NGRP=1;CT=5to3;CIPOS95=0;CIEND95=0;SVLEN=73;KIND=extra-regional;GC=0.0;NEXP=0;STRIDE=0;EXPSEQ=;RPOLY=0;OL=0;SU=3;WR=0;PE=3;SR=0;SC=0;BND=0;LPREC=1;RT=pe	GT:GQ:MAPQP:SU:WR:PE:SR:SC:BND:COV:NEIGH10:PS:MS:RMS:RED:BCC:FCC:ICN:OCN:PROB	0/1:14:26.67:3:0:3:0:0:0:0.0:6:3:3:0:0:19:-1.0:-1.0:-1.0:0.644
AP012340.1	962397	2604	T	<INV>	.	lowProb	SVMETHOD=DYSGUv1.6.2;SVTYPE=INV;END=1424866;CHR2=AP012340.1;GRP=2604;NGRP=1;CT=5to5;CIPOS95=0;CIEND95=0;SVLEN=462469;CONTIGA=acgaattcggcgcccacatcggcggccagcgcttttagtccagcgactgcgtcacgGCGGGCAGGTCGTTTACGGCAAGTTCCACGGGTGGCGCGACGTCGGCGGGCGCGGGTGGTGCCAGGTCGGCGGGTGGTGCCGGGTCGGCGGGAGC;KIND=extra-regional;GC=72.19;NEXP=0;STRIDE=0;EXPSEQ=;RPOLY=9;OL=0;SU=3;WR=0;PE=0;SR=3;SC=3;BND=0;LPREC=1;RT=pe	GT:GQ:MAPQP:SU:WR:PE:SR:SC:BND:COV:NEIGH10:PS:MS:RMS:RED:BCC:FCC:ICN:OCN:PROB	1/1:10:60.0:3:0:0:3:3:0:0.0:1:3:3:0:0:19:-1.0:-1.0:-1.0:0.392
AP012340.1	975487	2644	G	<INS>	.	PASS	SVMETHOD=DYSGUv1.6.2;SVTYPE=INS;END=975498;CHR2=AP012340.1;GRP=2644;NGRP=1;CT=3to5;CIPOS95=0;CIEND95=0;SVLEN=252;CONTIGA=CCAATGCTGGATGTGCGGTCGCTGCCCGCGCGGCCTCATATACTGCGGCCGCAGCCTTGGCCCCGGCAGCCGCCCCCTCAGCGCGTGCCGTCGCCGCGTTCAGCCAACTCAGATACGGTGCGGCCGCGGgcgcccacccggcccccccccgcccccgc;RIGHT_SVINSSEQ=gcgcccacccggcccccccccgcccccgc;KIND=extra-regional;GC=77.22;NEXP=0;STRIDE=0;EXPSEQ=;RPOLY=0;OL=0;SU=14;WR…	GT:GQ:MAPQP:SU:WR:PE:SR:SC:BND:COV:NEIGH10:PS:MS:RMS:RED:BCC:FCC:ICN:OCN:PROB	1/1:49:56.21:14:0:0:0:14:14:0.0:5:14:0:0:0:17:-1.0:-1.0:-1.0:0.564
AP012340.1	982840	2662	T	<INS>	.	lowProb	SVMETHOD=DYSGUv1.6.2;SVTYPE=INS;END=982846;CHR2=AP012340.1;GRP=2662;NGRP=1;CT=5to3;CIPOS95=0;CIEND95=0;SVLEN=201;CONTIGA=caagggggtgggggggtgGGCGGGCCATCGACGCGGCCGAGATTGCGCGCGGCAGCGCCGACGGCCGGGTCCGCAACAAGTTCACCGACGTCGCCGAGATGCTCGCGGCAGCAACCAGCGCGCCTAAGGAACCGCTTCGGCGG;LEFT_SVINSSEQ=caagggggtgggggggtg;KIND=extra-regional;GC=73.43;NEXP=15;STRIDE=1;EXPSEQ=gggggtgggggggtg;RPOLY=1;OL=0;SU=11;WR=0;PE=0;SR=…	GT:GQ:MAPQP:SU:WR:PE:SR:SC:BND:COV:NEIGH10:PS:MS:RMS:RED:BCC:FCC:ICN:OCN:PROB	1/1:38:58.36:11:0:0:0:11:11:0.0:5:0:11:0:0:10:-1.0:-1.0:-1.0:0.386
AP012340.1	983917	2664	T	<DUP>	.	PASS	SVMETHOD=DYSGUv1.6.2;SVTYPE=DUP;END=983999;CHR2=AP012340.1;GRP=2664;NGRP=1;CT=5to3;CIPOS95=0;CIEND95=0;SVLEN=82;KIND=extra-regional;GC=0.0;NEXP=0;STRIDE=0;EXPSEQ=;RPOLY=0;OL=0;SU=3;WR=0;PE=3;SR=0;SC=0;BND=0;LPREC=1;RT=pe	GT:GQ:MAPQP:SU:WR:PE:SR:SC:BND:COV:NEIGH10:PS:MS:RMS:RED:BCC:FCC:ICN:OCN:PROB	0/1:14:42.67:3:0:3:0:0:0:0.0:6:3:3:0:0:11:-1.0:-1.0:-1.0:0.728
AP012340.1	996773	2695	A	<DEL>	.	PASS	SVMETHOD=DYSGUv1.6.2;SVTYPE=DEL;END=997245;CHR2=AP012340.1;GRP=2695;NGRP=1;CT=3to5;CIPOS95=71;CIEND95=9;SVLEN=472;KIND=extra-regional;GC=0.0;NEXP=0;STRIDE=0;EXPSEQ=;RPOLY=0;OL=0;SU=3;WR=0;PE=3;SR=0;SC=0;BND=0;LPREC=1;RT=pe	GT:GQ:MAPQP:SU:WR:PE:SR:SC:BND:COV:NEIGH10:PS:MS:RMS:RED:BCC:FCC:ICN:OCN:PROB	1/1:14:60.0:3:0:3:0:0:0:0.0:6:3:3:0:0:14:-1.0:-1.0:-1.0:0.744
AP012340.1	998321	2701	G	<INS>	.	lowProb	SVMETHOD=DYSGUv1.6.2;SVTYPE=INS;END=998323;CHR2=AP012340.1;GRP=2701;NGRP=1;CT=5to3;CIPOS95=0;CIEND95=0;SVLEN=232;CONTIGA=attttttgggggttttggggtcgcCTCGCCAGGCAAGCCAGCACTGCCATCGCGGCGTTGTGACCGCCGATGCCCGACACCGCCCCGCCGCGACGGGCACCCGAGCCGCACAGCATGATCCGCTCGTGGTCGGTGGCTACGCCCCACTGCCG;LEFT_SVINSSEQ=attttttgggggttttggggtcgc;KIND=extra-regional;GC=69.74;NEXP=0;STRIDE=0;EXPSEQ=;RPOLY=0;OL=0;SU=23;WR=0;PE=0;SR=0…	GT:GQ:MAPQP:SU:WR:PE:SR:SC:BND:COV:NEIGH10:PS:MS:RMS:RED:BCC:FCC:ICN:OCN:PROB	1/1:81:59.26:23:0:0:0:23:23:0.0:6:0:23:0:0:18:-1.0:-1.0:-1.0:0.338
AP012340.1	1005542	2715	G	<INS>	.	lowProb	SVMETHOD=DYSGUv1.6.2;SVTYPE=INS;END=1005542;CHR2=AP012340.1;GRP=2715;NGRP=1;CT=3to5;CIPOS95=0;CIEND95=0;SVLEN=280;CONTIGA=GCGGTGATCCGTTCGGCCGCTGCCACCCCAATCGAGCCGCCCAGGAAGTCGAACTCACAGGCCACCACGGCCACCCGCCGCCCGAATACGCGTCCCTCACCGGTCTGCACCGATTCGTCCGCGCCGGTGGggggccccccggggggcccccccccccccc;RIGHT_SVINSSEQ=ggggccccccggggggcccccccccccccc;KIND=extra-regional;GC=76.25;NEXP=0;STRIDE=0;EXPSEQ=;RPOLY=9;OL=0;SU=4…	GT:GQ:MAPQP:SU:WR:PE:SR:SC:BND:COV:NEIGH10:PS:MS:RMS:RED:BCC:FCC:ICN:OCN:PROB	1/1:147:55.45:42:0:0:0:42:42:0.0:5:42:0:0:0:14:-1.0:-1.0:-1.0:0.375
AP012340.1	1018638	2740	G	<INS>	.	lowProb	SVMETHOD=DYSGUv1.6.2;SVTYPE=INS;END=1018638;CHR2=AP012340.1;GRP=2740;NGRP=1;CT=5to3;CIPOS95=0;CIEND95=0;SVLEN=189;CONTIGA=cggggccccccagcgggcCCGCCGCCGGCCCCATCCACGGCTCAACGATCAGCGTCGACACCACCGATCCATACGAGACCGCGGCGGAAGTCAACTCCGCGGCCACACCGTCCCAGGCGGCCGCGGCGGCTAGCATCGACTC;LEFT_SVINSSEQ=cggggccccccagcgggc;KIND=extra-regional;GC=73.94;NEXP=0;STRIDE=0;EXPSEQ=;RPOLY=12;OL=0;SU=12;WR=0;PE=0;SR=0;SC=12;BND=12;…	GT:GQ:MAPQP:SU:WR:PE:SR:SC:BND:COV:NEIGH10:PS:MS:RMS:RED:BCC:FCC:ICN:OCN:PROB	1/1:42:58.58:12:0:0:0:12:12:0.0:5:0:12:0:0:7:-1.0:-1.0:-1.0:0.267
AP012340.1	1020314	2743	G	<DEL>	.	PASS	SVMETHOD=DYSGUv1.6.2;SVTYPE=DEL;END=1020730;CHR2=AP012340.1;GRP=2743;NGRP=1;CT=3to5;CIPOS95=122;CIEND95=90;SVLEN=416;KIND=extra-regional;GC=0.0;NEXP=0;STRIDE=0;EXPSEQ=;RPOLY=0;OL=0;SU=3;WR=0;PE=3;SR=0;SC=0;BND=0;LPREC=1;RT=pe	GT:GQ:MAPQP:SU:WR:PE:SR:SC:BND:COV:NEIGH10:PS:MS:RMS:RED:BCC:FCC:ICN:OCN:PROB	1/1:14:60.0:3:0:3:0:0:0:0.0:5:3:3:0:0:12:-1.0:-1.0:-1.0:0.743
AP012340.1	1026976	2757	T	<DEL>	.	PASS	SVMETHOD=DYSGUv1.6.2;SVTYPE=DEL;END=1027410;CHR2=AP012340.1;GRP=2757;NGRP=1;CT=3to5;CIPOS95=12;CIEND95=23;SVLEN=434;KIND=extra-regional;GC=0.0;NEXP=0;STRIDE=0;EXPSEQ=;RPOLY=0;OL=0;SU=3;WR=0;PE=3;SR=0;SC=1;BND=0;LPREC=1;RT=pe	GT:GQ:MAPQP:SU:WR:PE:SR:SC:BND:COV:NEIGH10:PS:MS:RMS:RED:BCC:FCC:ICN:OCN:PROB	1/1:14:53.5:3:0:3:0:1:0:0.0:8:3:3:0:0:12:-1.0:-1.0:-1.0:0.645
AP012340.1	1033551	2771	G	<DEL>	.	PASS	SVMETHOD=DYSGUv1.6.2;SVTYPE=DEL;END=1034076;CHR2=AP012340.1;GRP=2771;NGRP=1;CT=3to5;CIPOS95=41;CIEND95=101;SVLEN=525;KIND=extra-regional;GC=0.0;NEXP=0;STRIDE=0;EXPSEQ=;RPOLY=0;OL=0;SU=3;WR=0;PE=3;SR=0;SC=1;BND=0;LPREC=1;RT=pe	GT:GQ:MAPQP:SU:WR:PE:SR:SC:BND:COV:NEIGH10:PS:MS:RMS:RED:BCC:FCC:ICN:OCN:PROB	1/1:14:50.67:3:0:3:0:1:0:0.0:8:3:3:0:0:19:-1.0:-1.0:-1.0:0.567
AP012340.1	1037504	2780	G	<INS>	.	lowProb	SVMETHOD=DYSGUv1.6.2;SVTYPE=INS;END=1037504;CHR2=AP012340.1;GRP=2780;NGRP=1;CT=3to5;CIPOS95=0;CIEND95=0;SVLEN=244;CONTIGA=TACCTGCGGAACGGCATCGCTCACCGTCGAATTCCCTTCACTAGGTCAAGAAATAGCATTCACCGCGGCCGCCAATTTTGCTTGGAACGATTTGGGCAACGGAATGGAGCCGTATTGGggccggccctctttggcggggcccaa;RIGHT_SVINSSEQ=ggccggccctctttggcggggcccaa;KIND=extra-regional;GC=57.64;NEXP=0;STRIDE=0;EXPSEQ=;RPOLY=0;OL=0;SU=19;WR=0;PE=0;SR=0;SC=…	GT:GQ:MAPQP:SU:WR:PE:SR:SC:BND:COV:NEIGH10:PS:MS:RMS:RED:BCC:FCC:ICN:OCN:PROB	1/1:66:58.95:19:0:0:0:19:19:0.0:6:19:0:0:0:15:-1.0:-1.0:-1.0:0.347
AP012340.1	1043596	2801	T	<INS>	.	lowProb	SVMETHOD=DYSGUv1.6.2;SVTYPE=INS;END=1043596;CHR2=AP012340.1;GRP=2801;NGRP=1;CT=5to3;CIPOS95=0;CIEND95=0;SVLEN=271;CONTIGA=tgcccggtgagttaccgccCGCGACTTGTGTGACCGACAGGCTACGTTGAAAGCATGGGTTCGGCGTCGGAGCAACGGGTGACGCTGACCAACGCCGACAAGGTGCTCTATCCCGCCACCGGGACCACAAAGTCCGATAT;LEFT_SVINSSEQ=tgcccggtgagttaccgcc;KIND=extra-regional;GC=61.43;NEXP=0;STRIDE=0;EXPSEQ=;RPOLY=0;OL=0;SU=10;WR=0;PE=0;SR=0;SC=10;BND=10;LP…	GT:GQ:MAPQP:SU:WR:PE:SR:SC:BND:COV:NEIGH10:PS:MS:RMS:RED:BCC:FCC:ICN:OCN:PROB	1/1:35:55.9:10:0:0:0:10:10:0.0:8:0:10:0:0:10:-1.0:-1.0:-1.0:0.334
AP012340.1	1051276	2811	C	<DEL>	.	PASS	SVMETHOD=DYSGUv1.6.2;SVTYPE=DEL;END=1051491;CHR2=AP012340.1;GRP=2811;NGRP=1;CT=3to5;CIPOS95=145;CIEND95=142;SVLEN=215;KIND=extra-regional;GC=0.0;NEXP=0;STRIDE=0;EXPSEQ=;RPOLY=0;OL=0;SU=3;WR=0;PE=3;SR=0;SC=0;BND=0;LPREC=1;RT=pe	GT:GQ:MAPQP:SU:WR:PE:SR:SC:BND:COV:NEIGH10:PS:MS:RMS:RED:BCC:FCC:ICN:OCN:PROB	1/1:14:60.0:3:0:3:0:0:0:0.0:3:3:3:0:0:21:-1.0:-1.0:-1.0:0.783
AP012340.1	1067219	2867	G	<INS>	.	lowProb	SVMETHOD=DYSGUv1.6.2;SVTYPE=INS;END=1067219;CHR2=AP012340.1;GRP=2867;NGRP=1;CT=5to3;CIPOS95=0;CIEND95=0;SVLEN=182;CONTIGA=ccgcccccccccccccccCCAAGGCCGGTGTCACCCTATATCTCACCGGGGCGCGGCACTTCGCGCACTGAGGCCGCTGGCCGCGACAGTGAAATCCACGACGTGACACGCCGGAAACGCGTCGTGACATTCACTCT;LEFT_SVINSSEQ=ccgccccccccccccccc;KIND=extra-regional;GC=68.61;NEXP=18;STRIDE=1;EXPSEQ=ccgccccccccccccccc;RPOLY=1;OL=0;SU=26;WR=0;PE=0;SR=0;…	GT:GQ:MAPQP:SU:WR:PE:SR:SC:BND:COV:NEIGH10:PS:MS:RMS:RED:BCC:FCC:ICN:OCN:PROB	1/1:91:58.42:26:0:0:0:26:26:0.0:3:0:26:0:0:30:-1.0:-1.0:-1.0:0.286
AP012340.1	1069109	2880	T	<DUP>	.	PASS	SVMETHOD=DYSGUv1.6.2;SVTYPE=DUP;END=1069253;CHR2=AP012340.1;GRP=2880;NGRP=1;CT=5to3;CIPOS95=0;CIEND95=0;SVLEN=144;KIND=extra-regional;GC=0.0;NEXP=0;STRIDE=0;EXPSEQ=;RPOLY=0;OL=0;SU=4;WR=0;PE=4;SR=0;SC=0;BND=0;LPREC=1;RT=pe	GT:GQ:MAPQP:SU:WR:PE:SR:SC:BND:COV:NEIGH10:PS:MS:RMS:RED:BCC:FCC:ICN:OCN:PROB	0/1:19:31.75:4:0:4:0:0:0:0.0:3:4:4:0:0:17:-1.0:-1.0:-1.0:0.731
AP012340.1	1081407	2900	G	<INS>	.	lowProb	SVMETHOD=DYSGUv1.6.2;SVTYPE=INS;END=1081407;CHR2=AP012340.1;GRP=2900;NGRP=1;CT=5to3;CIPOS95=0;CIEND95=0;SVLEN=256;CONTIGA=cgcccccccccccccccccccCCGGGCCAGCGTAGTCGACGGGGCTGTCCATCAGTAGGACCGGGGCAGACCCAGCGATGTCTGCGCAACGAAGTTCAGCACCATCTCGCGGCTGATCGGGGCGATCCGCGCCAAGCGGGCCGAGGTCATCATC;LEFT_SVINSSEQ=cgccccccccccccccccccc;KIND=extra-regional;GC=71.43;NEXP=19;STRIDE=1;EXPSEQ=ccccccccccccccccccc;RPOLY=1;OL=0;…	GT:GQ:MAPQP:SU:WR:PE:SR:SC:BND:COV:NEIGH10:PS:MS:RMS:RED:BCC:FCC:ICN:OCN:PROB	1/1:147:57.21:42:0:0:0:42:42:0.0:1:0:42:0:0:11:-1.0:-1.0:-1.0:0.319
AP012340.1	1092255	2915	A	<DUP>	.	PASS	SVMETHOD=DYSGUv1.6.2;SVTYPE=DUP;END=1094220;CHR2=AP012340.1;GRP=2915;NGRP=2;CT=5to3;CIPOS95=0;CIEND95=0;SVLEN=1965;CONTIGA=accgtgttgctgccctggTTGGTGACGTAGATGTTGCCGCCCGGGTTGACCGCCACCCCGTGCGGATCGTTGAAGCTGGCGTGGGTGATGGTGGTGACGGCGCCGGCGGCCCCACCGGCACCGCCGACCCCACCCGCACCGCCGATACCGCCGGCCGGGCCGCCGCCGGCACCGCCGGCGGTGCCGGCGCGGGCGAGGCTGAC;CONTIGB=GTGTTGCTGTCGAAGTTGGTCACGAAGACCAGGCCGGTGACGGGGCTGACCGCCACCCCGCTTG…	GT:GQ:MAPQP:SU:WR:PE:SR:SC:BND:COV:NEIGH10:PS:MS:RMS:RED:BCC:FCC:ICN:OCN:PROB	0/1:62:36.71:13:0:11:2:4:0:0.0:9:11:15:0:0:39:-1.0:-1.0:-1.0:0.741
AP012340.1	1092348	2916	C	<INV>	.	PASS	SVMETHOD=DYSGUv1.6.2;SVTYPE=INV;END=1094879;CHR2=AP012340.1;GRP=2915;NGRP=2;CT=3to3;CIPOS95=0;CIEND95=0;SVLEN=2531;CONTIGA=GTTGGTGACGTAGATGTTGCCGCCCGGGTTGACCGCCACCCCGTGCGGATCGTTGAAGCTGGCGTGGGTGATGGTGGTGACGGCGCCGGCGGCCagggcctaccctttgaggccggcgcgaacggcggagccggcggcgccggtggatgg;KIND=extra-regional;GC=72.0;NEXP=0;STRIDE=0;EXPSEQ=;RPOLY=9;OL=0;SU=6;WR=0;PE=3;SR=3;SC=6;BND=0;LPREC=1;RT=pe	GT:GQ:MAPQP:SU:WR:PE:SR:SC:BND:COV:NEIGH10:PS:MS:RMS:RED:BCC:FCC:ICN:OCN:PROB	1/1:21:40.5:6:0:3:3:6:0:0.0:9:9:3:0:0:31:-1.0:-1.0:-1.0:0.574
AP012340.1	1093798	2929	C	<DEL>	.	PASS	SVMETHOD=DYSGUv1.6.2;SVTYPE=DEL;END=1094219;CHR2=AP012340.1;GRP=2929;NGRP=1;CT=5to3;CIPOS95=0;CIEND95=0;SVLEN=421;CONTIGA=GACGGTGTTGGTGACCGGGTCGATCACCGACACCGTGTTGCTGCCCTGGTTGGTGACGTAGATGTTGCCGCCCGGGTTGACCGCCACCCCGTGCGGATCGTTGAAGCTGGCGTGGGTGATGGTGGTGACggcgccggcggccccaccggcaccgccgaccccacccgcac;CONTIGB=atcaccgacaccgtgtcgtcgagagagttagtgacgtagaccacgccggtgacggggttgaccgCCACCCCTGTCGGGTCGAGTCCGACGGGGATGGG…	GT:GQ:MAPQP:SU:WR:PE:SR:SC:BND:COV:NEIGH10:PS:MS:RMS:RED:BCC:FCC:ICN:OCN:PROB	1/1:12:37.25:14:0:2:0:12:8:0.0:9:2:14:128:0:18:-1.0:-1.0:-1.0:0.807
AP012340.1	1096269	2938	T	<DUP>	.	PASS	SVMETHOD=DYSGUv1.6.2;SVTYPE=DUP;END=1096373;CHR2=AP012340.1;GRP=2938;NGRP=1;CT=5to3;CIPOS95=0;CIEND95=0;SVLEN=104;KIND=extra-regional;GC=0.0;NEXP=0;STRIDE=0;EXPSEQ=;RPOLY=0;OL=0;SU=3;WR=0;PE=3;SR=0;SC=0;BND=0;LPREC=1;RT=pe	GT:GQ:MAPQP:SU:WR:PE:SR:SC:BND:COV:NEIGH10:PS:MS:RMS:RED:BCC:FCC:ICN:OCN:PROB	0/1:14:53.5:3:0:3:0:0:0:0.0:9:3:3:0:0:15:-1.0:-1.0:-1.0:0.717
AP012340.1	1103689	2955	G	<DUP>	.	lowProb	SVMETHOD=DYSGUv1.6.2;SVTYPE=DUP;END=1103731;CHR2=AP012340.1;GRP=2955;NGRP=1;CT=5to3;CIPOS95=0;CIEND95=0;SVLEN=42;KIND=extra-regional;GC=0.0;NEXP=0;STRIDE=0;EXPSEQ=;RPOLY=0;OL=0;SU=3;WR=0;PE=3;SR=0;SC=0;BND=0;LPREC=1;RT=pe	GT:GQ:MAPQP:SU:WR:PE:SR:SC:BND:COV:NEIGH10:PS:MS:RMS:RED:BCC:FCC:ICN:OCN:PROB	0/1:14:9.83:3:0:3:0:0:0:0.0:11:3:3:0:0:10:-1.0:-1.0:-1.0:0.379
AP012340.1	1108475	2969	G	<INS>	.	lowProb	SVMETHOD=DYSGUv1.6.2;SVTYPE=INS;END=1108475;CHR2=AP012340.1;GRP=2969;NGRP=1;CT=5to3;CIPOS95=0;CIEND95=0;SVLEN=223;CONTIGA=cgcccccccccccccccccccccccCCGCGGCCGGTGCCGAACGGCTGGTGATCGTCACCTCCGAGGGTAAGGACGGGGTGGTCGCGCATTTCGTGGAAGACCTGGTGCTGGAGGGCACGCTCGAGGCC;LEFT_SVINSSEQ=cgccccccccccccccccccccccc;KIND=extra-regional;GC=75.19;NEXP=23;STRIDE=1;EXPSEQ=ccccccccccccccccccccccc;RPOLY=3;OL=0;SU=38;WR=0;PE=0;S…	GT:GQ:MAPQP:SU:WR:PE:SR:SC:BND:COV:NEIGH10:PS:MS:RMS:RED:BCC:FCC:ICN:OCN:PROB	1/1:133:59.63:38:0:0:0:38:38:0.0:5:0:38:0:0:27:-1.0:-1.0:-1.0:0.344
AP012340.1	1110377	2974	G	<INV>	.	PASS	SVMETHOD=DYSGUv1.6.2;SVTYPE=INV;END=1110948;CHR2=AP012340.1;GRP=2974;NGRP=1;CT=3to3;CIPOS95=0;CIEND95=0;SVLEN=571;KIND=extra-regional;GC=0.0;NEXP=0;STRIDE=0;EXPSEQ=;RPOLY=0;OL=0;SU=3;WR=0;PE=3;SR=0;SC=0;BND=0;LPREC=1;RT=pe	GT:GQ:MAPQP:SU:WR:PE:SR:SC:BND:COV:NEIGH10:PS:MS:RMS:RED:BCC:FCC:ICN:OCN:PROB	1/1:10:60.0:3:0:3:0:0:0:0.0:5:6:0:0:0:22:-1.0:-1.0:-1.0:0.677
AP012340.1	1135545	3015	C	<INV>	.	lowProb	SVMETHOD=DYSGUv1.6.2;SVTYPE=INV;END=4229232;CHR2=AP012340.1;GRP=3015;NGRP=1;CT=5to5;CIPOS95=0;CIEND95=0;SVLEN=3093687;CONTIGA=gcaccgatggggataccaacaccgtcgtcagcgcggccaTCGCCGTTTGGGATCGAATTGGATTACCCATGGTACGTAGCGCACCGCCCGGATTTGTCGCCGGGTAGCCGGGATGCGACTTCACGGTGTCTGATCAGCGTCGGGTGGTTGT;KIND=extra-regional;GC=61.59;NEXP=0;STRIDE=0;EXPSEQ=;RPOLY=0;OL=0;SU=3;WR=0;PE=0;SR=3;SC=3;BND=0;LPREC=1;RT=pe	GT:GQ:MAPQP:SU:WR:PE:SR:SC:BND:COV:NEIGH10:PS:MS:RMS:RED:BCC:FCC:ICN:OCN:PROB	1/1:10:60.0:3:0:0:3:3:0:0.0:2:3:3:0:0:12:-1.0:-1.0:-1.0:0.382
AP012340.1	1141374	3026	A	<INV>	.	lowProb	SVMETHOD=DYSGUv1.6.2;SVTYPE=INV;END=2012353;CHR2=AP012340.1;GRP=3026;NGRP=1;CT=5to5;CIPOS95=0;CIEND95=0;SVLEN=870979;CONTIGA=accacgagcatCGGCTGCGGCTGCTGTGCCGTGGCTCCGGCATCACCGACGTGACGGCGGCGTCGGCAGCGACCGTGCGGCTGTCCCCGTTGACGCTGCCGGACTCCGCCCAGGTGCGGCTGAAGCGAATGTATCCCGGAGCGCACTACCG;KIND=extra-regional;GC=70.86;NEXP=0;STRIDE=0;EXPSEQ=;RPOLY=9;OL=0;SU=3;WR=0;PE=3;SR=0;SC=3;BND=0;LPREC=1;RT=pe	GT:GQ:MAPQP:SU:WR:PE:SR:SC:BND:COV:NEIGH10:PS:MS:RMS:RED:BCC:FCC:ICN:OCN:PROB	1/1:10:60.0:3:0:3:0:3:0:0.0:2:0:6:0:0:23:-1.0:-1.0:-1.0:0.414
AP012340.1	1142938	3029	A	<INS>	.	lowProb	SVMETHOD=DYSGUv1.6.2;SVTYPE=INS;END=1142947;CHR2=AP012340.1;GRP=3029;NGRP=1;CT=5to3;CIPOS95=0;CIEND95=0;SVLEN=213;CONTIGB=ggaaccccccgccggcccCCGGCCCGCGGATCAGTTGCGCGAATGGGCGGAGAAACGTGCTGCGGCATTGGGAATTCCGGTCATCGCGCTGGAGGCCTACGCCTACGCCGCTCGCGTCGCCGAGGTCGAGAATCCCAAG;LEFT_SVINSSEQ=ggaaccccccgccggccc;KIND=extra-regional;GC=69.78;NEXP=0;STRIDE=0;EXPSEQ=;RPOLY=0;OL=0;SU=11;WR=0;PE=0;SR=0;SC=11;BND=11;LPRE…	GT:GQ:MAPQP:SU:WR:PE:SR:SC:BND:COV:NEIGH10:PS:MS:RMS:RED:BCC:FCC:ICN:OCN:PROB	1/1:38:59.09:11:0:0:0:11:11:0.0:3:0:11:0:0:12:-1.0:-1.0:-1.0:0.249
AP012340.1	1172596	3088	G	<INV>	.	PASS	SVMETHOD=DYSGUv1.6.2;SVTYPE=INV;END=1173715;CHR2=AP012340.1;GRP=3088;NGRP=1;CT=3to3;CIPOS95=0;CIEND95=0;SVLEN=1119;CONTIGB=GCCACGGTCCGACCGACATAGCGACTCGCACGCGCAGGCCCGGGTAGTCGGCCCGCTCGCGAATTTCCTGCACGCTGCTCGTGTCGAGGTTGAACGCCACCCCGTCGTCGATGTCGATCACGGCGATGTCGCGAcccagtgaacgggaatg;KIND=extra-regional;GC=66.23;NEXP=0;STRIDE=0;EXPSEQ=;RPOLY=0;OL=0;SU=3;WR=0;PE=3;SR=0;SC=6;BND=0;LPREC=1;RT=pe	GT:GQ:MAPQP:SU:WR:PE:SR:SC:BND:COV:NEIGH10:PS:MS:RMS:RED:BCC:FCC:ICN:OCN:PROB	1/1:10:60.0:3:0:3:0:6:0:0.0:1:6:0:0:0:22:-1.0:-1.0:-1.0:0.675
AP012340.1	1196613	3138	T	<INS>	.	lowProb	SVMETHOD=DYSGUv1.6.2;SVTYPE=INS;END=1196622;CHR2=AP012340.1;GRP=3138;NGRP=1;CT=5to3;CIPOS95=0;CIEND95=0;SVLEN=233;CONTIGA=cgcagtttgggggggggcacccagtgcCAACGCACTCGAGCGCCTCGCTCACGCGAGGCGCTCGATCACCATCGCCATGCCCTGGCCGCCACCGACACACATGGTTTCCAGACCGAACGTCTTGTCGTAGGTCTGCAGGTTGTTCAACAGCGTGGTGG;LEFT_SVINSSEQ=cgcagtttgggggggggcacccagtgc;KIND=extra-regional;GC=64.56;NEXP=0;STRIDE=0;EXPSEQ=;RPOLY=0;OL=0;SU=26;WR=0…	GT:GQ:MAPQP:SU:WR:PE:SR:SC:BND:COV:NEIGH10:PS:MS:RMS:RED:BCC:FCC:ICN:OCN:PROB	1/1:91:57.12:26:0:0:0:26:26:0.0:3:0:26:0:0:21:-1.0:-1.0:-1.0:0.328
AP012340.1	1205655	3172	G	<DEL>	.	PASS	SVMETHOD=DYSGUv1.6.2;SVTYPE=DEL;END=1206064;CHR2=AP012340.1;GRP=3171;NGRP=1;CT=3to5;CIPOS95=38;CIEND95=73;SVLEN=409;KIND=extra-regional;GC=0.0;NEXP=0;STRIDE=0;EXPSEQ=;RPOLY=0;OL=0;SU=5;WR=0;PE=5;SR=0;SC=0;BND=0;LPREC=1;RT=pe	GT:GQ:MAPQP:SU:WR:PE:SR:SC:BND:COV:NEIGH10:PS:MS:RMS:RED:BCC:FCC:ICN:OCN:PROB	1/1:19:60.0:5:0:5:0:0:0:0.0:3:5:5:0:0:21:-1.0:-1.0:-1.0:0.798
AP012340.1	1233883	3259	T	<DUP>	.	PASS	SVMETHOD=DYSGUv1.6.2;SVTYPE=DUP;END=3609090;CHR2=AP012340.1;GRP=3259;NGRP=1;CT=5to3;CIPOS95=0;CIEND95=0;SVLEN=2375207;CONTIGA=cacgacgttggtatcgaccaCCACCCAGACCGCGCCCAGCTTGTCGATCCAGCCCGCGACCCGGATTGCCACCGCGCGAACCGGGAACGGATTCTCCGCTGAATTCTGGGTCACTTCGCAGTCGCGCGGGTGATCCTGTTGGCGAGCAG;KIND=extra-regional;GC=65.1;NEXP=0;STRIDE=0;EXPSEQ=;RPOLY=6;OL=0;SU=3;WR=0;PE=0;SR=3;SC=3;BND=0;LPREC=1;RT=pe	GT:GQ:MAPQP:SU:WR:PE:SR:SC:BND:COV:NEIGH10:PS:MS:RMS:RED:BCC:FCC:ICN:OCN:PROB	0/1:14:60.0:3:0:0:3:3:0:0.0:1:0:6:0:0:17:-1.0:-1.0:-1.0:0.484
AP012340.1	1243865	3271	A	<INS>	.	lowProb	SVMETHOD=DYSGUv1.6.2;SVTYPE=INS;END=1243865;CHR2=AP012340.1;GRP=3271;NGRP=1;CT=5to3;CIPOS95=0;CIEND95=0;SVLEN=242;CONTIGA=atggcccccgcggccaacaaccCCACCGCGGTGATCGAAGAGCTGGCCAACACGCTCGAGGCCGGCGACATTGTGATCGACGGTGGCAACACCTATTATCGCGACGATCTGCGGCACGAAAAGCTGTTGTTCAAGAAGGGAATTCACCTACTCGAC;LEFT_SVINSSEQ=atggcccccgcggccaacaacc;KIND=extra-regional;GC=58.97;NEXP=0;STRIDE=0;EXPSEQ=;RPOLY=0;OL=0;SU=15;WR=0;PE=0;S…	GT:GQ:MAPQP:SU:WR:PE:SR:SC:BND:COV:NEIGH10:PS:MS:RMS:RED:BCC:FCC:ICN:OCN:PROB	1/1:52:60.0:15:0:0:0:15:15:0.0:2:0:15:0:0:5:-1.0:-1.0:-1.0:0.408
AP012340.1	1279273	3354	G	<INS>	.	lowProb	SVMETHOD=DYSGUv1.6.2;SVTYPE=INS;END=1279273;CHR2=AP012340.1;GRP=3354;NGRP=1;CT=3to5;CIPOS95=0;CIEND95=0;SVLEN=268;CONTIGA=GTCGAAGGCCCGTGCTCGTAGGGCGAAGCCCTGGCCGGTAGGGCCGAACTTCGCGAAGTCGAAGTCGATCGACTCGACCAGGGCTACCGCCATCGGATCGTCGATAATGGCATCGCGGCGGCGGGgcgcggggggcccgggggt;RIGHT_SVINSSEQ=gcgcggggggcccgggggt;KIND=extra-regional;GC=70.14;NEXP=0;STRIDE=0;EXPSEQ=;RPOLY=3;OL=0;SU=26;WR=0;PE=0;SR=0;SC=26;BND=…	GT:GQ:MAPQP:SU:WR:PE:SR:SC:BND:COV:NEIGH10:PS:MS:RMS:RED:BCC:FCC:ICN:OCN:PROB	1/1:91:57.38:26:0:0:0:26:26:0.0:3:26:0:0:0:13:-1.0:-1.0:-1.0:0.282
AP012340.1	1279319	3352	C	<INV>	.	PASS	SVMETHOD=DYSGUv1.6.2;SVTYPE=INV;END=1280108;CHR2=AP012340.1;GRP=3351;NGRP=1;CT=3to3;CIPOS95=39;CIEND95=0;SVLEN=789;KIND=extra-regional;GC=0.0;NEXP=0;STRIDE=0;EXPSEQ=;RPOLY=0;OL=0;SU=7;WR=0;PE=7;SR=0;SC=4;BND=0;LPREC=1;RT=pe	GT:GQ:MAPQP:SU:WR:PE:SR:SC:BND:COV:NEIGH10:PS:MS:RMS:RED:BCC:FCC:ICN:OCN:PROB	1/1:24:44.86:7:0:7:0:4:0:0.0:3:12:2:0:0:24:-1.0:-1.0:-1.0:0.538
AP012340.1	1292978	3402	T	<INV>	.	PASS	SVMETHOD=DYSGUv1.6.2;SVTYPE=INV;END=1293588;CHR2=AP012340.1;GRP=3402;NGRP=1;CT=5to5;CIPOS95=0;CIEND95=0;SVLEN=610;KIND=extra-regional;GC=0.0;NEXP=0;STRIDE=0;EXPSEQ=;RPOLY=0;OL=0;SU=3;WR=0;PE=3;SR=0;SC=0;BND=0;LPREC=1;RT=pe	GT:GQ:MAPQP:SU:WR:PE:SR:SC:BND:COV:NEIGH10:PS:MS:RMS:RED:BCC:FCC:ICN:OCN:PROB	1/1:10:60.0:3:0:3:0:0:0:0.0:5:0:6:0:0:31:-1.0:-1.0:-1.0:0.645
AP012340.1	1293256	3404	G	<INS>	.	lowProb	SVMETHOD=DYSGUv1.6.2;SVTYPE=INS;END=1293256;CHR2=AP012340.1;GRP=3404;NGRP=1;CT=5to3;CIPOS95=0;CIEND95=0;SVLEN=217;CONTIGA=cgccgcggggcccgcgggggggcccccccccccgccccccccccACGGCCAGGTTCCCGACGGCACCAACCTGGATCCGTTGTTCGAGGTGCTCGAAAAGCATGTGCCGCCGCCGAAAGGAGAGCCGGACGCACCGCTGCAGGCGCTGGTCACCAACC;LEFT_SVINSSEQ=cgccgcggggcccgcgggggggcccccccccccgcccccccccc;KIND=extra-regional;GC=75.32;NEXP=22;STRIDE=1;EXPSEQ=cccccc…	GT:GQ:MAPQP:SU:WR:PE:SR:SC:BND:COV:NEIGH10:PS:MS:RMS:RED:BCC:FCC:ICN:OCN:PROB	1/1:59:58.41:17:0:0:0:17:17:0.0:5:0:17:0:0:20:-1.0:-1.0:-1.0:0.32
AP012340.1	1296807	3413	A	<DEL>	.	PASS	SVMETHOD=DYSGUv1.6.2;SVTYPE=DEL;END=1297199;CHR2=AP012340.1;GRP=3413;NGRP=1;CT=3to5;CIPOS95=0;CIEND95=0;SVLEN=392;CONTIGA=GTGGTGAGGATCATGGCGTCGATTATGCGTGTGAGCTGCTCACGGTCCGGCGGGGATCCGGTAAACAAGACATGGTGATGGATCAAGGCCGGTCCGATTCGTGCGGTCATCGGAGTCAGAGTTGCCGGGTCGATTTCGCCGGAACGCACGCCCGCCTGCAGGATGGACTCGACAATTCGCAcccgcaaaggccaacccgtaccggcggcgcggcgaggtgcttgagcgtg;KIND=extra-regional;GC=63.04;NEXP=0;STRIDE=0;E…	GT:GQ:MAPQP:SU:WR:PE:SR:SC:BND:COV:NEIGH10:PS:MS:RMS:RED:BCC:FCC:ICN:OCN:PROB	1/1:17:60.0:6:0:4:2:2:0:0.0:5:6:6:0:0:14:-1.0:-1.0:-1.0:0.905
AP012340.1	1317689	3468	G	<INS>	.	PASS	SVMETHOD=DYSGUv1.6.2;SVTYPE=INS;END=1317689;CHR2=AP012340.1;GRP=3468;NGRP=1;CT=3to5;CIPOS95=0;CIEND95=0;SVLEN=252;CONTIGA=GCTCAACTCCCGTTCGACGCCCAGCCCGCACGCCACCAGGGTCATCGAGCGGCTCCGCGCCGCCGGTGCTGATATCCAGGTGGAATGCGGTGACATCGCTGATGCCGCAACGGCCCACCGAGTGGTGGgggggggggccgccgcgg;RIGHT_SVINSSEQ=gggggggggccgccgcgg;KIND=extra-regional;GC=72.6;NEXP=0;STRIDE=0;EXPSEQ=;RPOLY=5;OL=0;SU=34;WR=0;PE=0;SR=0;SC=34;BND=…	GT:GQ:MAPQP:SU:WR:PE:SR:SC:BND:COV:NEIGH10:PS:MS:RMS:RED:BCC:FCC:ICN:OCN:PROB	1/1:119:59.15:34:0:0:0:34:34:0.0:3:34:0:0:0:18:-1.0:-1.0:-1.0:0.471
AP012340.1	1319169	3475	G	<DEL>	.	PASS	SVMETHOD=DYSGUv1.6.2;SVTYPE=DEL;END=1319584;CHR2=AP012340.1;GRP=3475;NGRP=1;CT=3to5;CIPOS95=43;CIEND95=49;SVLEN=415;KIND=extra-regional;GC=0.0;NEXP=0;STRIDE=0;EXPSEQ=;RPOLY=0;OL=0;SU=3;WR=0;PE=3;SR=0;SC=0;BND=0;LPREC=1;RT=pe	GT:GQ:MAPQP:SU:WR:PE:SR:SC:BND:COV:NEIGH10:PS:MS:RMS:RED:BCC:FCC:ICN:OCN:PROB	1/1:14:60.0:3:0:3:0:0:0:0.0:3:3:3:0:0:8:-1.0:-1.0:-1.0:0.672
AP012340.1	1354209	3530	G	<INS>	.	lowProb	SVMETHOD=DYSGUv1.6.2;SVTYPE=INS;END=1354218;CHR2=AP012340.1;GRP=3530;NGRP=1;CT=3to5;CIPOS95=0;CIEND95=0;SVLEN=196;CONTIGA=CGCACAGCCGGCGTAGGTAGGCAACCAGTTCGGTGACATGTACCCCGGCTCCACCGTAAACCTCCGGTGGGTATTCCCGAGTCAACATCGCCACCCGCATACCCCGCACCGTAGTGCGGTGACGGGGCGGgccccgggggggggcgcggcg;RIGHT_SVINSSEQ=gccccgggggggggcgcggcg;KIND=extra-regional;GC=70.2;NEXP=0;STRIDE=0;EXPSEQ=;RPOLY=0;OL=0;SU=19;WR=0;PE=0;SR=0;SC…	GT:GQ:MAPQP:SU:WR:PE:SR:SC:BND:COV:NEIGH10:PS:MS:RMS:RED:BCC:FCC:ICN:OCN:PROB	1/1:66:57.21:19:0:0:0:19:19:0.0:3:19:0:0:0:8:-1.0:-1.0:-1.0:0.381
AP012340.1	1359025	3550	T	<DEL>	.	PASS	SVMETHOD=DYSGUv1.6.2;SVTYPE=DEL;END=1359233;CHR2=AP012340.1;GRP=3550;NGRP=1;CT=3to5;CIPOS95=151;CIEND95=220;SVLEN=208;KIND=extra-regional;GC=0.0;NEXP=0;STRIDE=0;EXPSEQ=;RPOLY=0;OL=0;SU=4;WR=0;PE=4;SR=0;SC=0;BND=0;LPREC=1;RT=pe	GT:GQ:MAPQP:SU:WR:PE:SR:SC:BND:COV:NEIGH10:PS:MS:RMS:RED:BCC:FCC:ICN:OCN:PROB	1/1:17:60.0:4:0:4:0:0:0:0.0:3:4:4:0:0:13:-1.0:-1.0:-1.0:0.818
AP012340.1	1372571	3596	A	<INS>	.	lowProb	SVMETHOD=DYSGUv1.6.2;SVTYPE=INS;END=1372585;CHR2=AP012340.1;GRP=3596;NGRP=1;CT=5to3;CIPOS95=0;CIEND95=0;SVLEN=254;CONTIGA=gtccggcactgttattggccggacgggccgccgccgcccacggggtttataccggcgtgcaccggcgcggtacccccgggaaaaccgggccCCGCGCCGCCGACCGCACTGGCGAATACCAACGGGGCAATCGCTGCCACGCCGAATGCCGGCGCCCGCGTTAGGCGACAAGCTCCCCGCCGCACTGCAGCGACGGCCGGGCGTGCACC;LEFT_SVINSSEQ=gtccggcactgttattggccggacgggccgccgccgcccacggggtttatacc…	GT:GQ:MAPQP:SU:WR:PE:SR:SC:BND:COV:NEIGH10:PS:MS:RMS:RED:BCC:FCC:ICN:OCN:PROB	1/1:45:58.69:13:0:0:0:13:13:0.0:3:0:13:0:0:9:-1.0:-1.0:-1.0:0.333
AP012340.1	1378375	3612	T	<INS>	.	PASS	SVMETHOD=DYSGUv1.6.2;SVTYPE=INS;END=1378375;CHR2=AP012340.1;GRP=3612;NGRP=1;CT=5to3;CIPOS95=0;CIEND95=0;SVLEN=226;CONTIGA=aagggggggttgacgggggGGGCGCGCGGCGCGCCACGTATTGGGCCGTCCTGGACACTTTGGTCGTGGGGTACGCGTTGCTCCCGGTGCTGTGGATTTTCAGCCTGTCACTCAAGCCGACGTCAACGGTCAAGGAC;LEFT_SVINSSEQ=aagggggggttgacggggg;KIND=extra-regional;GC=65.69;NEXP=0;STRIDE=0;EXPSEQ=;RPOLY=6;OL=0;SU=8;WR=0;PE=0;SR=0;SC=8;BND=8;LPREC=0;…	GT:GQ:MAPQP:SU:WR:PE:SR:SC:BND:COV:NEIGH10:PS:MS:RMS:RED:BCC:FCC:ICN:OCN:PROB	1/1:28:56.5:8:0:0:0:8:8:0.0:6:0:8:0:0:15:-1.0:-1.0:-1.0:0.452
AP012340.1	1383721	3620	A	<INV>	.	lowProb	SVMETHOD=DYSGUv1.6.2;SVTYPE=INV;END=3925239;CHR2=AP012340.1;GRP=3620;NGRP=1;CT=5to5;CIPOS95=0;CIEND95=0;SVLEN=2541518;CONTIGA=gagggcggggggccggggcggcgccccccccctccgccggttccgccggttccgCCGGCCCCGCCGGCCCCGCCGTCGCCGCCtgtggtgccggcggcggcggtggtggtgttgtctgcgccgtttccgccgtttccgccgttgccgccgaccccgccgtcaccgcc;KIND=extra-regional;GC=83.23;NEXP=12;STRIDE=3;EXPSEQ=ccgccggttccg;RPOLY=18;OL=0;SU=3;WR=0;PE=3;SR=0;SC=6;…	GT:GQ:MAPQP:SU:WR:PE:SR:SC:BND:COV:NEIGH10:PS:MS:RMS:RED:BCC:FCC:ICN:OCN:PROB	1/1:10:6.0:3:0:3:0:6:0:0.0:6:0:6:0:0:12:-1.0:-1.0:-1.0:0.123
AP012340.1	1387820	3633	C	<DEL>	.	PASS	SVMETHOD=DYSGUv1.6.2;SVTYPE=DEL;END=1387877;CHR2=AP012340.1;GRP=3633;NGRP=1;CT=5to3;CIPOS95=0;CIEND95=0;SVLEN=57;CONTIGB=gtagctaaaagtatggctaaaccctgtacgccgagcatcggcttaccgAGCCGAACGCCTCGTCGAGGATCTCCTGCTGTTCGACGGCGTGCACCTTCGACGAGCCTGACGACGGGGCTGACATCGCCCGGCGCGAGATTCGCTTGATCC;KIND=extra-regional;GC=61.33;NEXP=0;STRIDE=0;EXPSEQ=;RPOLY=0;OL=0;SU=3;WR=0;PE=0;SR=0;SC=3;BND=3;LPREC=0;RT=pe	GT:GQ:MAPQP:SU:WR:PE:SR:SC:BND:COV:NEIGH10:PS:MS:RMS:RED:BCC:FCC:ICN:OCN:PROB	1/1:45:56.67:3:0:0:0:3:3:0.0:4:2:1:96:0:12:-1.0:-1.0:-1.0:0.803
AP012340.1	1439892	3721	C	<DEL>	.	PASS	SVMETHOD=DYSGUv1.6.2;SVTYPE=DEL;END=1440046;CHR2=AP012340.1;GRP=3721;NGRP=1;CT=5to3;CIPOS95=0;CIEND95=0;SVLEN=154;CONTIGB=gcgcaaccgaaggagtcaacgaatggtcagcacacatgcggttgtcgcgGGGGAGACGCTGTCGGCGTTGGCGTTGCGCTTCTATGGCGACGCGGAACTGTATCGGCTGATCGCCGCCGCCAGCGGGATCGCCGATCCCGACGTCGTCAATGTGGGGCAGCGGCTGATTATGCC;KIND=extra-regional;GC=64.37;NEXP=0;STRIDE=0;EXPSEQ=;RPOLY=0;OL=0;SU=6;WR=0;PE=2;SR=0;SC=4;BND=4;LPREC…	GT:GQ:MAPQP:SU:WR:PE:SR:SC:BND:COV:NEIGH10:PS:MS:RMS:RED:BCC:FCC:ICN:OCN:PROB	1/1:12:60.0:6:0:2:0:4:4:0.0:3:2:6:94:0:7:-1.0:-1.0:-1.0:0.89
AP012340.1	1444037	3729	G	<DEL>	.	PASS	SVMETHOD=DYSGUv1.6.2;SVTYPE=DEL;END=1444387;CHR2=AP012340.1;GRP=3729;NGRP=1;CT=3to5;CIPOS95=37;CIEND95=95;SVLEN=350;CONTIGA=GTGTTGCGGTCGGTGAGCATTCCAAAGGGCTACCGGGACTTCGGCTTTGGCAGTCTACGTGCGGTGGCGCCGAAAAACTGCCCGGACGTGAGTGGCTGAGGCGGCCCAATTTCGGTCTAGGATTTCTGGCCGCTGGAAGTCACTGATGACACCGTACGTCACCCTTGATCGACAAGTGCGGATGTGGGGtcccgggcggggtcgcgcgatcgtggtggtcggtgtttttcgggaggtgccgt;KIND=extra-regional;GC=61.98;NEX…	GT:GQ:MAPQP:SU:WR:PE:SR:SC:BND:COV:NEIGH10:PS:MS:RMS:RED:BCC:FCC:ICN:OCN:PROB	1/1:14:60.0:3:0:3:0:1:0:0.0:3:3:3:0:0:15:-1.0:-1.0:-1.0:0.725
AP012340.1	1454934	3757	G	<INS>	.	lowProb	SVMETHOD=DYSGUv1.6.2;SVTYPE=INS;END=1454934;CHR2=AP012340.1;GRP=3757;NGRP=1;CT=3to5;CIPOS95=0;CIEND95=0;SVLEN=211;CONTIGA=GCGTATCACCCATCTGCCCACTGGAATCGTCGTCACCTGTCAGAACGAACGGTCGCAGCTGCAGAACAAGACGCGTGCGTTGCAGGTGCTGGCCGCTCGGTTGCAGGCAATGGCCGAGGAGCAGGCGCTGGgcgccccggcgggccccccggcgagccaaaaaacccc;RIGHT_SVINSSEQ=gcgccccggcgggccccccggcgagccaaaaaacccc;KIND=extra-regional;GC=67.26;NEXP=0;STRIDE=0;EXPSEQ=;RP…	GT:GQ:MAPQP:SU:WR:PE:SR:SC:BND:COV:NEIGH10:PS:MS:RMS:RED:BCC:FCC:ICN:OCN:PROB	1/1:84:57.17:24:0:0:0:24:24:0.0:5:24:0:0:0:7:-1.0:-1.0:-1.0:0.335
AP012340.1	1458211	3767	C	<DEL>	.	PASS	SVMETHOD=DYSGUv1.6.2;SVTYPE=DEL;END=1458371;CHR2=AP012340.1;GRP=3767;NGRP=1;CT=3to5;CIPOS95=183;CIEND95=90;SVLEN=160;KIND=extra-regional;GC=0.0;NEXP=0;STRIDE=0;EXPSEQ=;RPOLY=0;OL=0;SU=4;WR=0;PE=4;SR=0;SC=0;BND=0;LPREC=1;RT=pe	GT:GQ:MAPQP:SU:WR:PE:SR:SC:BND:COV:NEIGH10:PS:MS:RMS:RED:BCC:FCC:ICN:OCN:PROB	1/1:17:60.0:4:0:4:0:0:0:0.0:5:3:5:0:0:13:-1.0:-1.0:-1.0:0.818
AP012340.1	1461746	3773	A	<DEL>	.	PASS	SVMETHOD=DYSGUv1.6.2;SVTYPE=DEL;END=1462222;CHR2=AP012340.1;GRP=3773;NGRP=1;CT=3to5;CIPOS95=56;CIEND95=22;SVLEN=476;KIND=extra-regional;GC=0.0;NEXP=0;STRIDE=0;EXPSEQ=;RPOLY=0;OL=0;SU=3;WR=0;PE=3;SR=0;SC=1;BND=0;LPREC=1;RT=pe	GT:GQ:MAPQP:SU:WR:PE:SR:SC:BND:COV:NEIGH10:PS:MS:RMS:RED:BCC:FCC:ICN:OCN:PROB	1/1:14:60.0:3:0:3:0:1:0:0.0:5:3:3:0:0:12:-1.0:-1.0:-1.0:0.724
AP012340.1	1483037	3806	G	<DEL>	.	PASS	SVMETHOD=DYSGUv1.6.2;SVTYPE=DEL;END=1483442;CHR2=AP012340.1;GRP=3806;NGRP=1;CT=3to5;CIPOS95=0;CIEND95=0;SVLEN=405;KIND=extra-regional;GC=0.0;NEXP=0;STRIDE=0;EXPSEQ=;RPOLY=0;OL=0;SU=3;WR=0;PE=3;SR=0;SC=0;BND=0;LPREC=1;RT=pe	GT:GQ:MAPQP:SU:WR:PE:SR:SC:BND:COV:NEIGH10:PS:MS:RMS:RED:BCC:FCC:ICN:OCN:PROB	1/1:14:60.0:3:0:3:0:0:0:0.0:4:3:3:0:0:13:-1.0:-1.0:-1.0:0.725
AP012340.1	1491697	3827	G	<DUP>	.	PASS	SVMETHOD=DYSGUv1.6.2;SVTYPE=DUP;END=1491780;CHR2=AP012340.1;GRP=3827;NGRP=1;CT=5to3;CIPOS95=0;CIEND95=0;SVLEN=83;KIND=extra-regional;GC=0.0;NEXP=0;STRIDE=0;EXPSEQ=;RPOLY=0;OL=0;SU=3;WR=0;PE=3;SR=0;SC=0;BND=0;LPREC=1;RT=pe	GT:GQ:MAPQP:SU:WR:PE:SR:SC:BND:COV:NEIGH10:PS:MS:RMS:RED:BCC:FCC:ICN:OCN:PROB	0/1:14:35.5:3:0:3:0:0:0:0.0:4:3:3:0:0:13:-1.0:-1.0:-1.0:0.71
AP012340.1	1531216	3882	G	<INS>	.	lowProb	SVMETHOD=DYSGUv1.6.2;SVTYPE=INS;END=1531216;CHR2=AP012340.1;GRP=3882;NGRP=1;CT=5to3;CIPOS95=0;CIEND95=0;SVLEN=241;CONTIGA=tggcggggggggcgccccccACAACGGGCAGCTGGACCAGCGACAAGACATGGTGCGCCGGGCTGCCGGGTGGGGCCACCAGCACGCACTCGGTCCCCTGTTTGCGTGCCCGGTCACAAGCGGCAGCGAGGGCGCCGACGCCGGCCGAACCAAGG;LEFT_SVINSSEQ=tggcggggggggcgcccccc;KIND=extra-regional;GC=74.84;NEXP=0;STRIDE=0;EXPSEQ=;RPOLY=0;OL=0;SU=12;WR=0;PE=0;SR=0…	GT:GQ:MAPQP:SU:WR:PE:SR:SC:BND:COV:NEIGH10:PS:MS:RMS:RED:BCC:FCC:ICN:OCN:PROB	1/1:42:57.42:12:0:0:0:12:12:0.0:3:0:12:0:0:11:-1.0:-1.0:-1.0:0.224
AP012340.1	1532128	3884	G	<INS>	.	lowProb	SVMETHOD=DYSGUv1.6.2;SVTYPE=INS;END=1532128;CHR2=AP012340.1;GRP=3884;NGRP=1;CT=3to5;CIPOS95=0;CIEND95=0;SVLEN=197;CONTIGA=ATTCAAGTGTGTCCGAACAGAGTCGGTCGATGGGCCGTGCCGGGGCGTCGAGCACAAAGCCGCCACTGCCGCTGGCGATGCTGGCCGCTAGGTCGGCAAATTCGGCGGTGCTGGCCTCGggggggcgccccggccgcgcgctc;RIGHT_SVINSSEQ=ggggggcgccccggccgcgcgctc;KIND=extra-regional;GC=71.33;NEXP=0;STRIDE=0;EXPSEQ=;RPOLY=9;OL=0;SU=17;WR=0;PE=0;SR=0;SC=17;…	GT:GQ:MAPQP:SU:WR:PE:SR:SC:BND:COV:NEIGH10:PS:MS:RMS:RED:BCC:FCC:ICN:OCN:PROB	1/1:59:59.88:17:0:0:0:17:17:0.0:3:17:0:0:0:11:-1.0:-1.0:-1.0:0.384
AP012340.1	1559721	3922	C	<DEL>	.	PASS	SVMETHOD=DYSGUv1.6.2;SVTYPE=DEL;END=1559975;CHR2=AP012340.1;GRP=3922;NGRP=1;CT=3to5;CIPOS95=4;CIEND95=131;SVLEN=254;KIND=extra-regional;GC=0.0;NEXP=0;STRIDE=0;EXPSEQ=;RPOLY=0;OL=0;SU=5;WR=0;PE=5;SR=0;SC=0;BND=0;LPREC=1;RT=pe	GT:GQ:MAPQP:SU:WR:PE:SR:SC:BND:COV:NEIGH10:PS:MS:RMS:RED:BCC:FCC:ICN:OCN:PROB	1/1:19:60.0:5:0:5:0:0:0:0.0:5:5:5:0:0:13:-1.0:-1.0:-1.0:0.807
AP012340.1	1560771	3924	A	<DEL>	.	PASS	SVMETHOD=DYSGUv1.6.2;SVTYPE=DEL;END=1561276;CHR2=AP012340.1;GRP=3924;NGRP=1;CT=3to5;CIPOS95=57;CIEND95=0;SVLEN=505;KIND=extra-regional;GC=0.0;NEXP=0;STRIDE=0;EXPSEQ=;RPOLY=0;OL=0;SU=3;WR=0;PE=3;SR=0;SC=0;BND=0;LPREC=1;RT=pe	GT:GQ:MAPQP:SU:WR:PE:SR:SC:BND:COV:NEIGH10:PS:MS:RMS:RED:BCC:FCC:ICN:OCN:PROB	1/1:14:60.0:3:0:3:0:0:0:0.0:5:3:3:0:0:34:-1.0:-1.0:-1.0:0.769
AP012340.1	1566343	3940	C	<INS>	.	PASS	SVMETHOD=DYSGUv1.6.2;SVTYPE=INS;END=1566343;CHR2=AP012340.1;GRP=3940;NGRP=1;CT=3to5;CIPOS95=0;CIEND95=0;SVLEN=218;CONTIGA=GGGTAGACCAGCCCTTTTCAGGGTTTCGCGGCCCGCGTCGGTTTGGTCGGGTTAGGCGGGGCCGGGCTGGCCGGGCGGACCGGGTTGGCCGGGCTGGCCGAACAGGGTTCCCCCGGTCCCGCCGACGCCgccgcccccgccgttgccgggggtgccatcgttgccggccccaccgtttccgccggcgccgccgcccccgccgttgccgattaggacggcg;RIGHT_SVINSSEQ=gccgcccccgccgttgccgggggtgccatcgttgccggccc…	GT:GQ:MAPQP:SU:WR:PE:SR:SC:BND:COV:NEIGH10:PS:MS:RMS:RED:BCC:FCC:ICN:OCN:PROB	1/1:45:54.46:13:0:0:0:13:13:0.0:7:13:0:0:0:47:-1.0:-1.0:-1.0:0.604
AP012340.1	1575734	3966	T	<DUP>	.	PASS	SVMETHOD=DYSGUv1.6.2;SVTYPE=DUP;END=1575808;CHR2=AP012340.1;GRP=3966;NGRP=1;CT=5to3;CIPOS95=0;CIEND95=0;SVLEN=74;KIND=extra-regional;GC=0.0;NEXP=0;STRIDE=0;EXPSEQ=;RPOLY=0;OL=0;SU=3;WR=0;PE=3;SR=0;SC=0;BND=0;LPREC=1;RT=pe	GT:GQ:MAPQP:SU:WR:PE:SR:SC:BND:COV:NEIGH10:PS:MS:RMS:RED:BCC:FCC:ICN:OCN:PROB	0/1:14:57.33:3:0:3:0:0:0:0.0:3:3:3:0:0:11:-1.0:-1.0:-1.0:0.728
AP012340.1	1605612	4016	C	<DEL>	.	PASS	SVMETHOD=DYSGUv1.6.2;SVTYPE=DEL;END=1605654;CHR2=AP012340.1;GRP=4016;NGRP=1;CT=3to5;CIPOS95=0;CIEND95=0;SVLEN=42;CONTIGA=CCGCGGACATGCCAATGATGGGAGCACTGACCACACCATCCCCGGGAGCACCAGCCAGGACCGGCCCAAGCGCAATCAGCGGAGTTCCGACCGGTATCACCGGAGCCGGAACGGCGGGTACCGGTACCGGTGCGCCCGGTATCGGTACCGG;KIND=extra-regional;GC=68.21;NEXP=0;STRIDE=0;EXPSEQ=;RPOLY=0;OL=0;SU=8;WR=3;PE=1;SR=0;SC=2;BND=1;LPREC=1;RT=pe	GT:GQ:MAPQP:SU:WR:PE:SR:SC:BND:COV:NEIGH10:PS:MS:RMS:RED:BCC:FCC:ICN:OCN:PROB	1/1:12:54.0:8:3:1:0:2:1:0.0:3:0:5:0:0:7:-1.0:-1.0:-1.0:0.515
AP012340.1	1605840	4018	A	<INS>	.	lowProb	SVMETHOD=DYSGUv1.6.2;SVTYPE=INS;END=1605841;CHR2=AP012340.1;GRP=4018;NGRP=1;CT=5to3;CIPOS95=0;CIEND95=0;SVLEN=279;CONTIGA=ccgcgggaggccgggcccCCGGCAGCCACCGGGTCGCCGGCGGCTACCGGCGCGTCGCCCGCCATGCCCTGGATGCACGCGTAGCCACCCGTCATCAGCGGGTCAGCCGCCGCGTCCGGGCTTAACGCTATAGCAGCTGCAAAC;LEFT_SVINSSEQ=ccgcgggaggccgggccc;KIND=extra-regional;GC=75.0;NEXP=0;STRIDE=0;EXPSEQ=;RPOLY=9;OL=0;SU=8;WR=0;PE=0;SR=0;SC=8;BND=8;LPR…	GT:GQ:MAPQP:SU:WR:PE:SR:SC:BND:COV:NEIGH10:PS:MS:RMS:RED:BCC:FCC:ICN:OCN:PROB	1/1:28:60.0:8:0:0:0:8:8:0.0:3:0:8:0:0:8:-1.0:-1.0:-1.0:0.309
AP012340.1	1637025	4098	G	<DEL>	.	PASS	SVMETHOD=DYSGUv1.6.2;SVTYPE=DEL;END=1637078;CHR2=AP012340.1;GRP=4098;NGRP=1;CT=3to5;CIPOS95=0;CIEND95=0;SVLEN=53;CONTIGA=ATCGAGGTTCGAAACGGCGGTTATTGACCCGTATCGCTTACATACCCCGCGAAGCCGCAGTACCACCTCGGGGGTGTCTGGGGCGCGGTTCACGAGCGCCGCTCCTCCTCATCGCTTCGCTCTGCATCGTCGTCGGCGCGGTTCACGAGCGCCGCTCCTCCTCATCGCTTCGCTCTGCATCGTCG;KIND=extra-regional;GC=64.32;NEXP=0;STRIDE=0;EXPSEQ=;RPOLY=0;OL=0;SU=8;WR=4;PE=0;SR=0;SC=0;B…	GT:GQ:MAPQP:SU:WR:PE:SR:SC:BND:COV:NEIGH10:PS:MS:RMS:RED:BCC:FCC:ICN:OCN:PROB	1/1:12:60.0:8:4:0:0:0:0:0.0:3:0:4:0:0:8:-1.0:-1.0:-1.0:0.899
AP012340.1	1646417	4112	G	<INS>	.	lowProb	SVMETHOD=DYSGUv1.6.2;SVTYPE=INS;END=1646423;CHR2=AP012340.1;GRP=4112;NGRP=1;CT=3to5;CIPOS95=0;CIEND95=0;SVLEN=296;CONTIGB=GCAGTGGCCTGGTCGACGACATCCGCATCAACTGGGTGTGGAACCCGCCGTGGGGCCCGGACAAGATCACCGAAGACGGCCGCGAACAATTGCGGGCGCTCGGCTTCACCGTCTGAACCGGCGCGTCGCCGcaccggcactgagggcggcgtat;RIGHT_SVINSSEQ=caccggcactgagggcggcgtat;KIND=extra-regional;GC=68.18;NEXP=0;STRIDE=0;EXPSEQ=;RPOLY=0;OL=0;SU=18;WR=0;PE=0;S…	GT:GQ:MAPQP:SU:WR:PE:SR:SC:BND:COV:NEIGH10:PS:MS:RMS:RED:BCC:FCC:ICN:OCN:PROB	1/1:63:57.72:18:0:0:0:18:18:0.0:5:18:0:0:0:6:-1.0:-1.0:-1.0:0.259
AP012340.1	1648630	4120	G	<INV>	.	PASS	SVMETHOD=DYSGUv1.6.2;SVTYPE=INV;END=1649096;CHR2=AP012340.1;GRP=4120;NGRP=1;CT=5to5;CIPOS95=0;CIEND95=0;SVLEN=466;CONTIGA=ccccaacggccaggccggcggactcctgatcggcaatggcggcaacggcttctcgcccGCCGCCGGCCCCGCCGTGGGCGCTCGATGCCCCCCCGGcTCCGCTGCCGCCGGCGCCGCCGTTGCCATAGAAGAACCCGGCATCGCCGCCACG;KIND=extra-regional;GC=77.48;NEXP=0;STRIDE=0;EXPSEQ=;RPOLY=30;OL=0;SU=3;WR=0;PE=0;SR=3;SC=3;BND=0;LPREC=1;RT=pe	GT:GQ:MAPQP:SU:WR:PE:SR:SC:BND:COV:NEIGH10:PS:MS:RMS:RED:BCC:FCC:ICN:OCN:PROB	1/1:10:56.67:3:0:0:3:3:0:0.0:3:3:3:0:0:5:-1.0:-1.0:-1.0:0.599
AP012340.1	1664280	4147	C	<DUP>	.	PASS	SVMETHOD=DYSGUv1.6.2;SVTYPE=DUP;END=1664365;CHR2=AP012340.1;GRP=4147;NGRP=1;CT=5to3;CIPOS95=0;CIEND95=0;SVLEN=85;CONTIGA=gaaaaccgagatcatggtctaagtctcgtgggctcggatatgtttataagagacaGTGGCCGGACTGGTCGCGCTGTACATCCTGATGCAGCTGGCGCGCCAGCGGCGAATGCTGCGGTTCGCCAACATGGAGTTGCTGG;KIND=extra-regional;GC=57.14;NEXP=0;STRIDE=0;EXPSEQ=;RPOLY=0;OL=0;SU=3;WR=0;PE=3;SR=0;SC=1;BND=0;LPREC=1;RT=pe	GT:GQ:MAPQP:SU:WR:PE:SR:SC:BND:COV:NEIGH10:PS:MS:RMS:RED:BCC:FCC:ICN:OCN:PROB	0/1:14:41.5:3:0:3:0:1:0:0.0:1:3:3:0:0:7:-1.0:-1.0:-1.0:0.679
AP012340.1	1678948	4185	G	<DUP>	.	PASS	SVMETHOD=DYSGUv1.6.2;SVTYPE=DUP;END=1679073;CHR2=AP012340.1;GRP=4185;NGRP=1;CT=5to3;CIPOS95=0;CIEND95=9;SVLEN=125;KIND=extra-regional;GC=0.0;NEXP=0;STRIDE=0;EXPSEQ=;RPOLY=0;OL=0;SU=4;WR=0;PE=4;SR=0;SC=0;BND=0;LPREC=1;RT=pe	GT:GQ:MAPQP:SU:WR:PE:SR:SC:BND:COV:NEIGH10:PS:MS:RMS:RED:BCC:FCC:ICN:OCN:PROB	0/1:19:43.5:4:0:4:0:0:0:0.0:5:4:4:0:0:19:-1.0:-1.0:-1.0:0.751
AP012340.1	1681419	4187	T	<INS>	.	lowProb	SVMETHOD=DYSGUv1.6.2;SVTYPE=INS;END=1681433;CHR2=AP012340.1;GRP=4187;NGRP=1;CT=5to3;CIPOS95=0;CIEND95=0;SVLEN=281;CONTIGB=cacggggggcgcccgccgcccccCGCGCCGACGCGGGTCGCCGAGATCATCATGCCGCAAGATATTGCCCCCAATGCGGTGCTGACCTGTGCGATGCGCCGGCTCGCCCATCGGTTCTCCGGCGGATTTCGCTCCATGTATTTTCCC;LEFT_SVINSSEQ=cacggggggcgcccgccgccccc;KIND=extra-regional;GC=68.71;NEXP=0;STRIDE=0;EXPSEQ=;RPOLY=0;OL=0;SU=34;WR=0;PE=0;SR=0;SC=3…	GT:GQ:MAPQP:SU:WR:PE:SR:SC:BND:COV:NEIGH10:PS:MS:RMS:RED:BCC:FCC:ICN:OCN:PROB	1/1:119:59.91:34:0:0:0:34:34:0.0:5:0:34:0:0:6:-1.0:-1.0:-1.0:0.303
AP012340.1	1682053	4189	G	<INS>	.	lowProb	SVMETHOD=DYSGUv1.6.2;SVTYPE=INS;END=1682053;CHR2=AP012340.1;GRP=4189;NGRP=1;CT=3to5;CIPOS95=0;CIEND95=0;SVLEN=260;CONTIGA=GGTGATGACCGATCACGCAGGCTTTGTCGGCATCTACCACCTGATCCGGCAGGCCGCCGCCCAGGCGCGCAAGCGTGGTTACCAGCCGGTGACGCCATTCGGGGCGCCGTACTCGGAGCCGGGAGCCGCGGggggggtatatgccccccc;RIGHT_SVINSSEQ=ggggggtatatgccccccc;KIND=extra-regional;GC=70.67;NEXP=0;STRIDE=0;EXPSEQ=;RPOLY=0;OL=0;SU=21;WR=0;PE=0;SR=0;SC=2…	GT:GQ:MAPQP:SU:WR:PE:SR:SC:BND:COV:NEIGH10:PS:MS:RMS:RED:BCC:FCC:ICN:OCN:PROB	1/1:73:58.48:21:0:0:0:21:21:0.0:5:21:0:0:0:13:-1.0:-1.0:-1.0:0.339
AP012340.1	1697458	4215	C	<DEL>	.	PASS	SVMETHOD=DYSGUv1.6.2;SVTYPE=DEL;END=1697917;CHR2=AP012340.1;GRP=4215;NGRP=1;CT=3to5;CIPOS95=100;CIEND95=76;SVLEN=459;CONTIGB=cccacggtacaaCTTGCGTCGCAACGGCATCGAGGTGTCGCGCTACTTTGCCGAACTGGTCTGGGAACGCAATTTCTTGCGCCAACTGCAATCGCATCGGGTCAGTGCCGTGCTCGATGTCGGGGCCAATTCGGGGCAGTACGCCAGGGGTCTGCGCGGCGCGGGCTTCGCGGGCCGCATCGTCTCGTTCGAGCAGCTGCCCGGGCCCTTTGCCGTCTTGCAGCGCAGCGCCTCCACGGACC;KIND=extra-regional;GC=66.12;NE…	GT:GQ:MAPQP:SU:WR:PE:SR:SC:BND:COV:NEIGH10:PS:MS:RMS:RED:BCC:FCC:ICN:OCN:PROB	1/1:14:60.0:3:0:3:0:1:0:0.0:3:3:3:0:0:13:-1.0:-1.0:-1.0:0.788
AP012340.1	1703552	4229	A	<INV>	.	PASS	SVMETHOD=DYSGUv1.6.2;SVTYPE=INV;END=1703986;CHR2=AP012340.1;GRP=4229;NGRP=1;CT=5to5;CIPOS95=0;CIEND95=0;SVLEN=434;CONTIGA=ccgcaggatcggccgaaacagctgcggatagcgggcggcgtactctcctatgatCCTCGGGTCTGTTGCGTTGTGGTTGCCTCGCATGCGACGGAGTGCTCTGCGCCAACGGCCCAGGTCGTCCGAGAAGGCCAGCCTTGACCTGTACAGC;KIND=extra-regional;GC=64.24;NEXP=0;STRIDE=0;EXPSEQ=;RPOLY=0;OL=0;SU=3;WR=0;PE=0;SR=3;SC=3;BND=0;LPREC=1;RT=pe	GT:GQ:MAPQP:SU:WR:PE:SR:SC:BND:COV:NEIGH10:PS:MS:RMS:RED:BCC:FCC:ICN:OCN:PROB	1/1:10:60.0:3:0:0:3:3:0:0.0:3:3:3:0:0:13:-1.0:-1.0:-1.0:0.764
AP012340.1	1714941	4256	G	<DEL>	.	PASS	SVMETHOD=DYSGUv1.6.2;SVTYPE=DEL;END=1715213;CHR2=AP012340.1;GRP=4256;NGRP=1;CT=3to5;CIPOS95=133;CIEND95=48;SVLEN=272;KIND=extra-regional;GC=0.0;NEXP=0;STRIDE=0;EXPSEQ=;RPOLY=0;OL=0;SU=3;WR=0;PE=3;SR=0;SC=0;BND=0;LPREC=1;RT=pe	GT:GQ:MAPQP:SU:WR:PE:SR:SC:BND:COV:NEIGH10:PS:MS:RMS:RED:BCC:FCC:ICN:OCN:PROB	1/1:14:60.0:3:0:3:0:0:0:0.0:1:3:3:0:0:7:-1.0:-1.0:-1.0:0.783
AP012340.1	1754631	4326	T	<DEL>	.	PASS	SVMETHOD=DYSGUv1.6.2;SVTYPE=DEL;END=1755150;CHR2=AP012340.1;GRP=4326;NGRP=1;CT=3to5;CIPOS95=23;CIEND95=26;SVLEN=519;KIND=extra-regional;GC=0.0;NEXP=0;STRIDE=0;EXPSEQ=;RPOLY=0;OL=0;SU=3;WR=0;PE=3;SR=0;SC=0;BND=0;LPREC=1;RT=pe	GT:GQ:MAPQP:SU:WR:PE:SR:SC:BND:COV:NEIGH10:PS:MS:RMS:RED:BCC:FCC:ICN:OCN:PROB	1/1:14:60.0:3:0:3:0:0:0:0.0:1:3:3:0:0:23:-1.0:-1.0:-1.0:0.754
AP012340.1	1766074	4343	C	<INS>	.	lowProb	SVMETHOD=DYSGUv1.6.2;SVTYPE=INS;END=1766086;CHR2=AP012340.1;GRP=4343;NGRP=1;CT=5to3;CIPOS95=0;CIEND95=0;SVLEN=192;CONTIGA=taattgaggacaacgtaaagttgataaaaaacaccaaaaacagcgtccgcggggcgGGGGCCCGCGGGCCCCGAAACAGTCTGCGCAGCAAGTAGGCGCACCCGGCAACAAGCAGCAGGAAAGCGAGATAGAACTGACCCTGCACCGACATAGACCAGATG;LEFT_SVINSSEQ=taattgaggacaacgtaaagttgataaaaaacaccaaaaacagcgtccgcggggcg;KIND=extra-regional;GC=56.52;NEXP=10;STRIDE=…	GT:GQ:MAPQP:SU:WR:PE:SR:SC:BND:COV:NEIGH10:PS:MS:RMS:RED:BCC:FCC:ICN:OCN:PROB	1/1:42:59.25:12:0:0:0:12:12:0.0:5:0:12:0:0:9:-1.0:-1.0:-1.0:0.251
AP012340.1	1766793	4345	C	<DEL>	.	PASS	SVMETHOD=DYSGUv1.6.2;SVTYPE=DEL;END=1766868;CHR2=AP012340.1;GRP=4345;NGRP=1;CT=3to5;CIPOS95=0;CIEND95=0;SVLEN=75;CONTIGA=CGGGAAGCAGGAGGCGGGTTTGGGAGGCGAGAAAGCAAGCGGGACCGTTAGCGTGAGCGCGCGGTGCCGAAGGGAGGCGGCTGGACGGGCGCTTGCTGGACGGGCGCTTGCTGGACCGGCGCCTGTTGGACCGGCGCCTGTTGGACGGGCG;KIND=extra-regional;GC=72.19;NEXP=0;STRIDE=0;EXPSEQ=;RPOLY=0;OL=0;SU=4;WR=2;PE=0;SR=0;SC=0;BND=0;LPREC=1;RT=pe	GT:GQ:MAPQP:SU:WR:PE:SR:SC:BND:COV:NEIGH10:PS:MS:RMS:RED:BCC:FCC:ICN:OCN:PROB	./.:.:57.0:4:2:0:0:0:0:0.0:5:0:2:0:0:6:-1.0:-1.0:-1.0:0.845
AP012340.1	1770933	4375	C	<DUP>	.	PASS	SVMETHOD=DYSGUv1.6.2;SVTYPE=DUP;END=1770987;CHR2=AP012340.1;GRP=4375;NGRP=1;CT=5to3;CIPOS95=0;CIEND95=0;SVLEN=54;KIND=extra-regional;GC=0.0;NEXP=0;STRIDE=0;EXPSEQ=;RPOLY=0;OL=0;SU=3;WR=0;PE=3;SR=0;SC=0;BND=0;LPREC=1;RT=pe	GT:GQ:MAPQP:SU:WR:PE:SR:SC:BND:COV:NEIGH10:PS:MS:RMS:RED:BCC:FCC:ICN:OCN:PROB	0/1:14:15.83:3:0:3:0:0:0:0.0:9:3:3:0:0:15:-1.0:-1.0:-1.0:0.565
AP012340.1	1777093	4380	T	<DEL>	.	PASS	SVMETHOD=DYSGUv1.6.2;SVTYPE=DEL;END=1777671;CHR2=AP012340.1;GRP=4380;NGRP=1;CT=3to5;CIPOS95=0;CIEND95=108;SVLEN=578;KIND=extra-regional;GC=0.0;NEXP=0;STRIDE=0;EXPSEQ=;RPOLY=0;OL=0;SU=3;WR=0;PE=3;SR=0;SC=0;BND=0;LPREC=1;RT=pe	GT:GQ:MAPQP:SU:WR:PE:SR:SC:BND:COV:NEIGH10:PS:MS:RMS:RED:BCC:FCC:ICN:OCN:PROB	1/1:14:60.0:3:0:3:0:0:0:0.0:5:2:4:0:0:16:-1.0:-1.0:-1.0:0.723
AP012340.1	1780572	4387	G	<INS>	.	PASS	SVMETHOD=DYSGUv1.6.2;SVTYPE=INS;END=1780582;CHR2=AP012340.1;GRP=4387;NGRP=1;CT=5to3;CIPOS95=0;CIEND95=0;SVLEN=249;CONTIGB=gccgccccccccgaaacgccccccccccCCCACGCCGCGGCGGCCGGGCGTTCGCGTGCGACCTCGTCAGCGACCTGGCCCGAACCGATCAGCTACACCGCACTGGACCGCGGCGACCTGCAACGGGCGATGAGCCGGGACGCGTCGATGTAC;LEFT_SVINSSEQ=gccgccccccccgaaacgcccccccccc;KIND=extra-regional;GC=75.82;NEXP=10;STRIDE=1;EXPSEQ=cccccccccc;RPOLY=7;OL=0;SU=…	GT:GQ:MAPQP:SU:WR:PE:SR:SC:BND:COV:NEIGH10:PS:MS:RMS:RED:BCC:FCC:ICN:OCN:PROB	1/1:126:59.39:36:0:0:0:36:36:0.0:5:0:36:0:0:9:-1.0:-1.0:-1.0:0.454
AP012340.1	1819926	4458	G	<INS>	.	PASS	SVMETHOD=DYSGUv1.6.2;SVTYPE=INS;END=1819926;CHR2=AP012340.1;GRP=4458;NGRP=1;CT=5to3;CIPOS95=0;CIEND95=0;SVLEN=178;CONTIGA=cccggggggggcccccgcccCCCGGGGCGGTGGGCGCTTCTGCTACCCGAGCCGGCACGCGCGCTTCATGAGCCGCTGCGCCAGGTCAGCTCCATCCCCTTGGTGGCCAGCCAGCGGGTGAGGTCATAGCCGTTGCGGGCCAGGCCCTCGAC;LEFT_SVINSSEQ=cccggggggggcccccgccc;KIND=extra-regional;GC=76.32;NEXP=0;STRIDE=0;EXPSEQ=;RPOLY=2;OL=0;SU=35;WR=0;PE=1;SR=0;SC…	GT:GQ:MAPQP:SU:WR:PE:SR:SC:BND:COV:NEIGH10:PS:MS:RMS:RED:BCC:FCC:ICN:OCN:PROB	1/1:123:30.5:35:0:1:0:34:34:0.0:7:1:35:0:0:17:-1.0:-1.0:-1.0:0.591
AP012340.1	1821360	4462	A	<INV>	.	PASS	SVMETHOD=DYSGUv1.6.2;SVTYPE=INV;END=1821419;CHR2=AP012340.1;GRP=4462;NGRP=1;CT=3to3;CIPOS95=0;CIEND95=0;SVLEN=59;CONTIGA=ACCGTCGAGATCATCCCCTCCTACGAAGAGCTGGCGGTTCGCATCGAGTTCTTCGGCGACGAGATCGAGGCGCTGTACTATCTGCACCCGCTGACCGGCGAcgtaatgggtagcgggaaagatccgcagcgagtcgacctggcggataacc;KIND=extra-regional;GC=60.93;NEXP=0;STRIDE=0;EXPSEQ=;RPOLY=9;OL=0;SU=3;WR=0;PE=0;SR=3;SC=3;BND=0;LPREC=1;RT=pe	GT:GQ:MAPQP:SU:WR:PE:SR:SC:BND:COV:NEIGH10:PS:MS:RMS:RED:BCC:FCC:ICN:OCN:PROB	1/1:10:60.0:3:0:0:3:3:0:0.0:7:3:3:0:0:5:-1.0:-1.0:-1.0:0.811
AP012340.1	1824914	4467	A	<INV>	.	PASS	SVMETHOD=DYSGUv1.6.2;SVTYPE=INV;END=1825061;CHR2=AP012340.1;GRP=4467;NGRP=1;CT=5to5;CIPOS95=0;CIEND95=0;SVLEN=147;CONTIGB=tctcgacgtcatacaccgccagtatttcgatcacagtgttCCGTCCACCAGATCACGGGAGATTTGCGTGATTTCCCGGACGCCAGCAGCGGCACCATCGTCGCATAGGCCGGTACCAACAGGGCCAGGTTGATACTGACCAAGATCGAC;KIND=extra-regional;GC=56.67;NEXP=0;STRIDE=0;EXPSEQ=;RPOLY=0;OL=0;SU=5;WR=0;PE=0;SR=5;SC=5;BND=0;LPREC=1;RT=pe	GT:GQ:MAPQP:SU:WR:PE:SR:SC:BND:COV:NEIGH10:PS:MS:RMS:RED:BCC:FCC:ICN:OCN:PROB	1/1:17:60.0:5:0:0:5:5:0:0.0:9:5:5:0:0:10:-1.0:-1.0:-1.0:0.82
AP012340.1	1826863	4473	T	<INS>	.	lowProb	SVMETHOD=DYSGUv1.6.2;SVTYPE=INS;END=1826883;CHR2=AP012340.1;GRP=4473;NGRP=1;CT=5to3;CIPOS95=0;CIEND95=0;SVLEN=181;CONTIGB=gagggggtggtggggtggggccgggggcggcccccggggGGCCGCGCCCACCGCTTGCAGCGCCTGCCAGTGGTCGAAGTGCTGGTGACTGGTAACGATCAGGGCCAGCTTCGGCGCGTACCGCCGGACCAGGTCGATGAGGACCTCCGCGTCATTGGCGGCGTCGATCAGCAG;LEFT_SVINSSEQ=gagggggtggtggggtggggccgggggcggcccccgggg;KIND=extra-regional;GC=72.99;NEXP=0;STRIDE=0;EXP…	GT:GQ:MAPQP:SU:WR:PE:SR:SC:BND:COV:NEIGH10:PS:MS:RMS:RED:BCC:FCC:ICN:OCN:PROB	1/1:56:59.44:16:0:0:0:16:16:0.0:9:0:16:0:0:14:-1.0:-1.0:-1.0:0.416
AP012340.1	1834318	4485	G	<DEL>	.	PASS	SVMETHOD=DYSGUv1.6.2;SVTYPE=DEL;END=1834726;CHR2=AP012340.1;GRP=4485;NGRP=1;CT=3to5;CIPOS95=126;CIEND95=68;SVLEN=408;KIND=extra-regional;GC=0.0;NEXP=0;STRIDE=0;EXPSEQ=;RPOLY=0;OL=0;SU=3;WR=0;PE=3;SR=0;SC=0;BND=0;LPREC=1;RT=pe	GT:GQ:MAPQP:SU:WR:PE:SR:SC:BND:COV:NEIGH10:PS:MS:RMS:RED:BCC:FCC:ICN:OCN:PROB	1/1:14:60.0:3:0:3:0:0:0:0.0:7:3:3:0:0:13:-1.0:-1.0:-1.0:0.741
AP012340.1	1837974	4500	G	<INS>	.	PASS	SVMETHOD=DYSGUv1.6.2;SVTYPE=INS;END=1837988;CHR2=AP012340.1;GRP=4500;NGRP=1;CT=3to5;CIPOS95=0;CIEND95=0;SVLEN=121;CONTIGB=CGGCATGGCTGTTCGGGCCCGAAGCACACGGGTTGTCGGCCGAGATCGCGGCCTTGGCGGACCACCGCGTACACATCCCGATGTCGGGAGGGGCGGAGAGCCTCAACGTCGCGGGCGCGGgcgggcgcggtctgtttgagtgcgcgcggggggtggggcgcggcgggt;RIGHT_SVINSSEQ=gcgggcgcggtctgtttgagtgcgcgcggggggtggggcgcggcgggt;KIND=extra-regional;GC=74.4;NEXP=0;STRIDE=0;…	GT:GQ:MAPQP:SU:WR:PE:SR:SC:BND:COV:NEIGH10:PS:MS:RMS:RED:BCC:FCC:ICN:OCN:PROB	1/1:42:34.0:12:0:1:0:11:11:0.0:3:12:1:0:0:10:-1.0:-1.0:-1.0:0.482
AP012340.1	1860259	4572	G	<INS>	.	PASS	SVMETHOD=DYSGUv1.6.2;SVTYPE=INS;END=1860259;CHR2=AP012340.1;GRP=4572;NGRP=1;CT=5to3;CIPOS95=0;CIEND95=0;SVLEN=252;CONTIGA=gccccccccccccccccccCGGGCCGGTGTGTCGTCGTTCGGGATCAGCGGCACCAACGCACATGTGATTCTGGAAGAGGCACCGGCAGTGGAACCGGTTGGCGCGGCCCATGGCAACGACCCGGTGGCGGTGCCG;LEFT_SVINSSEQ=gcccccccccccccccccc;KIND=extra-regional;GC=72.79;NEXP=0;STRIDE=0;EXPSEQ=;RPOLY=0;OL=0;SU=37;WR=0;PE=3;SR=0;SC=34;BND=34;LPREC=…	GT:GQ:MAPQP:SU:WR:PE:SR:SC:BND:COV:NEIGH10:PS:MS:RMS:RED:BCC:FCC:ICN:OCN:PROB	1/1:130:52.0:37:0:3:0:34:34:0.0:3:3:37:0:0:23:-1.0:-1.0:-1.0:0.587
AP012340.1	1868012	4596	G	<DEL>	.	PASS	SVMETHOD=DYSGUv1.6.2;SVTYPE=DEL;END=1868420;CHR2=AP012340.1;GRP=4596;NGRP=1;CT=3to5;CIPOS95=123;CIEND95=114;SVLEN=408;KIND=extra-regional;GC=0.0;NEXP=0;STRIDE=0;EXPSEQ=;RPOLY=0;OL=0;SU=4;WR=0;PE=4;SR=0;SC=1;BND=0;LPREC=1;RT=pe	GT:GQ:MAPQP:SU:WR:PE:SR:SC:BND:COV:NEIGH10:PS:MS:RMS:RED:BCC:FCC:ICN:OCN:PROB	1/1:17:54.88:4:0:4:0:1:0:0.0:5:4:4:0:0:12:-1.0:-1.0:-1.0:0.725
AP012340.1	1876147	4606	T	<INS>	.	lowProb	SVMETHOD=DYSGUv1.6.2;SVTYPE=INS;END=1876147;CHR2=AP012340.1;GRP=4606;NGRP=1;CT=3to5;CIPOS95=0;CIEND95=0;SVLEN=261;CONTIGA=AGCATGGCCCTGGCGACCAGCCGAGCGAGAATCACGGTCATCTCGGTGGTGGCCATGACGGCTCCGATGCATCGGTGCAGCCCGCCGCTGAACGGGATGAATTCATGTGGCGCGGGTTTGCGGTAGTgcgcgggggtggggtccccgcgcccccgc;RIGHT_SVINSSEQ=gcgcgggggtggggtccccgcgcccccgc;KIND=extra-regional;GC=69.23;NEXP=0;STRIDE=0;EXPSEQ=;RPOLY=0;OL=0;SU=16;WR=…	GT:GQ:MAPQP:SU:WR:PE:SR:SC:BND:COV:NEIGH10:PS:MS:RMS:RED:BCC:FCC:ICN:OCN:PROB	1/1:56:59.06:16:0:0:0:16:16:0.0:3:16:0:0:0:8:-1.0:-1.0:-1.0:0.394
AP012340.1	1893046	4622	G	<INS>	.	lowProb	SVMETHOD=DYSGUv1.6.2;SVTYPE=INS;END=1893046;CHR2=AP012340.1;GRP=4622;NGRP=1;CT=3to5;CIPOS95=0;CIEND95=0;SVLEN=212;CONTIGA=CGTGGTATCGACCGAATCCCGGATTGGCGCGGGATCTGGCGTTCATCGCGTTCAGTTCGGCCGACGGCGACCTGGTGGCCAAGCAGATCACCAACTACCGCTGGGCGGTGTCGGgcgtcggggccgccccccccgcgggccg;RIGHT_SVINSSEQ=gcgtcggggccgccccccccgcgggccg;KIND=extra-regional;GC=71.13;NEXP=0;STRIDE=0;EXPSEQ=;RPOLY=0;OL=0;SU=12;WR=0;PE=0;SR=0;SC=…	GT:GQ:MAPQP:SU:WR:PE:SR:SC:BND:COV:NEIGH10:PS:MS:RMS:RED:BCC:FCC:ICN:OCN:PROB	1/1:42:57.75:12:0:0:0:12:12:0.0:5:12:0:0:0:5:-1.0:-1.0:-1.0:0.299
AP012340.1	1900636	4632	T	<DUP>	.	PASS	SVMETHOD=DYSGUv1.6.2;SVTYPE=DUP;END=1900775;CHR2=AP012340.1;GRP=4632;NGRP=1;CT=5to3;CIPOS95=0;CIEND95=0;SVLEN=139;KIND=extra-regional;GC=0.0;NEXP=0;STRIDE=0;EXPSEQ=;RPOLY=0;OL=0;SU=3;WR=0;PE=3;SR=0;SC=0;BND=0;LPREC=1;RT=pe	GT:GQ:MAPQP:SU:WR:PE:SR:SC:BND:COV:NEIGH10:PS:MS:RMS:RED:BCC:FCC:ICN:OCN:PROB	0/1:14:41.17:3:0:3:0:0:0:0.0:5:3:3:0:0:13:-1.0:-1.0:-1.0:0.736
AP012340.1	1902570	4641	G	<INS>	.	lowProb	SVMETHOD=DYSGUv1.6.2;SVTYPE=INS;END=1902572;CHR2=AP012340.1;GRP=4641;NGRP=1;CT=5to3;CIPOS95=0;CIEND95=0;SVLEN=280;CONTIGA=tgggcggcccgccgcgcggcccccCAACGCCAGCATTCCGGTGTTGGGCGTCAATCTGGGCCGCATCGGCTTTTTGGCCGAGGCCGAGGCGGAGGCAATCGACGCGGTGCTCGAGCATGTTGTCGCACAGGATTACCGGGTGGAAGAC;LEFT_SVINSSEQ=tgggcggcccgccgcgcggccccc;KIND=extra-regional;GC=68.24;NEXP=0;STRIDE=0;EXPSEQ=;RPOLY=0;OL=0;SU=27;WR=0;PE=1;SR=0;SC…	GT:GQ:MAPQP:SU:WR:PE:SR:SC:BND:COV:NEIGH10:PS:MS:RMS:RED:BCC:FCC:ICN:OCN:PROB	1/1:95:30.5:27:0:1:0:26:26:0.0:8:1:27:0:0:12:-1.0:-1.0:-1.0:0.399
AP012340.1	1911138	4649	G	<DEL>	.	PASS	SVMETHOD=DYSGUv1.6.2;SVTYPE=DEL;END=1911638;CHR2=AP012340.1;GRP=4649;NGRP=1;CT=3to5;CIPOS95=40;CIEND95=72;SVLEN=500;CONTIGB=gcggcggcaccctgctgcccatgagcgacgtgatccggcTGGCCAGCTCGGCTTCGGCTTTCTCCCGGGTGGGTAGGTCCACATGGTGGGGTAGCTGGTGCAGGAAGCAGCGGATGAGCTGCACGTGGGCGGGGCCGAGGTGGCCGGCGCGTTGGGCGGCGGCGGTGGCGGTCAGCAACGGGGGCAGGGGTTGGCCGGTTAGCGTGCGGCGTGGGCC;KIND=extra-regional;GC=73.27;NEXP=0;STRIDE=0;EXPSEQ=;RPOL…	GT:GQ:MAPQP:SU:WR:PE:SR:SC:BND:COV:NEIGH10:PS:MS:RMS:RED:BCC:FCC:ICN:OCN:PROB	1/1:12:60.0:3:0:2:1:1:0:0.0:8:3:3:0:0:15:-1.0:-1.0:-1.0:0.788
AP012340.1	1912153	4652	G	<INV>	.	PASS	SVMETHOD=DYSGUv1.6.2;SVTYPE=INV;END=1913633;CHR2=AP012340.1;GRP=4652;NGRP=1;CT=5to5;CIPOS95=0;CIEND95=0;SVLEN=1480;KIND=extra-regional;GC=0.0;NEXP=0;STRIDE=0;EXPSEQ=;RPOLY=0;OL=0;SU=3;WR=0;PE=3;SR=0;SC=0;BND=0;LPREC=1;RT=pe	GT:GQ:MAPQP:SU:WR:PE:SR:SC:BND:COV:NEIGH10:PS:MS:RMS:RED:BCC:FCC:ICN:OCN:PROB	1/1:10:52.33:3:0:3:0:0:0:0.0:8:0:6:0:0:29:-1.0:-1.0:-1.0:0.511
AP012340.1	1915342	4661	G	<INS>	.	lowProb	SVMETHOD=DYSGUv1.6.2;SVTYPE=INS;END=1915342;CHR2=AP012340.1;GRP=4661;NGRP=1;CT=5to3;CIPOS95=0;CIEND95=0;SVLEN=268;CONTIGA=cccgcccccgccgccccccccccCCGCGGCGGCAGCTTCGGCGGCCTCGGGACCGATCCATCCCAGCGCCCGCCACGATGTAATAAGGCTGTTGCCAATACCAATGGCGAAATATGGCAAACCCACGGTGTTGTAAAACAGCTGTGATATCGGC;LEFT_SVINSSEQ=cccgcccccgccgcccccccccc;KIND=extra-regional;GC=64.94;NEXP=10;STRIDE=1;EXPSEQ=cccccccccc;RPOLY=12;OL=0;SU=18;…	GT:GQ:MAPQP:SU:WR:PE:SR:SC:BND:COV:NEIGH10:PS:MS:RMS:RED:BCC:FCC:ICN:OCN:PROB	1/1:63:59.39:18:0:0:0:18:18:0.0:6:0:18:0:0:6:-1.0:-1.0:-1.0:0.269
AP012340.1	1916134	4663	C	<INV>	.	lowProb	SVMETHOD=DYSGUv1.6.2;SVTYPE=INV;END=3686412;CHR2=AP012340.1;GRP=4663;NGRP=1;CT=5to5;CIPOS95=0;CIEND95=0;SVLEN=1770278;CONTIGA=gcgccgccgcccccggctgccggtggcggcgcatagcgctcgttgaCCGGGCCGCAATACATGCGCCCGGAGTTCACCTCCGGTGGCAACGCCCCAAAATCCATCGCTATGAACTCCTTACCTCGTCACGGGTTTTCGGTGGGCTATCC;KIND=extra-regional;GC=66.44;NEXP=0;STRIDE=0;EXPSEQ=;RPOLY=0;OL=0;SU=3;WR=0;PE=0;SR=3;SC=3;BND=0;LPREC=1;RT=pe	GT:GQ:MAPQP:SU:WR:PE:SR:SC:BND:COV:NEIGH10:PS:MS:RMS:RED:BCC:FCC:ICN:OCN:PROB	1/1:10:60.0:3:0:0:3:3:0:0.0:6:3:3:0:0:15:-1.0:-1.0:-1.0:0.363
AP012340.1	1925554	4680	A	<INS>	.	PASS	SVMETHOD=DYSGUv1.6.2;SVTYPE=INS;END=1925556;CHR2=AP012340.1;GRP=4680;NGRP=1;CT=5to3;CIPOS95=0;CIEND95=0;SVLEN=272;CONTIGA=caccggggcgggcgccacCTCGGCCGGTCTGGCCGAGCTGGTCAACGGCGCCGGCATCGACGACGCCGCCGTCGTGACCTGCCGGCCGGACAGCCTGGCCGATGCCCAGCAGATGGTCGAGGCGGCACTGGGCCGATATGGCCG;CONTIGB=GCGCTGGCTCAGCAGGTGCCGAACCTGGGTCTGGCGCGCTTCAGCGTGCAGGACAAGTCGATCCTGATCACCGGCGCGACCGGTTCGTTGGGgcgcgtttgcccccccggggggggcgccc;LE…	GT:GQ:MAPQP:SU:WR:PE:SR:SC:BND:COV:NEIGH10:PS:MS:RMS:RED:BCC:FCC:ICN:OCN:PROB	1/1:200:42.0:58:0:1:0:57:43:0.0:4:15:44:0:0:16:-1.0:-1.0:-1.0:0.695
AP012340.1	1928125	4694	T	<DEL>	.	PASS	SVMETHOD=DYSGUv1.6.2;SVTYPE=DEL;END=1928398;CHR2=AP012340.1;GRP=4694;NGRP=1;CT=3to5;CIPOS95=233;CIEND95=187;SVLEN=273;KIND=extra-regional;GC=0.0;NEXP=0;STRIDE=0;EXPSEQ=;RPOLY=0;OL=0;SU=5;WR=0;PE=5;SR=0;SC=3;BND=0;LPREC=1;RT=pe	GT:GQ:MAPQP:SU:WR:PE:SR:SC:BND:COV:NEIGH10:PS:MS:RMS:RED:BCC:FCC:ICN:OCN:PROB	1/1:19:60.0:5:0:5:0:3:0:0.0:3:3:7:0:0:20:-1.0:-1.0:-1.0:0.828
AP012340.1	1948668	4733	G	<INS>	.	lowProb	SVMETHOD=DYSGUv1.6.2;SVTYPE=INS;END=1948683;CHR2=AP012340.1;GRP=4733;NGRP=1;CT=3to5;CIPOS95=0;CIEND95=0;SVLEN=165;CONTIGB=GGTCCGGGCCGTATGTGGAGATGGTGTGCACGTGGGCGGCGGCGATCATCTCGGTGGCCTCGGCCCAGCTGACCCGGACCAGCCCGCCCTTGCCGCGGGCGCGCTGGTAGCGGGGGCGCCGCCGCGGGgcgggctggttgtggggc;RIGHT_SVINSSEQ=gcgggctggttgtggggc;KIND=extra-regional;GC=77.4;NEXP=0;STRIDE=0;EXPSEQ=;RPOLY=0;OL=0;SU=18;WR=0;PE=0;SR=0;SC=18;BND=…	GT:GQ:MAPQP:SU:WR:PE:SR:SC:BND:COV:NEIGH10:PS:MS:RMS:RED:BCC:FCC:ICN:OCN:PROB	1/1:63:59.78:18:0:0:0:18:18:0.0:5:18:0:0:0:8:-1.0:-1.0:-1.0:0.352
AP012340.1	1955980	4745	T	<INV>	.	PASS	SVMETHOD=DYSGUv1.6.2;SVTYPE=INV;END=1956269;CHR2=AP012340.1;GRP=4745;NGRP=1;CT=5to5;CIPOS95=0;CIEND95=0;SVLEN=289;CONTIGB=gactgtgtggggtgtttgtggtgcgtgaattgttcgggactgcggaatgtggtCGGCGCCCGTGGTCGCGGCCGATCCCGCGACGGCGATGCTGTCGATGCTGGCGATCGAGCGGTTAATTACCATGTGCGGCTTTCGGTAGCCGGCAGT;KIND=extra-regional;GC=62.67;NEXP=0;STRIDE=0;EXPSEQ=;RPOLY=0;OL=0;SU=3;WR=0;PE=0;SR=3;SC=3;BND=0;LPREC=1;RT=pe	GT:GQ:MAPQP:SU:WR:PE:SR:SC:BND:COV:NEIGH10:PS:MS:RMS:RED:BCC:FCC:ICN:OCN:PROB	1/1:10:60.0:3:0:0:3:3:0:0.0:5:3:3:0:0:10:-1.0:-1.0:-1.0:0.816
AP012340.1	1957571	4747	G	<DEL>	.	PASS	SVMETHOD=DYSGUv1.6.2;SVTYPE=DEL;END=1958131;CHR2=AP012340.1;GRP=4747;NGRP=1;CT=3to5;CIPOS95=56;CIEND95=23;SVLEN=758;KIND=extra-regional;GC=0.0;NEXP=0;STRIDE=0;EXPSEQ=;RPOLY=0;OL=3;SU=3;WR=0;PE=2;SR=1;SC=1;BND=0;LPREC=1;RT=pe	GT:GQ:MAPQP:SU:WR:PE:SR:SC:BND:COV:NEIGH10:PS:MS:RMS:RED:BCC:FCC:ICN:OCN:PROB	1/1:12:58.2:3:0:2:1:1:0:0.0:7:2:4:0:0:9:-1.0:-1.0:-1.0:0.581
AP012340.1	1967086	4777	A	<INS>	.	PASS	SVMETHOD=DYSGUv1.6.2;SVTYPE=INS;END=1967105;CHR2=AP012340.1;GRP=4777;NGRP=1;CT=5to3;CIPOS95=0;CIEND95=0;SVLEN=177;CONTIGA=gggcggggttcaccccggtgtggcggaggggcccgatggtgcgggggggggtggggaggggggggggggtgTTTGGGGGAGGGTGAAGCCGGTGAGGTTGATGGGGTCGATGGTCAGGGGTGGGGTGGTGATGGGTGGGGTGGTGATTTGGGGGAGGGTGAAGCCGGTGAGGTTGATGGGGTCGATGGTCAGCGGTGGGGTGGTGATG;LEFT_SVINSSEQ=gggcggggttcaccccggtgtggcggaggggcccgatggtgcgggggggggtgg…	GT:GQ:MAPQP:SU:WR:PE:SR:SC:BND:COV:NEIGH10:PS:MS:RMS:RED:BCC:FCC:ICN:OCN:PROB	1/1:70:48.0:20:0:0:0:20:12:0.0:3:0:20:0:0:17:-1.0:-1.0:-1.0:0.626
AP012340.1	1983125	4815	C	<INS>	.	PASS	SVMETHOD=DYSGUv1.6.2;SVTYPE=INS;END=1983134;CHR2=AP012340.1;GRP=4815;NGRP=1;CT=3to5;CIPOS95=0;CIEND95=0;SVLEN=295;CONTIGB=CGCCACCCCCGCCGGAGCCGAAGAGCATGCCGGCGTTACCGCCGGCTCCGCCGGCGCCGCCCTTACCACCACCGAAGACAGTGCCGCCAGCCCCACCGGTGCCGCCGGCGCCccccgcggcccccccggaaac;RIGHT_SVINSSEQ=ccccgcggcccccccggaaac;KIND=extra-regional;GC=79.7;NEXP=0;STRIDE=0;EXPSEQ=;RPOLY=0;OL=0;SU=14;WR=0;PE=0;SR=0;SC=14;BND=14;LPREC=0…	GT:GQ:MAPQP:SU:WR:PE:SR:SC:BND:COV:NEIGH10:PS:MS:RMS:RED:BCC:FCC:ICN:OCN:PROB	1/1:49:45.64:14:0:0:0:14:14:0.0:1:14:0:0:0:11:-1.0:-1.0:-1.0:0.569
AP012340.1	2007718	4876	C	<DEL>	.	PASS	SVMETHOD=DYSGUv1.6.2;SVTYPE=DEL;END=2008120;CHR2=AP012340.1;GRP=4876;NGRP=1;CT=3to5;CIPOS95=99;CIEND95=51;SVLEN=402;KIND=extra-regional;GC=0.0;NEXP=0;STRIDE=0;EXPSEQ=;RPOLY=0;OL=0;SU=3;WR=0;PE=3;SR=0;SC=1;BND=0;LPREC=1;RT=pe	GT:GQ:MAPQP:SU:WR:PE:SR:SC:BND:COV:NEIGH10:PS:MS:RMS:RED:BCC:FCC:ICN:OCN:PROB	1/1:14:60.0:3:0:3:0:1:0:0.0:4:3:3:0:0:13:-1.0:-1.0:-1.0:0.746
AP012340.1	2014007	4891	T	<INV>	.	PASS	SVMETHOD=DYSGUv1.6.2;SVTYPE=INV;END=2014284;CHR2=AP012340.1;GRP=4891;NGRP=1;CT=5to5;CIPOS95=0;CIEND95=0;SVLEN=277;CONTIGB=gcggtgcgctgctggcgcccggcgcgtagagccgcccgatttcggacatgatggtggccagCGTGGTGGTGCGGCCCAGAAATCTTCCTGATCGTCGACGACATCCAGCAGCTGCCGCCGGGCTTCGATTCACCGTTGCACAAGGC;KIND=extra-regional;GC=66.44;NEXP=0;STRIDE=0;EXPSEQ=;RPOLY=0;OL=0;SU=3;WR=0;PE=0;SR=3;SC=3;BND=0;LPREC=1;RT=pe	GT:GQ:MAPQP:SU:WR:PE:SR:SC:BND:COV:NEIGH10:PS:MS:RMS:RED:BCC:FCC:ICN:OCN:PROB	1/1:10:60.0:3:0:0:3:3:0:0.0:8:3:3:0:0:9:-1.0:-1.0:-1.0:0.799
AP012340.1	2022910	4909	C	<INV>	.	PASS	SVMETHOD=DYSGUv1.6.2;SVTYPE=INV;END=2022986;CHR2=AP012340.1;GRP=4909;NGRP=1;CT=3to3;CIPOS95=0;CIEND95=0;SVLEN=76;CONTIGA=AAGTCGTGGCAGGAATCGGGGTTTAACGTCTTCTCCGGCGGAGATCTGCGCCGAATGGGCATCAGTGCCGCGACGGTGGCCGCGCTGGGGCccttggcgtcgtctcggtactgtcgcgcatacactgcgacctcggccgcgggatccgac;KIND=extra-regional;GC=66.67;NEXP=0;STRIDE=0;EXPSEQ=;RPOLY=0;OL=0;SU=3;WR=0;PE=0;SR=3;SC=3;BND=0;LPREC=1;RT=pe	GT:GQ:MAPQP:SU:WR:PE:SR:SC:BND:COV:NEIGH10:PS:MS:RMS:RED:BCC:FCC:ICN:OCN:PROB	1/1:10:60.0:3:0:0:3:3:0:0.0:7:3:3:0:0:10:-1.0:-1.0:-1.0:0.821
AP012340.1	2023722	4911	A	<DEL>	.	PASS	SVMETHOD=DYSGUv1.6.2;SVTYPE=DEL;END=2024199;CHR2=AP012340.1;GRP=4911;NGRP=1;CT=3to5;CIPOS95=91;CIEND95=158;SVLEN=477;KIND=extra-regional;GC=0.0;NEXP=0;STRIDE=0;EXPSEQ=;RPOLY=0;OL=0;SU=3;WR=0;PE=3;SR=0;SC=0;BND=0;LPREC=1;RT=pe	GT:GQ:MAPQP:SU:WR:PE:SR:SC:BND:COV:NEIGH10:PS:MS:RMS:RED:BCC:FCC:ICN:OCN:PROB	1/1:14:60.0:3:0:3:0:0:0:0.0:7:3:3:0:0:11:-1.0:-1.0:-1.0:0.736
AP012340.1	2029713	4916	G	<INV>	.	PASS	SVMETHOD=DYSGUv1.6.2;SVTYPE=INV;END=2030106;CHR2=AP012340.1;GRP=4916;NGRP=1;CT=5to5;CIPOS95=0;CIEND95=0;SVLEN=393;CONTIGA=tctcaatcactatggcgcataggaattttagtagcaaacctgtagtcgaggcgcaagcgatgctGTCGCGGAGAAGAAGACGAAGTAGGCACTCTTTTCGTCGGTGTCACTGGCTACTTTGACCTGAACAGTCGGCGGTGGGTGAGTGGT;KIND=extra-regional;GC=52.0;NEXP=0;STRIDE=0;EXPSEQ=;RPOLY=9;OL=0;SU=3;WR=0;PE=0;SR=3;SC=3;BND=0;LPREC=1;RT=pe	GT:GQ:MAPQP:SU:WR:PE:SR:SC:BND:COV:NEIGH10:PS:MS:RMS:RED:BCC:FCC:ICN:OCN:PROB	1/1:10:60.0:3:0:0:3:3:0:0.0:5:3:3:0:0:1:-1.0:-1.0:-1.0:0.715
AP012340.1	2046562	4938	A	<INV>	.	PASS	SVMETHOD=DYSGUv1.6.2;SVTYPE=INV;END=2047570;CHR2=AP012340.1;GRP=4938;NGRP=1;CT=3to3;CIPOS95=0;CIEND95=0;SVLEN=1008;CONTIGA=CGACCGTGCCCGCTGGGACGGCGAGCTCGTCGAGTCGTCGGGCCGCACCGAGCGCCGCCCACAGGCCCGCGAACCCGGAGCCGATCACCACCACCCGGGTCAggtatatttatcgcacacttgggcacatgacacacaagcgccagaatcc;KIND=extra-regional;GC=67.55;NEXP=0;STRIDE=0;EXPSEQ=;RPOLY=0;OL=0;SU=3;WR=0;PE=0;SR=3;SC=3;BND=0;LPREC=1;RT=pe	GT:GQ:MAPQP:SU:WR:PE:SR:SC:BND:COV:NEIGH10:PS:MS:RMS:RED:BCC:FCC:ICN:OCN:PROB	1/1:10:60.0:3:0:0:3:3:0:0.0:7:3:3:0:0:11:-1.0:-1.0:-1.0:0.618
AP012340.1	2051201	4943	A	<INS>	.	lowProb	SVMETHOD=DYSGUv1.6.2;SVTYPE=INS;END=2051201;CHR2=AP012340.1;GRP=4943;NGRP=1;CT=5to3;CIPOS95=0;CIEND95=0;SVLEN=129;CONTIGA=tgagtgggtggggcatggggggggggggggggccccccccCCGCGCGGGCACAAGGTACCCGTGCCGGGCGACACCGGCGGTGCCGCCATGGTGATCGACCTGCTGCTCAAGCGAGCCGCAAGCCTGGGGATACAGATCCGCTACGAGACGGGCGCCACCGAGCTCATCGTG;LEFT_SVINSSEQ=tgagtgggtggggcatggggggggggggggggcccccccc;KIND=extra-regional;GC=73.26;NEXP=0;STRIDE=0;EXPS…	GT:GQ:MAPQP:SU:WR:PE:SR:SC:BND:COV:NEIGH10:PS:MS:RMS:RED:BCC:FCC:ICN:OCN:PROB	1/1:31:59.44:9:0:0:0:9:9:0.0:7:0:9:0:0:8:-1.0:-1.0:-1.0:0.191
AP012340.1	2052192	4945	T	<INV>	.	PASS	SVMETHOD=DYSGUv1.6.2;SVTYPE=INV;END=2052243;CHR2=AP012340.1;GRP=4945;NGRP=1;CT=5to5;CIPOS95=0;CIEND95=0;SVLEN=51;CONTIGB=ccttgtcggcgtgtcgcgtcgcagGATTCCCAGTCGCGGCGCGGCTTCAGGTAAGACGCCGGGAGCGCGGTAGCCGGCCTCCCGGCTACGGTAACCCGTTCATCCCGTTCTTACCCAACAGCCCGCCGGCACCGCCGGTGCCCGCGCTGC;KIND=extra-regional;GC=71.33;NEXP=0;STRIDE=0;EXPSEQ=;RPOLY=0;OL=0;SU=3;WR=0;PE=0;SR=3;SC=3;BND=0;LPREC=1;RT=pe	GT:GQ:MAPQP:SU:WR:PE:SR:SC:BND:COV:NEIGH10:PS:MS:RMS:RED:BCC:FCC:ICN:OCN:PROB	1/1:10:60.0:3:0:0:3:3:0:0.0:7:3:3:0:0:6:-1.0:-1.0:-1.0:0.826
AP012340.1	2052564	4947	C	<INS>	.	lowProb	SVMETHOD=DYSGUv1.6.2;SVTYPE=INS;END=2052578;CHR2=AP012340.1;GRP=4947;NGRP=1;CT=5to3;CIPOS95=0;CIEND95=0;SVLEN=223;CONTIGA=ccgccgtcgcctatcacccggtgtgccccccccacccccccggcccccccggcacggcagaccccgaaccccgCGGCGCCGCCGCCGCCGCCGGCACCAAACAGCAGGCCCGCAGTGCCGCCGTTTCCGCCGGCGCCGCCCACCCCGGTAGCGCCACCGC;LEFT_SVINSSEQ=ccgccgtcgcctatcacccggtgtgccccccccacccccccggcccccccggcacggcagaccccgaaccccg;KIND=extra-regional;GC=82.5;…	GT:GQ:MAPQP:SU:WR:PE:SR:SC:BND:COV:NEIGH10:PS:MS:RMS:RED:BCC:FCC:ICN:OCN:PROB	1/1:31:57.11:9:0:0:0:9:9:0.0:9:0:9:0:0:7:-1.0:-1.0:-1.0:0.287
AP012340.1	2062387	4984	G	<DUP>	.	PASS	SVMETHOD=DYSGUv1.6.2;SVTYPE=DUP;END=2062471;CHR2=AP012340.1;GRP=4984;NGRP=1;CT=5to3;CIPOS95=0;CIEND95=0;SVLEN=84;KIND=extra-regional;GC=0.0;NEXP=0;STRIDE=0;EXPSEQ=;RPOLY=0;OL=0;SU=3;WR=0;PE=3;SR=0;SC=0;BND=0;LPREC=1;RT=pe	GT:GQ:MAPQP:SU:WR:PE:SR:SC:BND:COV:NEIGH10:PS:MS:RMS:RED:BCC:FCC:ICN:OCN:PROB	0/1:14:51.83:3:0:3:0:0:0:0.0:7:3:3:0:0:15:-1.0:-1.0:-1.0:0.728
AP012340.1	2063428	4988	A	<DEL>	.	PASS	SVMETHOD=DYSGUv1.6.2;SVTYPE=DEL;END=2063813;CHR2=AP012340.1;GRP=4988;NGRP=1;CT=3to5;CIPOS95=78;CIEND95=88;SVLEN=385;KIND=extra-regional;GC=0.0;NEXP=0;STRIDE=0;EXPSEQ=;RPOLY=0;OL=0;SU=4;WR=0;PE=4;SR=0;SC=0;BND=0;LPREC=1;RT=pe	GT:GQ:MAPQP:SU:WR:PE:SR:SC:BND:COV:NEIGH10:PS:MS:RMS:RED:BCC:FCC:ICN:OCN:PROB	1/1:17:60.0:4:0:4:0:0:0:0.0:7:4:4:0:0:23:-1.0:-1.0:-1.0:0.793
AP012340.1	2065254	5005	C	<DEL>	.	PASS	SVMETHOD=DYSGUv1.6.2;SVTYPE=DEL;END=2065311;CHR2=AP012340.1;GRP=5005;NGRP=1;CT=5to3;CIPOS95=0;CIEND95=0;SVLEN=57;CONTIGB=gtgtgtcacctgacgatttcaaggccacctAGCGCGGCGACGATGCGCGCCGGGACGGCGGGCTGAGGAGGCGCGCGATAAGGCCTAGCGCGGCGACGATGCGCGCCGGGACGGCGGGCTGAGG;KIND=extra-regional;GC=72.58;NEXP=0;STRIDE=0;EXPSEQ=;RPOLY=0;OL=0;SU=3;WR=0;PE=0;SR=0;SC=3;BND=3;LPREC=0;RT=pe	GT:GQ:MAPQP:SU:WR:PE:SR:SC:BND:COV:NEIGH10:PS:MS:RMS:RED:BCC:FCC:ICN:OCN:PROB	1/1:45:54.67:3:0:0:0:3:3:0.0:7:0:3:60:0:20:-1.0:-1.0:-1.0:0.82
AP012340.1	2073787	5026	G	<INS>	.	PASS	SVMETHOD=DYSGUv1.6.2;SVTYPE=INS;END=2073787;CHR2=AP012340.1;GRP=5026;NGRP=1;CT=5to3;CIPOS95=0;CIEND95=0;SVLEN=302;CONTIGA=ccccccccccccccccccccccccccccCGGGGCGGGGCTGGCCGTTGACCGGGTCGGCCAATGGCCCGGCCGGCACCTCTGTTCGGCCCTCGCGGCCGTCGAATGTCCACAGTCCGACGACCGAACTGGGCGGCATCGCCTTGATCCGGTTCTCAAG;LEFT_SVINSSEQ=cccccccccccccccccccccccccccc;KIND=extra-regional;GC=75.95;NEXP=0;STRIDE=0;EXPSEQ=;RPOLY=0;OL=0;SU=21;WR=…	GT:GQ:MAPQP:SU:WR:PE:SR:SC:BND:COV:NEIGH10:PS:MS:RMS:RED:BCC:FCC:ICN:OCN:PROB	1/1:73:30.5:21:0:1:0:20:20:0.0:6:1:21:0:0:22:-1.0:-1.0:-1.0:0.51
AP012340.1	2076987	5028	A	<DEL>	.	PASS	SVMETHOD=DYSGUv1.6.2;SVTYPE=DEL;END=2077535;CHR2=AP012340.1;GRP=5028;NGRP=1;CT=3to5;CIPOS95=1;CIEND95=46;SVLEN=548;CONTIGA=GTCCAGGCAGCGTGAACTGGCCACCGCCGGGTGCGGTGTTGTTCCGGTCCCTATTGAGCACCCGCAGGAAAGCGGTGCCGTCCTTGTCTACCGCTGCTGCCAGGTCGCCCTTGTTCAGGCCGAGCCAGTTCCGATAACCCAGCACCTTGTCGGCGGCGTCCACGGCGGCCACCGAGTCCTCGAcgtcaattatcgtcgtcatggcggcttccaggaacacccc;KIND=extra-regional;GC=65.02;NEXP=0;STRIDE=0;EXPSEQ=…	GT:GQ:MAPQP:SU:WR:PE:SR:SC:BND:COV:NEIGH10:PS:MS:RMS:RED:BCC:FCC:ICN:OCN:PROB	1/1:14:60.0:3:0:3:0:1:0:0.0:3:3:3:0:0:11:-1.0:-1.0:-1.0:0.688
AP012340.1	2087663	5062	G	<INS>	.	lowProb	SVMETHOD=DYSGUv1.6.2;SVTYPE=INS;END=2087663;CHR2=AP012340.1;GRP=5062;NGRP=1;CT=5to3;CIPOS95=0;CIEND95=0;SVLEN=254;CONTIGA=gggggggggcgcccccggggcgtggggcccggggcCTCGCCCGTTGGTGTAGACACAAGGACGTGCAGCCATCGCCGGACTCACCCGCTCCGCTGAATGTCACCGTGCCGTTCGACAGCGAGTTGGGTTTGCAATTCACCGAACTGGGTCCCGACGGGGCCCGAG;LEFT_SVINSSEQ=gggggggggcgcccccggggcgtggggcccggggc;KIND=extra-regional;GC=70.91;NEXP=0;STRIDE=0;EXPSEQ=;RPOLY=0;…	GT:GQ:MAPQP:SU:WR:PE:SR:SC:BND:COV:NEIGH10:PS:MS:RMS:RED:BCC:FCC:ICN:OCN:PROB	1/1:95:58.74:27:0:0:0:27:27:0.0:3:0:27:0:0:19:-1.0:-1.0:-1.0:0.358
AP012340.1	2095527	5080	G	<INS>	.	lowProb	SVMETHOD=DYSGUv1.6.2;SVTYPE=INS;END=2095530;CHR2=AP012340.1;GRP=5080;NGRP=1;CT=5to3;CIPOS95=0;CIEND95=0;SVLEN=194;CONTIGB=cgggccccccccccccccccccccccCGGCGGGCACCCACCAGGGTGACCTTGTGGCCGTCGTTGCGAAAGCCTTCAGCCATTGTGCGCCCGAGATCGGTATCCCCGCCGGTGACCAGCACCTCCACTGCCATGACCTCCTCGTG;LEFT_SVINSSEQ=cgggcccccccccccccccccccccc;KIND=extra-regional;GC=72.41;NEXP=0;STRIDE=0;EXPSEQ=;RPOLY=0;OL=0;SU=18;WR=0;PE=1;SR=0;SC=…	GT:GQ:MAPQP:SU:WR:PE:SR:SC:BND:COV:NEIGH10:PS:MS:RMS:RED:BCC:FCC:ICN:OCN:PROB	1/1:63:60.0:18:0:1:0:17:17:0.0:3:1:18:0:0:17:-1.0:-1.0:-1.0:0.411
AP012340.1	2136470	5167	A	<INV>	.	PASS	SVMETHOD=DYSGUv1.6.2;SVTYPE=INV;END=2136767;CHR2=AP012340.1;GRP=5167;NGRP=1;CT=5to5;CIPOS95=0;CIEND95=1;SVLEN=297;KIND=extra-regional;GC=0.0;NEXP=0;STRIDE=0;EXPSEQ=;RPOLY=0;OL=0;SU=4;WR=0;PE=4;SR=0;SC=0;BND=0;LPREC=1;RT=pe	GT:GQ:MAPQP:SU:WR:PE:SR:SC:BND:COV:NEIGH10:PS:MS:RMS:RED:BCC:FCC:ICN:OCN:PROB	1/1:14:60.0:4:0:4:0:0:0:0.0:13:0:8:0:0:29:-1.0:-1.0:-1.0:0.594
AP012340.1	2137238	5169	A	<INV>	.	PASS	SVMETHOD=DYSGUv1.6.2;SVTYPE=INV;END=2137335;CHR2=AP012340.1;GRP=5169;NGRP=1;CT=5to5;CIPOS95=0;CIEND95=0;SVLEN=97;CONTIGA=cgctgggtattgaggtccggatcggtattcatgcgggcgaggtcgaggtgcgCGATGCCTCGCACGGTCGAGGACACCAGCACCTCACTGGGTCCGGCCAGCGCGCAGACGCGCGCACCGATATGCACGGCCACGCCGGCGACGTCGGTAC;CONTIGB=tgaggtgctggtgtcctcgACCGTGCGAGGCATCGCGCACCTCGACCTCGCCCGCATGAATACCGATCCGGACCTCAATACCCAGCGCGGCGACCGCGTCGACGATGTCGTCCGCGCA…	GT:GQ:MAPQP:SU:WR:PE:SR:SC:BND:COV:NEIGH10:PS:MS:RMS:RED:BCC:FCC:ICN:OCN:PROB	1/1:14:45.25:4:0:0:4:4:0:0.0:13:4:4:0:0:16:-1.0:-1.0:-1.0:0.851
AP012340.1	2137635	5172	T	<INS>	.	lowProb	SVMETHOD=DYSGUv1.6.2;SVTYPE=INS;END=2137659;CHR2=AP012340.1;GRP=5172;NGRP=1;CT=5to3;CIPOS95=0;CIEND95=0;SVLEN=219;CONTIGA=tgtgttgtttgacaaacggggcgccccttcgttcggcgccgagcgggggggggtggtgggtcgagccgactttttggttagaatttttggtggcaagctggcgcggggcgaCAGCGCCGCCGCGCACGCCGGTGATGAATTCCTCGATTTCATCGAGCATCGGCCCGGTGTCGCCAACCCAGTACAGGGTATCGGTGCCGGGTAGTTCGACCAAGCGGGATCCAGCGATGTGCTCGGC;LEFT_SVINSSEQ=tgtgttgtttgacaaacggggcgc…	GT:GQ:MAPQP:SU:WR:PE:SR:SC:BND:COV:NEIGH10:PS:MS:RMS:RED:BCC:FCC:ICN:OCN:PROB	1/1:31:57.22:9:0:0:0:9:9:0.0:13:0:9:0:0:11:-1.0:-1.0:-1.0:0.371
AP012340.1	2139041	5174	C	<DEL>	.	PASS	SVMETHOD=DYSGUv1.6.2;SVTYPE=DEL;END=2139518;CHR2=AP012340.1;GRP=5174;NGRP=1;CT=3to5;CIPOS95=63;CIEND95=20;SVLEN=477;KIND=extra-regional;GC=0.0;NEXP=0;STRIDE=0;EXPSEQ=;RPOLY=0;OL=0;SU=4;WR=0;PE=4;SR=0;SC=0;BND=0;LPREC=1;RT=pe	GT:GQ:MAPQP:SU:WR:PE:SR:SC:BND:COV:NEIGH10:PS:MS:RMS:RED:BCC:FCC:ICN:OCN:PROB	1/1:17:60.0:4:0:4:0:0:0:0.0:15:4:4:0:0:13:-1.0:-1.0:-1.0:0.611
AP012340.1	2142748	5180	C	<DEL>	.	PASS	SVMETHOD=DYSGUv1.6.2;SVTYPE=DEL;END=2143218;CHR2=AP012340.1;GRP=5180;NGRP=1;CT=3to5;CIPOS95=38;CIEND95=10;SVLEN=470;KIND=extra-regional;GC=0.0;NEXP=0;STRIDE=0;EXPSEQ=;RPOLY=0;OL=0;SU=3;WR=0;PE=3;SR=0;SC=0;BND=0;LPREC=1;RT=pe	GT:GQ:MAPQP:SU:WR:PE:SR:SC:BND:COV:NEIGH10:PS:MS:RMS:RED:BCC:FCC:ICN:OCN:PROB	1/1:14:60.0:3:0:3:0:0:0:0.0:17:3:3:0:0:10:-1.0:-1.0:-1.0:0.51
AP012340.1	2143565	5182	G	<INV>	.	PASS	SVMETHOD=DYSGUv1.6.2;SVTYPE=INV;END=2143727;CHR2=AP012340.1;GRP=5182;NGRP=1;CT=5to5;CIPOS95=0;CIEND95=0;SVLEN=162;CONTIGA=ctattgtgtgatgcgcttgaagccagccccatctcctgctgcagccttTGCCGTCGCCGACGGGTCCCGCGGAGCTGTACGTGCCGGGAGCGATGTCAATCCCCACCGCATAGGTGCCGTCGCTATCAATTGCCGTCTTCGGTGTCGGTG;KIND=extra-regional;GC=62.67;NEXP=0;STRIDE=0;EXPSEQ=;RPOLY=0;OL=0;SU=4;WR=0;PE=0;SR=4;SC=4;BND=0;LPREC=1;RT=pe	GT:GQ:MAPQP:SU:WR:PE:SR:SC:BND:COV:NEIGH10:PS:MS:RMS:RED:BCC:FCC:ICN:OCN:PROB	1/1:14:59.25:4:0:0:4:4:0:0.0:17:4:4:0:0:10:-1.0:-1.0:-1.0:0.72
AP012340.1	2144738	5184	G	<INS>	.	lowProb	SVMETHOD=DYSGUv1.6.2;SVTYPE=INS;END=2144738;CHR2=AP012340.1;GRP=5184;NGRP=1;CT=3to5;CIPOS95=0;CIEND95=0;SVLEN=263;CONTIGA=CCTCATCCCCGTCTCGTCATCCCCGTCTCGTCGTGCCTGCGACCACCATGCACGCGGGGTCTGACAAATCGCGCCGGGCAAACACCAGCACCCCGCGAGCCGGTCAGCTCGCGGGGTGCTGCGGCGGGTTGTGGgtgtttgggggggcggggcgctca;RIGHT_SVINSSEQ=gtgtttgggggggcggggcgctca;KIND=extra-regional;GC=70.89;NEXP=0;STRIDE=0;EXPSEQ=;RPOLY=6;OL=0;SU=25;WR=0;P…	GT:GQ:MAPQP:SU:WR:PE:SR:SC:BND:COV:NEIGH10:PS:MS:RMS:RED:BCC:FCC:ICN:OCN:PROB	1/1:88:59.12:25:0:0:0:25:25:0.0:17:25:0:0:0:14:-1.0:-1.0:-1.0:0.32
AP012340.1	2148843	5208	G	<DEL>	.	PASS	SVMETHOD=DYSGUv1.6.2;SVTYPE=DEL;END=2149300;CHR2=AP012340.1;GRP=5208;NGRP=1;CT=3to5;CIPOS95=160;CIEND95=36;SVLEN=457;KIND=extra-regional;GC=0.0;NEXP=0;STRIDE=0;EXPSEQ=;RPOLY=0;OL=0;SU=3;WR=0;PE=3;SR=0;SC=2;BND=0;LPREC=1;RT=pe	GT:GQ:MAPQP:SU:WR:PE:SR:SC:BND:COV:NEIGH10:PS:MS:RMS:RED:BCC:FCC:ICN:OCN:PROB	1/1:14:60.0:3:0:3:0:2:0:0.0:15:2:4:0:0:15:-1.0:-1.0:-1.0:0.618
AP012340.1	2150980	5213	G	<DEL>	.	PASS	SVMETHOD=DYSGUv1.6.2;SVTYPE=DEL;END=2151187;CHR2=AP012340.1;GRP=5213;NGRP=1;CT=3to5;CIPOS95=157;CIEND95=164;SVLEN=207;KIND=extra-regional;GC=0.0;NEXP=0;STRIDE=0;EXPSEQ=;RPOLY=0;OL=0;SU=4;WR=0;PE=4;SR=0;SC=0;BND=0;LPREC=1;RT=pe	GT:GQ:MAPQP:SU:WR:PE:SR:SC:BND:COV:NEIGH10:PS:MS:RMS:RED:BCC:FCC:ICN:OCN:PROB	1/1:17:60.0:4:0:4:0:0:0:0.0:15:4:4:0:0:15:-1.0:-1.0:-1.0:0.663
AP012340.1	2154807	5242	G	ACGCCTAATACGAATGTGCTAAGCGGGATGGGGCCGATGTAGCCCGTGAAGATACCAGCGACGTT	.	PASS	SVMETHOD=DYSGUv1.6.2;SVTYPE=INS;END=2154807;CHR2=AP012340.1;GRP=5242;NGRP=1;CT=5to3;CIPOS95=0;CIEND95=0;SVLEN=65;KIND=extra-regional;GC=56.98;NEXP=0;STRIDE=0;EXPSEQ=;RPOLY=0;OL=0;SU=95;WR=0;PE=5;SR=0;SC=91;BND=82;LPREC=0;RT=pe	GT:GQ:MAPQP:SU:WR:PE:SR:SC:BND:COV:NEIGH10:PS:MS:RMS:RED:BCC:FCC:ICN:OCN:PROB	1/1:200:32.0:95:0:5:0:91:82:0.0:9:61:39:44:1:27:-1.0:-1.0:-1.0:0.842
AP012340.1	2156421	5250	C	<DEL>	.	PASS	SVMETHOD=DYSGUv1.6.2;SVTYPE=DEL;END=2156497;CHR2=AP012340.1;GRP=5250;NGRP=1;CT=5to3;CIPOS95=0;CIEND95=0;SVLEN=76;CONTIGB=ggggatcgtgattggcggggtagtgagggggccgatggcgCCGCCCACATCAATACCCAACGGGATTGCCGGAAGTGAGTAGCCATCCGGGAACACCGTAAACGGGCCTAACCCTCCGCCCACATCAATACCCAACGGGATTGCCGGAAGTGAGTAGCCATCCGGGAACAC;KIND=extra-regional;GC=61.4;NEXP=0;STRIDE=0;EXPSEQ=;RPOLY=0;OL=0;SU=3;WR=0;PE=0;SR=0;SC=3;BND=3;LPREC=0;RT…	GT:GQ:MAPQP:SU:WR:PE:SR:SC:BND:COV:NEIGH10:PS:MS:RMS:RED:BCC:FCC:ICN:OCN:PROB	1/1:45:59.67:3:0:0:0:3:3:0.0:10:0:3:80:0:9:-1.0:-1.0:-1.0:0.679
AP012340.1	2161161	5255	G	<INS>	.	lowProb	SVMETHOD=DYSGUv1.6.2;SVTYPE=INS;END=2161161;CHR2=AP012340.1;GRP=5255;NGRP=1;CT=5to3;CIPOS95=0;CIEND95=0;SVLEN=217;CONTIGA=cccccggggcccccccccccccccccccccCGGGCCCGGCCGCCAGACCCGCCGGAAGCCGCAGCGGGAGGGCGAATGCCGGTAGCGCCACAGCGACCGCCGACGCCCCGGAATGGTAGGCCGCCATCGCCGATACATCCAGAGCCCACATCTCCTCGTATG;LEFT_SVINSSEQ=cccccggggccccccccccccccccccccc;KIND=extra-regional;GC=77.16;NEXP=0;STRIDE=0;EXPSEQ=;RPOLY=9;OL=0;SU=…	GT:GQ:MAPQP:SU:WR:PE:SR:SC:BND:COV:NEIGH10:PS:MS:RMS:RED:BCC:FCC:ICN:OCN:PROB	1/1:116:59.42:33:0:0:0:33:33:0.0:9:0:33:0:0:13:-1.0:-1.0:-1.0:0.4
AP012340.1	2166327	5262	G	<DEL>	.	PASS	SVMETHOD=DYSGUv1.6.2;SVTYPE=DEL;END=2166731;CHR2=AP012340.1;GRP=5262;NGRP=1;CT=3to5;CIPOS95=123;CIEND95=254;SVLEN=404;KIND=extra-regional;GC=0.0;NEXP=0;STRIDE=0;EXPSEQ=;RPOLY=0;OL=0;SU=4;WR=0;PE=4;SR=0;SC=0;BND=0;LPREC=1;RT=pe	GT:GQ:MAPQP:SU:WR:PE:SR:SC:BND:COV:NEIGH10:PS:MS:RMS:RED:BCC:FCC:ICN:OCN:PROB	1/1:17:60.0:4:0:4:0:0:0:0.0:14:4:4:0:0:16:-1.0:-1.0:-1.0:0.651
AP012340.1	2170378	5285	A	<INV>	.	lowProb	SVMETHOD=DYSGUv1.6.2;SVTYPE=INV;END=2842040;CHR2=AP012340.1;GRP=5285;NGRP=1;CT=5to5;CIPOS95=0;CIEND95=0;SVLEN=671662;CONTIGA=gctatcgcgatcgctcagttggcggcgatgacttctcttgccggGCACGACTTGGCCAACGGTGTCGGTCATCGTTAGCTCACTGCCAAGTTTTCCGGTGATGGGATAGGCAGCCAACGCGACCGGTGCCGCAAAGGTCGCGATGGCCGC;KIND=extra-regional;GC=62.0;NEXP=0;STRIDE=0;EXPSEQ=;RPOLY=0;OL=0;SU=5;WR=0;PE=0;SR=5;SC=5;BND=0;LPREC=1;RT=pe	GT:GQ:MAPQP:SU:WR:PE:SR:SC:BND:COV:NEIGH10:PS:MS:RMS:RED:BCC:FCC:ICN:OCN:PROB	1/1:17:60.0:5:0:0:5:5:0:0.0:5:5:5:0:0:10:-1.0:-1.0:-1.0:0.402
AP012340.1	2172437	5291	A	<DEL>	.	PASS	SVMETHOD=DYSGUv1.6.2;SVTYPE=DEL;END=2172470;CHR2=AP012340.1;GRP=5291;NGRP=1;CT=3to5;CIPOS95=0;CIEND95=0;SVLEN=33;CONTIGA=GCGTTCGATGAACTGCCGCAATGGCTTCCAGTGGTCCGCTCACTTCGACCCGCGCTACGGCTCGGCGTCCAAAGACGTACAGCAGCAACTCGCCTGACCGGACCCTCACCCGCTTACCGGTTCCAACCCACTCGATCTCAAGCCCGCAACCGTGCAGCCGCCGACTCAGGAAGTGGCTGCCGCGCCGAAC;KIND=extra-regional;GC=64.74;NEXP=0;STRIDE=0;EXPSEQ=;RPOLY=0;OL=0;SU=4;WR=2;PE=0;SR=0;S…	GT:GQ:MAPQP:SU:WR:PE:SR:SC:BND:COV:NEIGH10:PS:MS:RMS:RED:BCC:FCC:ICN:OCN:PROB	./.:.:60.0:4:2:0:0:0:0:0.0:14:1:1:0:0:28:-1.0:-1.0:-1.0:0.794
AP012340.1	2172479	5296	A	<INS>	.	lowProb	SVMETHOD=DYSGUv1.6.2;SVTYPE=INS;END=2172479;CHR2=AP012340.1;GRP=5296;NGRP=1;CT=5to3;CIPOS95=0;CIEND95=0;SVLEN=268;CONTIGA=gggcggggcccccccccccCCGGACCCTCACCCGCTTACCGGTTCCAACCCACTCGATCTCAAGCCCGCAACCGTGCAGCCGCCGACTCAGGAAGTGGCTGCCGCGCCGAACATTTCGCCATAGGGCAGCATCC;LEFT_SVINSSEQ=gggcggggccccccccccc;KIND=extra-regional;GC=70.15;NEXP=11;STRIDE=1;EXPSEQ=ccccccccccc;RPOLY=1;OL=0;SU=42;WR=0;PE=0;SR=0;SC=42;BND…	GT:GQ:MAPQP:SU:WR:PE:SR:SC:BND:COV:NEIGH10:PS:MS:RMS:RED:BCC:FCC:ICN:OCN:PROB	1/1:147:59.0:42:0:0:0:42:27:0.0:14:15:27:0:0:27:-1.0:-1.0:-1.0:0.366
AP012340.1	2174734	5307	G	<INV>	.	PASS	SVMETHOD=DYSGUv1.6.2;SVTYPE=INV;END=2175334;CHR2=AP012340.1;GRP=5307;NGRP=1;CT=3to3;CIPOS95=0;CIEND95=0;SVLEN=600;CONTIGB=CGATCTCGATCATCATGTCGGCGCAGGCGTGCTTGACCGCCTGGAAGGAACCGATCGGTCGATCGAATTGCGTTCGCCGCCCGGCGTATTGCACCGCCAGGTCGAGGCAGGCCTCGGCGCCGCagaagcgcttctgggcgaacggcagatc;KIND=extra-regional;GC=65.56;NEXP=0;STRIDE=0;EXPSEQ=;RPOLY=0;OL=0;SU=4;WR=0;PE=1;SR=3;SC=3;BND=0;LPREC=1;RT=pe	GT:GQ:MAPQP:SU:WR:PE:SR:SC:BND:COV:NEIGH10:PS:MS:RMS:RED:BCC:FCC:ICN:OCN:PROB	1/1:14:60.0:4:0:1:3:3:0:0.0:16:4:4:0:0:22:-1.0:-1.0:-1.0:0.695
AP012340.1	2174933	5309	T	<DUP>	.	PASS	SVMETHOD=DYSGUv1.6.2;SVTYPE=DUP;END=2175046;CHR2=AP012340.1;GRP=5309;NGRP=1;CT=5to3;CIPOS95=0;CIEND95=0;SVLEN=113;KIND=extra-regional;GC=0.0;NEXP=0;STRIDE=0;EXPSEQ=;RPOLY=0;OL=0;SU=3;WR=0;PE=3;SR=0;SC=0;BND=0;LPREC=1;RT=pe	GT:GQ:MAPQP:SU:WR:PE:SR:SC:BND:COV:NEIGH10:PS:MS:RMS:RED:BCC:FCC:ICN:OCN:PROB	0/1:14:52.17:3:0:3:0:0:0:0.0:16:3:3:0:0:12:-1.0:-1.0:-1.0:0.564
AP012340.1	2180583	5324	G	<INS>	.	lowProb	SVMETHOD=DYSGUv1.6.2;SVTYPE=INS;END=2180583;CHR2=AP012340.1;GRP=5324;NGRP=1;CT=5to3;CIPOS95=0;CIEND95=0;SVLEN=269;CONTIGA=gtgggggccccgcgggccccccCGCCGCCGCACCCCGGCTCGGCTGGATTACGCGGGCGTGGACATTGCCGAGGTGTGCCGCCG;LEFT_SVINSSEQ=gtgggggccccgcgggcccccc;KIND=extra-regional;GC=80.95;NEXP=0;STRIDE=0;EXPSEQ=;RPOLY=6;OL=0;SU=9;WR=0;PE=0;SR=0;SC=9;BND=9;LPREC=0;RT=pe	GT:GQ:MAPQP:SU:WR:PE:SR:SC:BND:COV:NEIGH10:PS:MS:RMS:RED:BCC:FCC:ICN:OCN:PROB	1/1:31:55.0:9:0:0:0:9:9:0.0:13:0:9:0:0:16:-1.0:-1.0:-1.0:0.189
AP012340.1	2180654	5326	G	<INS>	.	lowProb	SVMETHOD=DYSGUv1.6.2;SVTYPE=INS;END=2180654;CHR2=AP012340.1;GRP=5326;NGRP=1;CT=5to3;CIPOS95=0;CIEND95=0;SVLEN=197;CONTIGA=gcggcgggcgtggacagggccgcgggggccccccgcgcccccccCACCGCGGTGGTCATCGGCGGCAGCATCGCGGGCATCGCGGCGGCGAAAATGCTCAGCGAGACCTTCGATCGCGTCATCGTGCTGGAGAAGGACGGCCCGCAC;LEFT_SVINSSEQ=gcggcgggcgtggacagggccgcgggggccccccgcgccccccc;KIND=extra-regional;GC=75.51;NEXP=0;STRIDE=0;EXPSEQ=;RPOLY=0;OL=0;SU=2…	GT:GQ:MAPQP:SU:WR:PE:SR:SC:BND:COV:NEIGH10:PS:MS:RMS:RED:BCC:FCC:ICN:OCN:PROB	1/1:70:59.5:20:0:0:0:20:20:0.0:13:0:20:0:0:16:-1.0:-1.0:-1.0:0.226
AP012340.1	2184125	5344	A	<INS>	.	lowProb	SVMETHOD=DYSGUv1.6.2;SVTYPE=INS;END=2184139;CHR2=AP012340.1;GRP=5344;NGRP=1;CT=5to3;CIPOS95=0;CIEND95=0;SVLEN=190;CONTIGA=gggcggggggcccgcggcgaggcggcctacgacagggccggcgtgggggcACGGCGGCCGGCCGCCGCGCTCTGCGAGATCGTCTCGCCCGATAATCCCGTCCAGATGGCGCACCACGCCGAGTCGGTCGAATTCGCCGTCGAACACGGACTGGCCATGGTCTCGATCGGGGAGCTGGTGGCGTATCG;LEFT_SVINSSEQ=gggcggggggcccgcggcgaggcggcctacgacagggccggcgtgggggc;KIND=extra-regional;GC=…	GT:GQ:MAPQP:SU:WR:PE:SR:SC:BND:COV:NEIGH10:PS:MS:RMS:RED:BCC:FCC:ICN:OCN:PROB	1/1:38:59.91:11:0:0:0:11:11:0.0:9:0:11:0:0:6:-1.0:-1.0:-1.0:0.369
AP012340.1	2199011	5353	C	<DUP>	.	PASS	SVMETHOD=DYSGUv1.6.2;SVTYPE=DUP;END=2199104;CHR2=AP012340.1;GRP=5353;NGRP=1;CT=5to3;CIPOS95=0;CIEND95=0;SVLEN=93;CONTIGA=aacccagaacttggtctaagtctcgtgggctcggatttgtttataagagacagTTGCTGACCGACATCGGTGCCGCGGACTTTTCCGGCACCGGCTGTGCGATCTTCACCGTGAACCAAAGCGCCCCGATCGTCACGGTCTTGGTG;KIND=extra-regional;GC=56.16;NEXP=0;STRIDE=0;EXPSEQ=;RPOLY=0;OL=0;SU=3;WR=0;PE=3;SR=0;SC=1;BND=0;LPREC=1;RT=pe	GT:GQ:MAPQP:SU:WR:PE:SR:SC:BND:COV:NEIGH10:PS:MS:RMS:RED:BCC:FCC:ICN:OCN:PROB	0/1:14:36.0:3:0:3:0:1:0:0.0:3:3:3:0:0:15:-1.0:-1.0:-1.0:0.661
AP012340.1	2199485	5355	G	<INS>	.	PASS	SVMETHOD=DYSGUv1.6.2;SVTYPE=INS;END=2199485;CHR2=AP012340.1;GRP=5355;NGRP=1;CT=3to5;CIPOS95=0;CIEND95=0;SVLEN=151;CONTIGA=GACCCACACCGTGGACGTCGTCATTTCGATGATCAAGGCGACGTTGTTCGGGCTGATGGCCGGACTGATCGCCTGCTATAAGGGCATGTCGGTCGGTGGCGGCCCCGCCCGAGTCGGCCGGGCGGTGtaacaaaacctggtgttttgcttcaaagtctttttagtgatcaaaaaactcgtcaacccggtcggcataccaataa;RIGHT_SVINSSEQ=taacaaaacctggtgttttgcttcaaagtctttttagtgatcaaaaaactcgtcaacc…	GT:GQ:MAPQP:SU:WR:PE:SR:SC:BND:COV:NEIGH10:PS:MS:RMS:RED:BCC:FCC:ICN:OCN:PROB	1/1:28:55.25:8:0:0:0:8:8:0.0:3:8:0:0:0:14:-1.0:-1.0:-1.0:0.493
AP012340.1	2223219	5389	C	<DUP>	.	PASS	SVMETHOD=DYSGUv1.6.2;SVTYPE=DUP;END=2835114;CHR2=AP012340.1;GRP=5389;NGRP=1;CT=5to3;CIPOS95=0;CIEND95=0;SVLEN=611895;CONTIGA=CATCGCCGCGGTGCCGACCAGGATGCCGTCGATCGGCATCAATGGGAAGCCGTAGGCCTGCGCCCAGCGCCCGGACAAATATTCCGCAGCCCTTCTCGGGGTGCCAATGCCGCCaccgccgcatgtggattccgcggtgctcgtcgtccg;CONTIGB=CATCGCCGCGGTGCCGACCAGGATGCCGTCGATCGGCATCAATGGGAAGCCGTAGGCCTGCGCCCAGCGCCCGGACAAATATTCCGCAGCCCTTCTCGGGGTGCCAATGCCGCCa…	GT:GQ:MAPQP:SU:WR:PE:SR:SC:BND:COV:NEIGH10:PS:MS:RMS:RED:BCC:FCC:ICN:OCN:PROB	0/1:28:60.0:6:0:3:3:6:0:0.0:1:9:3:0:0:13:-1.0:-1.0:-1.0:0.591
AP012340.1	2227122	5395	G	<DUP>	.	PASS	SVMETHOD=DYSGUv1.6.2;SVTYPE=DUP;END=2227216;CHR2=AP012340.1;GRP=5395;NGRP=1;CT=5to3;CIPOS95=0;CIEND95=0;SVLEN=94;CONTIGA=gcagcgtgagatgtttattagagaCACGGGGCGGCGGCGACTAATACCACGAGCGCGCGTTCGATCCAGACCAGCGGATTACCCAAGACGCTGCCGGTCCCGGCGATCAGCGCCGCGG;KIND=extra-regional;GC=64.41;NEXP=0;STRIDE=0;EXPSEQ=;RPOLY=0;OL=0;SU=4;WR=0;PE=4;SR=0;SC=3;BND=0;LPREC=1;RT=pe	GT:GQ:MAPQP:SU:WR:PE:SR:SC:BND:COV:NEIGH10:PS:MS:RMS:RED:BCC:FCC:ICN:OCN:PROB	0/1:19:60.0:4:0:4:0:3:0:0.0:4:4:4:0:0:11:-1.0:-1.0:-1.0:0.747
AP012340.1	2231751	5405	T	<DEL>	.	PASS	SVMETHOD=DYSGUv1.6.2;SVTYPE=DEL;END=2232253;CHR2=AP012340.1;GRP=5405;NGRP=1;CT=3to5;CIPOS95=0;CIEND95=209;SVLEN=502;KIND=extra-regional;GC=0.0;NEXP=0;STRIDE=0;EXPSEQ=;RPOLY=0;OL=0;SU=3;WR=0;PE=3;SR=0;SC=0;BND=0;LPREC=1;RT=pe	GT:GQ:MAPQP:SU:WR:PE:SR:SC:BND:COV:NEIGH10:PS:MS:RMS:RED:BCC:FCC:ICN:OCN:PROB	1/1:14:60.0:3:0:3:0:0:0:0.0:6:3:3:0:0:16:-1.0:-1.0:-1.0:0.73
AP012340.1	2241220	5439	T	<INS>	.	lowProb	SVMETHOD=DYSGUv1.6.2;SVTYPE=INS;END=2241230;CHR2=AP012340.1;GRP=5439;NGRP=1;CT=5to3;CIPOS95=0;CIEND95=0;SVLEN=191;CONTIGB=atttgaagccgccgccccccccCGCCGGGGCGGTATCACCCGAACGCACCGCATAGCCGGCCAGGAAGTAGTCCCCAAGATCTTTGCGGCCCAAGAACTCCAGATC;LEFT_SVINSSEQ=atttgaagccgccgcccccccc;KIND=extra-regional;GC=65.09;NEXP=0;STRIDE=0;EXPSEQ=;RPOLY=0;OL=0;SU=11;WR=0;PE=0;SR=0;SC=11;BND=11;LPREC=0;RT=pe	GT:GQ:MAPQP:SU:WR:PE:SR:SC:BND:COV:NEIGH10:PS:MS:RMS:RED:BCC:FCC:ICN:OCN:PROB	1/1:38:57.27:11:0:0:0:11:11:0.0:7:0:11:0:0:7:-1.0:-1.0:-1.0:0.163
AP012340.1	2244317	5441	C	<DUP>	.	PASS	SVMETHOD=DYSGUv1.6.2;SVTYPE=DUP;END=2244399;CHR2=AP012340.1;GRP=5441;NGRP=1;CT=5to3;CIPOS95=0;CIEND95=0;SVLEN=82;CONTIGA=cccaaacccacatcatggtctaagtctcgtgggctcgtatatgtttataagagacaGGCGGTGCGCCGACTCGGACACGCAGCAGGGCTGCGTGACACCACCGGCCGCAAAGTCGTCGAGCTTCGCCCGGATATAGCC;KIND=extra-regional;GC=59.42;NEXP=0;STRIDE=0;EXPSEQ=;RPOLY=0;OL=0;SU=3;WR=0;PE=3;SR=0;SC=3;BND=0;LPREC=1;RT=pe	GT:GQ:MAPQP:SU:WR:PE:SR:SC:BND:COV:NEIGH10:PS:MS:RMS:RED:BCC:FCC:ICN:OCN:PROB	0/1:14:36.67:3:0:3:0:3:0:0.0:7:3:3:0:0:9:-1.0:-1.0:-1.0:0.699
AP012340.1	2246801	5447	T	<DEL>	.	PASS	SVMETHOD=DYSGUv1.6.2;SVTYPE=DEL;END=2247279;CHR2=AP012340.1;GRP=5447;NGRP=1;CT=3to5;CIPOS95=9;CIEND95=72;SVLEN=478;KIND=extra-regional;GC=0.0;NEXP=0;STRIDE=0;EXPSEQ=;RPOLY=0;OL=0;SU=3;WR=0;PE=3;SR=0;SC=0;BND=0;LPREC=1;RT=pe	GT:GQ:MAPQP:SU:WR:PE:SR:SC:BND:COV:NEIGH10:PS:MS:RMS:RED:BCC:FCC:ICN:OCN:PROB	1/1:14:60.0:3:0:3:0:0:0:0.0:7:3:3:0:0:21:-1.0:-1.0:-1.0:0.741
AP012340.1	2251590	5456	G	<DEL>	.	PASS	SVMETHOD=DYSGUv1.6.2;SVTYPE=DEL;END=2251972;CHR2=AP012340.1;GRP=5456;NGRP=1;CT=3to5;CIPOS95=167;CIEND95=101;SVLEN=382;KIND=extra-regional;GC=0.0;NEXP=0;STRIDE=0;EXPSEQ=;RPOLY=0;OL=0;SU=3;WR=0;PE=3;SR=0;SC=1;BND=0;LPREC=1;RT=pe	GT:GQ:MAPQP:SU:WR:PE:SR:SC:BND:COV:NEIGH10:PS:MS:RMS:RED:BCC:FCC:ICN:OCN:PROB	1/1:14:50.17:3:0:3:0:1:0:0.0:5:3:3:0:0:13:-1.0:-1.0:-1.0:0.694
AP012340.1	2263114	5470	C	<DEL>	.	PASS	SVMETHOD=DYSGUv1.6.2;SVTYPE=DEL;END=2263440;CHR2=AP012340.1;GRP=5470;NGRP=1;CT=3to5;CIPOS95=0;CIEND95=119;SVLEN=326;CONTIGA=ACATATACCGCCGCGTAGTCGTCGGCGAGCGACAACCGCATGCCGTCTGCCGTGTTGCCcgccatgtaaccaccattggtgccgcaagcgcccacaacgttgtttccaatgcggtccgtcgcccccccgaacgcgcgcatataaggc;KIND=extra-regional;GC=63.27;NEXP=0;STRIDE=0;EXPSEQ=;RPOLY=0;OL=0;SU=5;WR=0;PE=5;SR=0;SC=2;BND=0;LPREC=1;RT=pe	GT:GQ:MAPQP:SU:WR:PE:SR:SC:BND:COV:NEIGH10:PS:MS:RMS:RED:BCC:FCC:ICN:OCN:PROB	1/1:19:56.7:5:0:5:0:2:0:0.0:7:5:5:0:0:13:-1.0:-1.0:-1.0:0.744
AP012340.1	2269828	5478	C	<DEL>	.	PASS	SVMETHOD=DYSGUv1.6.2;SVTYPE=DEL;END=2270246;CHR2=AP012340.1;GRP=5478;NGRP=1;CT=3to5;CIPOS95=116;CIEND95=55;SVLEN=418;KIND=extra-regional;GC=0.0;NEXP=0;STRIDE=0;EXPSEQ=;RPOLY=0;OL=0;SU=4;WR=0;PE=4;SR=0;SC=1;BND=0;LPREC=1;RT=pe	GT:GQ:MAPQP:SU:WR:PE:SR:SC:BND:COV:NEIGH10:PS:MS:RMS:RED:BCC:FCC:ICN:OCN:PROB	1/1:17:55.38:4:0:4:0:1:0:0.0:9:4:4:0:0:12:-1.0:-1.0:-1.0:0.729
AP012340.1	2271247	5482	G	<INS>	.	PASS	SVMETHOD=DYSGUv1.6.2;SVTYPE=INS;END=2271247;CHR2=AP012340.1;GRP=5482;NGRP=1;CT=3to5;CIPOS95=0;CIEND95=0;SVLEN=220;CONTIGA=GCTCCGGTCGGAAGTGGTGCACGCCGATAGCGCCAACGCACACCAGGGCAGCAGCCGCCGAAGCGCGGATCAACGAGGTGACCGGCCGCTCCTGGGTGATCTCCACCTCGACCTTGACCGGCCGGggggggggcccgcccccccgg;RIGHT_SVINSSEQ=ggggggggcccgcccccccgg;KIND=extra-regional;GC=73.97;NEXP=0;STRIDE=0;EXPSEQ=;RPOLY=0;OL=0;SU=32;WR=0;PE=2;SR=0;SC=30;…	GT:GQ:MAPQP:SU:WR:PE:SR:SC:BND:COV:NEIGH10:PS:MS:RMS:RED:BCC:FCC:ICN:OCN:PROB	1/1:112:60.0:32:0:2:0:30:30:0.0:9:32:2:0:0:19:-1.0:-1.0:-1.0:0.576
AP012340.1	2272404	5493	C	<INV>	.	PASS	SVMETHOD=DYSGUv1.6.2;SVTYPE=INV;END=2273476;CHR2=AP012340.1;GRP=5493;NGRP=1;CT=3to3;CIPOS95=0;CIEND95=0;SVLEN=1072;CONTIGB=CGCGCCCGTGCCGCCGCACGCGGGTCGACCTTGTCGAGATAGCTGATCACCTCTTGGATCGACCGATGCAGGCTGTAAAGATCCAGACCGTAGAAGCCGGCTTGCCGCAGCGCGCCCGACcgagaaaatgcgttgtggcgcacctcgctac;KIND=extra-regional;GC=64.24;NEXP=0;STRIDE=0;EXPSEQ=;RPOLY=0;OL=0;SU=4;WR=0;PE=0;SR=4;SC=4;BND=0;LPREC=1;RT=pe	GT:GQ:MAPQP:SU:WR:PE:SR:SC:BND:COV:NEIGH10:PS:MS:RMS:RED:BCC:FCC:ICN:OCN:PROB	1/1:14:60.0:4:0:0:4:4:0:0.0:9:4:4:0:0:15:-1.0:-1.0:-1.0:0.733
AP012340.1	2278450	5518	G	<INS>	.	lowProb	SVMETHOD=DYSGUv1.6.2;SVTYPE=INS;END=2278450;CHR2=AP012340.1;GRP=5518;NGRP=1;CT=3to5;CIPOS95=0;CIEND95=0;SVLEN=304;CONTIGA=CATATGATCAGCTACGAAGATCTCGGCGTTTTCGGGTTGCTCAAGCGCTTTGCCAAAGGCCGGATCGTCCGGGCCAATGAGGTGGGTGTCGACGAATTCGCTGGGCTCAGCCCACAGGAGTTGGgcgccgatttgggcccgcctct;RIGHT_SVINSSEQ=gcgccgatttgggcccgcctct;KIND=extra-regional;GC=60.27;NEXP=0;STRIDE=0;EXPSEQ=;RPOLY=0;OL=0;SU=9;WR=0;PE=0;SR=0;SC=9;B…	GT:GQ:MAPQP:SU:WR:PE:SR:SC:BND:COV:NEIGH10:PS:MS:RMS:RED:BCC:FCC:ICN:OCN:PROB	1/1:31:57.33:9:0:0:0:9:9:0.0:7:9:0:0:0:4:-1.0:-1.0:-1.0:0.331
AP012340.1	2291457	5541	C	<DEL>	.	PASS	SVMETHOD=DYSGUv1.6.2;SVTYPE=DEL;END=2297470;CHR2=AP012340.1;GRP=5541;NGRP=1;CT=3to5;CIPOS95=104;CIEND95=1;SVLEN=6013;KIND=extra-regional;GC=0.0;NEXP=0;STRIDE=0;EXPSEQ=;RPOLY=0;OL=0;SU=3;WR=0;PE=3;SR=0;SC=0;BND=0;LPREC=1;RT=pe	GT:GQ:MAPQP:SU:WR:PE:SR:SC:BND:COV:NEIGH10:PS:MS:RMS:RED:BCC:FCC:ICN:OCN:PROB	1/1:14:38.0:3:0:3:0:0:0:0.0:7:3:3:0:0:39:-1.0:-1.0:-1.0:0.529
AP012340.1	2296347	5551	A	<INV>	.	PASS	SVMETHOD=DYSGUv1.6.2;SVTYPE=INV;END=2297087;CHR2=AP012340.1;GRP=5551;NGRP=1;CT=5to5;CIPOS95=0;CIEND95=0;SVLEN=740;CONTIGA=caacatcacgccagaagccatcgaccccgacaaggcgtTCCCACCGCCATATGCAACGCCACCAACGACGACGAACACGCCGTATCCACCGACACCGCCGGACCCTCCAACCCCAGCACATAGGCCACCCGACCCGAGGCGACGCTGGAC;KIND=extra-regional;GC=65.33;NEXP=0;STRIDE=0;EXPSEQ=;RPOLY=12;OL=0;SU=3;WR=0;PE=0;SR=3;SC=3;BND=0;LPREC=1;RT=pe	GT:GQ:MAPQP:SU:WR:PE:SR:SC:BND:COV:NEIGH10:PS:MS:RMS:RED:BCC:FCC:ICN:OCN:PROB	1/1:10:60.0:3:0:0:3:3:0:0.0:7:3:3:0:0:22:-1.0:-1.0:-1.0:0.775
AP012340.1	2296643	5553	G	<INS>	.	PASS	SVMETHOD=DYSGUv1.6.2;SVTYPE=INS;END=2296643;CHR2=AP012340.1;GRP=5553;NGRP=1;CT=3to5;CIPOS95=0;CIEND95=0;SVLEN=253;CONTIGA=GCCTTGCGTCATTACCCCGGCGAATACCCCGGTGGCGCTGCCGCGCAATCCGGTCGGATCGATACCGGCCCGCTCCAACGCCTCCCAGGACAACTCCAGCAACATCCGTTGCTGGGGGTCCATCGCGAGGGgggggcggggcccccccc;RIGHT_SVINSSEQ=gggggcggggcccccccc;KIND=extra-regional;GC=71.14;NEXP=0;STRIDE=0;EXPSEQ=;RPOLY=3;OL=0;SU=19;WR=0;PE=1;SR=0;SC=18;…	GT:GQ:MAPQP:SU:WR:PE:SR:SC:BND:COV:NEIGH10:PS:MS:RMS:RED:BCC:FCC:ICN:OCN:PROB	1/1:66:30.5:19:0:1:0:18:18:0.0:7:19:1:0:0:13:-1.0:-1.0:-1.0:0.599
AP012340.1	2305654	5581	C	<INS>	.	PASS	SVMETHOD=DYSGUv1.6.2;SVTYPE=INS;END=2305660;CHR2=AP012340.1;GRP=5581;NGRP=1;CT=5to3;CIPOS95=0;CIEND95=0;SVLEN=266;CONTIGA=ccccgcccggcacccccgcgtcgcccaccacccgggggcgtTTGCCGGGCACGAAGGGGCCGGCGCGGTCGGCGTAGCCGGAGAGGTGCCGAAACAGCCACGGCATGGGCAGGTACTCGCCGAAGGGCTGCACGATTGCCTTGTCGTGGCGGTCGGCCGGCCCGGTGCCGGGA;LEFT_SVINSSEQ=ccccgcccggcacccccgcgtcgcccaccacccgggggcgt;KIND=extra-regional;GC=76.3;NEXP=0;STRIDE=0;EXP…	GT:GQ:MAPQP:SU:WR:PE:SR:SC:BND:COV:NEIGH10:PS:MS:RMS:RED:BCC:FCC:ICN:OCN:PROB	1/1:28:60.0:8:0:0:0:8:8:0.0:8:0:8:0:0:10:-1.0:-1.0:-1.0:0.454
AP012340.1	2312573	5594	G	<INS>	.	lowProb	SVMETHOD=DYSGUv1.6.2;SVTYPE=INS;END=2312573;CHR2=AP012340.1;GRP=5594;NGRP=1;CT=3to5;CIPOS95=0;CIEND95=0;SVLEN=235;CONTIGA=GAATTGTGTTCGCCGCACTGATGGGCGTGGTAGCCGCCCAGGCTGTCCAGATCGTCGGGGCACTCCTCGTGATGTCTTTGCTGATCACCCCCGCCGCGGggggccccccgggggtgggttgccccggcgcccccct;RIGHT_SVINSSEQ=ggggccccccgggggtgggttgccccggcgcccccct;KIND=extra-regional;GC=71.32;NEXP=0;STRIDE=0;EXPSEQ=;RPOLY=0;OL=0;SU=8;WR=0;PE=0;SR=0;S…	GT:GQ:MAPQP:SU:WR:PE:SR:SC:BND:COV:NEIGH10:PS:MS:RMS:RED:BCC:FCC:ICN:OCN:PROB	1/1:28:59.0:8:0:0:0:8:8:0.0:3:8:0:0:0:15:-1.0:-1.0:-1.0:0.228
AP012340.1	2334268	5661	C	<INS>	.	lowProb	SVMETHOD=DYSGUv1.6.2;SVTYPE=INS;END=2334277;CHR2=AP012340.1;GRP=5661;NGRP=1;CT=3to5;CIPOS95=0;CIEND95=0;SVLEN=263;CONTIGB=AACTACGGCGTCCCCGACAACGAAACCGACCTACTGCGGTCGCCCAGGCCAAGGTGGCCACCAAACGCTGCTGGCATGCAGGTGGAGTGCACAGACACGGCAGCTGCAATAGCCTTACGCGGGTGACCAACACCCCCCCCccccccccccggcccgtggcccc;RIGHT_SVINSSEQ=ccccccccccggcccgtggcccc;KIND=extra-regional;GC=68.71;NEXP=0;STRIDE=0;EXPSEQ=;RPOLY=0;OL=0;SU=26;WR…	GT:GQ:MAPQP:SU:WR:PE:SR:SC:BND:COV:NEIGH10:PS:MS:RMS:RED:BCC:FCC:ICN:OCN:PROB	1/1:91:58.92:26:0:0:0:26:26:0.0:3:26:0:0:0:26:-1.0:-1.0:-1.0:0.323
AP012340.1	2343960	5681	G	<INS>	.	lowProb	SVMETHOD=DYSGUv1.6.2;SVTYPE=INS;END=2343960;CHR2=AP012340.1;GRP=5681;NGRP=1;CT=5to3;CIPOS95=0;CIEND95=0;SVLEN=239;CONTIGA=cccggccacccgggcccccCCGCGACCCGGTAATCGTGGTCAGCGGAGACCGCGACCTGCTGCAAGTGGTCGCCGACGATCCGGTCCCGGTCCGGGTGCTCTACCTGGGCCGCGGCCTTGCCAAGGCCACCTTGTTC;LEFT_SVINSSEQ=cccggccacccgggccccc;KIND=extra-regional;GC=72.99;NEXP=0;STRIDE=0;EXPSEQ=;RPOLY=0;OL=0;SU=14;WR=0;PE=0;SR=0;SC=14;BND=14;LPREC…	GT:GQ:MAPQP:SU:WR:PE:SR:SC:BND:COV:NEIGH10:PS:MS:RMS:RED:BCC:FCC:ICN:OCN:PROB	1/1:49:58.07:14:0:0:0:14:14:0.0:11:0:14:0:0:13:-1.0:-1.0:-1.0:0.362
AP012340.1	2346776	5689	G	<INS>	.	lowProb	SVMETHOD=DYSGUv1.6.2;SVTYPE=INS;END=2346776;CHR2=AP012340.1;GRP=5689;NGRP=1;CT=5to3;CIPOS95=0;CIEND95=0;SVLEN=208;CONTIGA=cgaaccccccccgcccgcCGCGACCGGTCAGTTGGGTGTACTCCCCCGGCGTCAGCGGCATGTGCTGCTCACCGTTGAACTTCACCAGCCGCTCCAGCACCACCGTGCGGGCCGGCATGTTGATACCGAGCGCCAGAGTCT;LEFT_SVINSSEQ=cgaaccccccccgcccgc;KIND=extra-regional;GC=68.79;NEXP=0;STRIDE=0;EXPSEQ=;RPOLY=0;OL=0;SU=10;WR=0;PE=0;SR=0;SC=10;BND=10;LP…	GT:GQ:MAPQP:SU:WR:PE:SR:SC:BND:COV:NEIGH10:PS:MS:RMS:RED:BCC:FCC:ICN:OCN:PROB	1/1:35:60.0:10:0:0:0:10:10:0.0:11:0:10:0:0:10:-1.0:-1.0:-1.0:0.262
AP012340.1	2347265	5691	G	<INS>	.	lowProb	SVMETHOD=DYSGUv1.6.2;SVTYPE=INS;END=2347267;CHR2=AP012340.1;GRP=5691;NGRP=1;CT=3to5;CIPOS95=0;CIEND95=0;SVLEN=238;CONTIGA=GGCATTGGGTGACCGCGGCGTCACAACCGGCCCGGGAGAACACGAAGGTGATCGCCGGCAACAGCCCTTCAGCGTCGAGTTTGGCGATCACCTCGGGTCGGCCGGGTGGCCGGTAGAAGCCGGGCCGGCCCGtggcgcgggggcgcggggggccctcggcc;RIGHT_SVINSSEQ=tggcgcgggggcgcggggggccctcggcc;KIND=extra-regional;GC=74.53;NEXP=0;STRIDE=0;EXPSEQ=;RPOLY=0;OL=0;SU=2…	GT:GQ:MAPQP:SU:WR:PE:SR:SC:BND:COV:NEIGH10:PS:MS:RMS:RED:BCC:FCC:ICN:OCN:PROB	1/1:98:59.21:28:0:0:0:28:28:0.0:11:28:0:0:0:16:-1.0:-1.0:-1.0:0.324
AP012340.1	2348021	5701	C	<DEL>	.	PASS	SVMETHOD=DYSGUv1.6.2;SVTYPE=DEL;END=2348089;CHR2=AP012340.1;GRP=5701;NGRP=1;CT=3to5;CIPOS95=0;CIEND95=0;SVLEN=68;CONTIGA=CTGCAAGCCCGCTGCTGAAAGTCGTCGAGCGAGAACGGTAGTTCCGCGGTGAACCGGTCCAGCTCGGCCAGCTCAGTCACGTCGCCGCCGCCTCGCCAGTTGACCGCGCCCGCTCGCGGCTAGCGGGCCTACGTGACGTCGTCATGAGATCCGATGACCGATGGCGCCGGCACCGGCGAGGGCGGG;CONTIGB=gtccagctcggccagctcagtcacgtcgccgccgcCTCGCCAGTTGACCGCGCCCGCTCGCGGCTAGCGGGCCTACGTGACGT…	GT:GQ:MAPQP:SU:WR:PE:SR:SC:BND:COV:NEIGH10:PS:MS:RMS:RED:BCC:FCC:ICN:OCN:PROB	1/1:22:56.0:44:12:0:0:20:0:0.0:11:19:13:0:0:22:-1.0:-1.0:-1.0:0.954
AP012340.1	2353866	5712	G	<INS>	.	lowProb	SVMETHOD=DYSGUv1.6.2;SVTYPE=INS;END=2353866;CHR2=AP012340.1;GRP=5712;NGRP=1;CT=3to5;CIPOS95=0;CIEND95=0;SVLEN=247;CONTIGA=TTGCCGATCAGCCCCGCTGACCCGCCGGCTCCCCCGGCAACCCCGGGGCTCGTGCTGTCGCCACCGTTGCCGCCGTTGCCCCACAAGATGCCGCCGTCCCCGCCGGGCTGTCCCACCGGACCACTGGCCCCGgggggggcggcgccgccc;RIGHT_SVINSSEQ=gggggggcggcgccgccc;KIND=extra-regional;GC=79.33;NEXP=11;STRIDE=1;EXPSEQ=gggggggcggc;RPOLY=22;OL=0;SU=29;WR=0;PE…	GT:GQ:MAPQP:SU:WR:PE:SR:SC:BND:COV:NEIGH10:PS:MS:RMS:RED:BCC:FCC:ICN:OCN:PROB	1/1:102:56.52:29:0:0:0:29:29:0.0:13:29:0:0:0:7:-1.0:-1.0:-1.0:0.312
AP012340.1	2354950	5718	G	<INS>	.	lowProb	SVMETHOD=DYSGUv1.6.2;SVTYPE=INS;END=2354965;CHR2=AP012340.1;GRP=5718;NGRP=1;CT=3to5;CIPOS95=0;CIEND95=0;SVLEN=212;CONTIGA=TTTGGCCGGGCATCTTGGTGCGCGGCTTTTCTCGATCATCGCCTGGCGGACCTACCTCGTTCGCGACCCGCACGCACTGAGTCTGCTCGATGCCGCCCTGGCCGAACACGCCGGCGCGTGGGGGgcccgggggggccccccacacgc;CONTIGB=CTACCTCGTTCGCGACCCGCACGCACTGAGTCTGCTCGATGCCGCCCTGGCCGAACACGCCGGCGCGTGGGGGGCGCGGTCGGCCCCCcaacacgtaaacgccatccacaacag;RIGHT_…	GT:GQ:MAPQP:SU:WR:PE:SR:SC:BND:COV:NEIGH10:PS:MS:RMS:RED:BCC:FCC:ICN:OCN:PROB	1/1:95:57.67:27:0:0:0:27:18:0.0:11:27:0:0:0:3:-1.0:-1.0:-1.0:0.368
AP012340.1	2359569	5736	C	<DEL>	.	PASS	SVMETHOD=DYSGUv1.6.2;SVTYPE=DEL;END=2359932;CHR2=AP012340.1;GRP=5736;NGRP=1;CT=3to5;CIPOS95=0;CIEND95=0;SVLEN=363;KIND=extra-regional;GC=0.0;NEXP=0;STRIDE=0;EXPSEQ=;RPOLY=0;OL=0;SU=6;WR=0;PE=6;SR=0;SC=0;BND=0;LPREC=1;RT=pe	GT:GQ:MAPQP:SU:WR:PE:SR:SC:BND:COV:NEIGH10:PS:MS:RMS:RED:BCC:FCC:ICN:OCN:PROB	1/1:22:60.0:6:0:6:0:0:0:0.0:7:6:6:0:0:18:-1.0:-1.0:-1.0:0.795
AP012340.1	2365327	5755	G	<INS>	.	PASS	SVMETHOD=DYSGUv1.6.2;SVTYPE=INS;END=2365451;CHR2=AP012340.1;GRP=5755;NGRP=1;CT=5to3;CIPOS95=0;CIEND95=0;SVLEN=57;CONTIGA=ggcgggcatcaagcaacGCCCGCCGACGATGCGGGCCGCGCAGCGGGCCGCTGAGGAGGCGGGCATCAAGCAACGCCCGCCGACGATGCGGGCCGCGCAGCGGGCCGCTGAGGAGGCGGGCATCAAGCAAGGCCCGCCGACCCAGAACAT;CONTIGB=CCGACGATGCGGGCCGCGCAGCGGGCCGCTGAGGAGGCGGGCATCAAGCAACGCCCGCCGACGATGCGGGCCGCGCAGCGGGCCGCTGAGGAGGCGGGCATCAAGCAACGCCCGCCGAC…	GT:GQ:MAPQP:SU:WR:PE:SR:SC:BND:COV:NEIGH10:PS:MS:RMS:RED:BCC:FCC:ICN:OCN:PROB	1/1:88:60.0:25:0:0:10:25:11:0.0:3:24:11:34:0:15:-1.0:-1.0:-1.0:0.935
AP012340.1	2384714	5804	G	<INS>	.	PASS	SVMETHOD=DYSGUv1.6.2;SVTYPE=INS;END=2384714;CHR2=AP012340.1;GRP=5804;NGRP=1;CT=3to5;CIPOS95=0;CIEND95=0;SVLEN=205;CONTIGA=GATCGCTACCACCGCCCTGGATGTCGAGGCCGCTTCCGATACGACTGAGCGCGATGGCTGCGCACTCGACATGCCAGCCTGGCCGGCCAGGCCCGAACGGGGACGGCCAGCTGGGCTCACCGGGgggggggggccggcccccc;CONTIGB=GTGAACTCGTGGTGCGGAAAGATCAGATCGCTACCACCGCCCTGGATGTCGAGGCCGCTTCCGATACGACTGAGCGCGATGGCTGCGCACTCGACATGCCAGCCTGGCCGGCCAGGCCCGAACGG…	GT:GQ:MAPQP:SU:WR:PE:SR:SC:BND:COV:NEIGH10:PS:MS:RMS:RED:BCC:FCC:ICN:OCN:PROB	1/1:63:59.1:18:0:0:0:18:10:0.0:4:18:0:0:0:26:-1.0:-1.0:-1.0:0.564
AP012340.1	2386587	5818	A	<INS>	.	lowProb	SVMETHOD=DYSGUv1.6.2;SVTYPE=INS;END=2386587;CHR2=AP012340.1;GRP=5818;NGRP=1;CT=5to3;CIPOS95=0;CIEND95=0;SVLEN=221;CONTIGA=ccccgcgcggcccccccccccCCGCGCCGCGGTTGGCTGGCTTTCGGAACAACTCAACGGCTCCCGTCGGGTCGGCTTGCCGTGGCAGAGCCTGGCCGCCTTCCTGCGGATCGGGACTCATCCACGTG;LEFT_SVINSSEQ=ccccgcgcggccccccccccc;KIND=extra-regional;GC=74.22;NEXP=11;STRIDE=1;EXPSEQ=ccccccccccc;RPOLY=6;OL=0;SU=22;WR=0;PE=0;SR=0;SC=22;BND=22;…	GT:GQ:MAPQP:SU:WR:PE:SR:SC:BND:COV:NEIGH10:PS:MS:RMS:RED:BCC:FCC:ICN:OCN:PROB	1/1:77:58.86:22:0:0:0:22:22:0.0:5:0:22:0:0:6:-1.0:-1.0:-1.0:0.243
AP012340.1	2394716	5841	T	<DEL>	.	PASS	SVMETHOD=DYSGUv1.6.2;SVTYPE=DEL;END=2394774;CHR2=AP012340.1;GRP=5841;NGRP=1;CT=3to5;CIPOS95=0;CIEND95=0;SVLEN=58;CONTIGA=GCCCCTGGCGCGCCGGGCCCGCGTCGTCGCCGAGCTGGATTTGCTTACGTGGGCTGATTGCCTGGCTCCTCCTCACCCCGTTNCCCGGGGCGCATCGTCGCCGAGCTCGATTTGATTGCCCGGCTCCTCCTCACCCCGTTACCCGGGGCGCATCGTCGCCGAGCTCGATT;KIND=extra-regional;GC=69.41;NEXP=0;STRIDE=0;EXPSEQ=;RPOLY=0;OL=0;SU=4;WR=2;PE=0;SR=0;SC=0;BND=0;LPREC=1;RT…	GT:GQ:MAPQP:SU:WR:PE:SR:SC:BND:COV:NEIGH10:PS:MS:RMS:RED:BCC:FCC:ICN:OCN:PROB	./.:.:54.0:4:2:0:0:0:0:0.0:6:0:2:0:0:9:-1.0:-1.0:-1.0:0.84
AP012340.1	2400805	5854	T	<INV>	.	PASS	SVMETHOD=DYSGUv1.6.2;SVTYPE=INV;END=2791681;CHR2=AP012340.1;GRP=5854;NGRP=1;CT=5to5;CIPOS95=0;CIEND95=0;SVLEN=390876;CONTIGB=gtcagtggtcgcaactacgaagtgcccgcagcgatggccgatgaggtcgaggcggcgttgccgggcagccgcACCACCGTCGCCGCCGGCCCCGCCGTCACCGACCAACCCGCCGTTACCACCGGCACCGCCCTTGCCGCCGTTCGCGCC;KIND=extra-regional;GC=74.0;NEXP=0;STRIDE=0;EXPSEQ=;RPOLY=0;OL=0;SU=4;WR=0;PE=0;SR=4;SC=4;BND=0;LPREC=1;RT=pe	GT:GQ:MAPQP:SU:WR:PE:SR:SC:BND:COV:NEIGH10:PS:MS:RMS:RED:BCC:FCC:ICN:OCN:PROB	1/1:14:60.0:4:0:0:4:4:0:0.0:5:4:4:0:0:20:-1.0:-1.0:-1.0:0.499
AP012340.1	2408648	5890	G	<INS>	.	PASS	SVMETHOD=DYSGUv1.6.2;SVTYPE=INS;END=2408648;CHR2=AP012340.1;GRP=5890;NGRP=1;CT=5to3;CIPOS95=0;CIEND95=0;SVLEN=206;CONTIGA=ttggggggggagagggcgcgagcgccggggggggcgcccccCACGCCCAGTTCCCCCGCGGCCGGCTCGCCGAGCCGGAAGCCGACCCGCACCTGCGCCGGTGAGCCGTCCAGCAGTGCGGCCGCTCGGCTGTCATCCAGCCCGGCCACCGCTACCCCGCCGGTCAGCAC;LEFT_SVINSSEQ=ttggggggggagagggcgcgagcgccggggggggcgccccc;KIND=extra-regional;GC=80.0;NEXP=0;STRIDE=0;EXPSEQ…	GT:GQ:MAPQP:SU:WR:PE:SR:SC:BND:COV:NEIGH10:PS:MS:RMS:RED:BCC:FCC:ICN:OCN:PROB	1/1:137:59.77:39:0:0:0:39:39:0.0:4:0:39:0:0:11:-1.0:-1.0:-1.0:0.49
AP012340.1	2414947	5911	C	<INS>	.	PASS	SVMETHOD=DYSGUv1.6.2;SVTYPE=INS;END=2414964;CHR2=AP012340.1;GRP=5911;NGRP=1;CT=5to3;CIPOS95=0;CIEND95=0;SVLEN=251;CONTIGA=cccaggggccccgggtgtgagaccaggtgGGCGGCCGCGCCCGCGAAAAAGCAGCCGCCGGCACGTCGCGTTCCAGGTATCCGACCCACGCATGCATGAGGGCGCGCACCCGGTCCACCCCGGGCGGCGCTGCCATCGCGGGAGCCACGACCTCGGCTTCGAAC;LEFT_SVINSSEQ=cccaggggccccgggtgtgagaccaggtg;KIND=extra-regional;GC=74.39;NEXP=0;STRIDE=0;EXPSEQ=;RPOLY=0;OL=0;SU…	GT:GQ:MAPQP:SU:WR:PE:SR:SC:BND:COV:NEIGH10:PS:MS:RMS:RED:BCC:FCC:ICN:OCN:PROB	1/1:42:31.5:12:0:1:0:11:11:0.0:3:1:12:0:0:11:-1.0:-1.0:-1.0:0.526
AP012340.1	2433576	5947	G	<INS>	.	lowProb	SVMETHOD=DYSGUv1.6.2;SVTYPE=INS;END=2433576;CHR2=AP012340.1;GRP=5947;NGRP=1;CT=3to5;CIPOS95=0;CIEND95=0;SVLEN=279;CONTIGA=GCGCTACATGGTCGTAGGCCCCCACCCAGGCCCACAACTCGATCGAATCCGTGCCGTCGATGCGGAGGAATTCTTCCAGGTCAAGACGAATCTGCTGGCGCGAGCGCCACAGTTGCGAGGCGGGCGGCGGgcgcgtggggcgcccaagggtgggccccccc;RIGHT_SVINSSEQ=gcgcgtggggcgcccaagggtgggccccccc;KIND=extra-regional;GC=69.57;NEXP=0;STRIDE=0;EXPSEQ=;RPOLY=9;OL=0;SU…	GT:GQ:MAPQP:SU:WR:PE:SR:SC:BND:COV:NEIGH10:PS:MS:RMS:RED:BCC:FCC:ICN:OCN:PROB	1/1:81:58.96:23:0:0:0:23:23:0.0:8:23:0:0:0:6:-1.0:-1.0:-1.0:0.427
AP012340.1	2440107	5966	T	<INS>	.	lowProb	SVMETHOD=DYSGUv1.6.2;SVTYPE=INS;END=2440107;CHR2=AP012340.1;GRP=5966;NGRP=1;CT=5to3;CIPOS95=0;CIEND95=0;SVLEN=186;CONTIGA=ccaccggcccgacaaacccccccccccCGCCGCACTACGGTCGACGGACCCGGCGACGCTTATCTACACCTCGGGCACCACCGGACGACCCAAGGGCTGCCAGTTGACCCAATCCAACCTGGTTCACGAGATTAAGGGCGCCAGGGCATATC;LEFT_SVINSSEQ=ccaccggcccgacaaaccccccccccc;KIND=extra-regional;GC=66.45;NEXP=11;STRIDE=1;EXPSEQ=ccccccccccc;RPOLY=5;OL=0;SU=1…	GT:GQ:MAPQP:SU:WR:PE:SR:SC:BND:COV:NEIGH10:PS:MS:RMS:RED:BCC:FCC:ICN:OCN:PROB	1/1:35:58.4:10:0:0:0:10:10:0.0:8:0:10:0:0:16:-1.0:-1.0:-1.0:0.329
AP012340.1	2440643	5971	G	<INS>	.	lowProb	SVMETHOD=DYSGUv1.6.2;SVTYPE=INS;END=2440643;CHR2=AP012340.1;GRP=5971;NGRP=1;CT=5to3;CIPOS95=0;CIEND95=0;SVLEN=254;CONTIGA=ggccccccccccgggggggggccccccccccccccccccccccccccccccccccccccccccCGCCGCTGGGTGCGCGGCTTGGTCACTTCTATCGCGGCGCCGGTCTCACCATCTACGAGGGATACGGCCTGAGCGGGACCAGTGGGGGCGTCGCCATCAGCCAGTTCAATGATCTAA;LEFT_SVINSSEQ=ggccccccccccgggggggggcccccccccccccccccccccccccccccccccccccccccc;KIND=extra-regiona…	GT:GQ:MAPQP:SU:WR:PE:SR:SC:BND:COV:NEIGH10:PS:MS:RMS:RED:BCC:FCC:ICN:OCN:PROB	1/1:126:58.83:36:0:0:0:36:36:0.0:8:0:36:0:0:22:-1.0:-1.0:-1.0:0.422
AP012340.1	2441774	5975	A	<INV>	.	PASS	SVMETHOD=DYSGUv1.6.2;SVTYPE=INV;END=2442493;CHR2=AP012340.1;GRP=5975;NGRP=1;CT=5to5;CIPOS95=0;CIEND95=0;SVLEN=719;CONTIGB=acgtgacgttcaccggcggcgtggcaACCGACGAACTCCCCCAGATAGGACTGGATGCCCCCGCGTCGGGGTGGAAAGTCGTTAGTTACCAACAGGACCCGGCTCACCTGGGTCAGGCTAGCGGGTCCACCTTGCGTGAGCAGACGCAA;KIND=extra-regional;GC=63.76;NEXP=0;STRIDE=0;EXPSEQ=;RPOLY=0;OL=0;SU=3;WR=0;PE=0;SR=3;SC=3;BND=0;LPREC=1;RT=pe	GT:GQ:MAPQP:SU:WR:PE:SR:SC:BND:COV:NEIGH10:PS:MS:RMS:RED:BCC:FCC:ICN:OCN:PROB	1/1:10:60.0:3:0:0:3:3:0:0.0:8:3:3:0:0:13:-1.0:-1.0:-1.0:0.696
AP012340.1	2453836	6006	G	<DEL>	.	PASS	SVMETHOD=DYSGUv1.6.2;SVTYPE=DEL;END=2454350;CHR2=AP012340.1;GRP=6006;NGRP=1;CT=3to5;CIPOS95=0;CIEND95=26;SVLEN=514;CONTIGA=GGATGTACACATTGTGCTGTGTCCGTCGGCGCCCGGCGGCATCGACGTAAGTCACCGAGTTAATGTCACCCGGCGCCTTGGTACCGGTCACCGAATAGGTGACTTGCCGCGGACCGGTCGGCGTGGTGGTCGTGGGCGGCGGTGGCGCCCCCGTTGTGGTGGTCGgcggggggggggccctgggtgtggcccgggggggcgggggtggggggg;KIND=extra-regional;GC=72.3;NEXP=11;STRIDE=1;EXPSEQ=gcgggggggg…	GT:GQ:MAPQP:SU:WR:PE:SR:SC:BND:COV:NEIGH10:PS:MS:RMS:RED:BCC:FCC:ICN:OCN:PROB	1/1:14:56.33:3:0:3:0:2:0:0.0:5:3:3:0:0:23:-1.0:-1.0:-1.0:0.705
AP012340.1	2460654	6034	G	<DEL>	.	PASS	SVMETHOD=DYSGUv1.6.2;SVTYPE=DEL;END=2461155;CHR2=AP012340.1;GRP=6034;NGRP=1;CT=3to5;CIPOS95=43;CIEND95=34;SVLEN=501;KIND=extra-regional;GC=0.0;NEXP=0;STRIDE=0;EXPSEQ=;RPOLY=0;OL=0;SU=4;WR=0;PE=4;SR=0;SC=0;BND=0;LPREC=1;RT=pe	GT:GQ:MAPQP:SU:WR:PE:SR:SC:BND:COV:NEIGH10:PS:MS:RMS:RED:BCC:FCC:ICN:OCN:PROB	1/1:17:60.0:4:0:4:0:0:0:0.0:5:4:4:0:0:59:-1.0:-1.0:-1.0:0.726
AP012340.1	2463753	6052	G	<INS>	.	lowProb	SVMETHOD=DYSGUv1.6.2;SVTYPE=INS;END=2463753;CHR2=AP012340.1;GRP=6052;NGRP=1;CT=3to5;CIPOS95=0;CIEND95=0;SVLEN=258;CONTIGA=GTCATCGATCCAGCGAACCGGGCCACGGGCTGGCGCTGGCAGCCCTCGGGCTGGACCCGATCGTGGACCTTCACATGCGGCTGGGCGAGGGAACCGGCGCCGCGGTGGCGTTGATGGTGTTGCGgggcgcgggggcgggggggtggtcggtggg;RIGHT_SVINSSEQ=gggcgcgggggcgggggggtggtcggtggg;KIND=extra-regional;GC=74.68;NEXP=10;STRIDE=1;EXPSEQ=gggcgcgggg;RPOLY=1;OL=0…	GT:GQ:MAPQP:SU:WR:PE:SR:SC:BND:COV:NEIGH10:PS:MS:RMS:RED:BCC:FCC:ICN:OCN:PROB	1/1:49:59.0:14:0:0:0:14:14:0.0:5:14:0:0:0:16:-1.0:-1.0:-1.0:0.428
AP012340.1	2490411	6118	G	<INS>	.	lowProb	SVMETHOD=DYSGUv1.6.2;SVTYPE=INS;END=2490411;CHR2=AP012340.1;GRP=6118;NGRP=1;CT=5to3;CIPOS95=0;CIEND95=0;SVLEN=194;CONTIGA=ccggccccccccccccccgccccccCCGACGCCGGCTGGCATCTGAAGCTGCCGGCCGGACCCGACAAGCGCACCGAGATGCGAGCACCGCTGTCCGCATCAGGCGACGCTGTGCCGGCCGAGTTGTTGGATGTGGTGCTGGCG;LEFT_SVINSSEQ=ccggccccccccccccccgcccccc;KIND=extra-regional;GC=75.0;NEXP=21;STRIDE=1;EXPSEQ=ccccccccccccccgcccccc;RPOLY=1;OL=0;SU=25…	GT:GQ:MAPQP:SU:WR:PE:SR:SC:BND:COV:NEIGH10:PS:MS:RMS:RED:BCC:FCC:ICN:OCN:PROB	1/1:88:59.84:25:0:0:0:25:25:0.0:5:0:25:0:0:19:-1.0:-1.0:-1.0:0.24
AP012340.1	2491420	6125	G	<DEL>	.	PASS	SVMETHOD=DYSGUv1.6.2;SVTYPE=DEL;END=2491959;CHR2=AP012340.1;GRP=6125;NGRP=1;CT=3to5;CIPOS95=1;CIEND95=81;SVLEN=539;KIND=extra-regional;GC=0.0;NEXP=0;STRIDE=0;EXPSEQ=;RPOLY=0;OL=0;SU=3;WR=0;PE=3;SR=0;SC=0;BND=0;LPREC=1;RT=pe	GT:GQ:MAPQP:SU:WR:PE:SR:SC:BND:COV:NEIGH10:PS:MS:RMS:RED:BCC:FCC:ICN:OCN:PROB	1/1:14:60.0:3:0:3:0:0:0:0.0:5:3:3:0:0:15:-1.0:-1.0:-1.0:0.723
AP012340.1	2495030	6135	A	<DEL>	.	PASS	SVMETHOD=DYSGUv1.6.2;SVTYPE=DEL;END=2495575;CHR2=AP012340.1;GRP=6135;NGRP=1;CT=3to5;CIPOS95=0;CIEND95=225;SVLEN=545;KIND=extra-regional;GC=0.0;NEXP=0;STRIDE=0;EXPSEQ=;RPOLY=0;OL=0;SU=3;WR=0;PE=2;SR=1;SC=2;BND=0;LPREC=1;RT=pe	GT:GQ:MAPQP:SU:WR:PE:SR:SC:BND:COV:NEIGH10:PS:MS:RMS:RED:BCC:FCC:ICN:OCN:PROB	1/1:12:60.0:3:0:2:1:2:0:0.0:5:3:3:0:0:17:-1.0:-1.0:-1.0:0.741
AP012340.1	2518919	6204	G	<INS>	.	lowProb	SVMETHOD=DYSGUv1.6.2;SVTYPE=INS;END=2518919;CHR2=AP012340.1;GRP=6204;NGRP=1;CT=3to5;CIPOS95=0;CIEND95=0;SVLEN=306;CONTIGA=CCTGGTCAACGATCGCGCCAACCGAATGCGCTGGCCACACGGGCGGATGCGCTATTACATCGCGATGCTCGCCGAACTGTCGCGGCTGCGGCCGTTGgcggtgcggcgggtggtc;RIGHT_SVINSSEQ=gcggtgcggcgggtggtc;KIND=extra-regional;GC=68.7;NEXP=0;STRIDE=0;EXPSEQ=;RPOLY=0;OL=0;SU=13;WR=0;PE=0;SR=0;SC=13;BND=13;LPREC=0;RT=pe	GT:GQ:MAPQP:SU:WR:PE:SR:SC:BND:COV:NEIGH10:PS:MS:RMS:RED:BCC:FCC:ICN:OCN:PROB	1/1:45:56.69:13:0:0:0:13:13:0.0:2:13:0:0:0:14:-1.0:-1.0:-1.0:0.328
AP012340.1	2519032	6207	A	<DUP>	.	lowProb	SVMETHOD=DYSGUv1.6.2;SVTYPE=DUP;END=3223710;CHR2=AP012340.1;GRP=6207;NGRP=1;CT=5to3;CIPOS95=0;CIEND95=0;SVLEN=704678;CONTIGA=tgagttcccCCACTCGGGCGGCCTGCTCGACATCACCATGGCCCAGTCGGATTCCCGTACCAAGTTGCTCCGCCTGTTCCCCACCATTTTCAAAGGCGCCCATGTCGAGCTTGACGAGGTGAGCACCACACGAGCCAAGACAGTCCACGT;KIND=extra-regional;GC=60.67;NEXP=0;STRIDE=0;EXPSEQ=;RPOLY=0;OL=0;SU=3;WR=0;PE=3;SR=0;SC=3;BND=0;LPREC=1;RT=pe	GT:GQ:MAPQP:SU:WR:PE:SR:SC:BND:COV:NEIGH10:PS:MS:RMS:RED:BCC:FCC:ICN:OCN:PROB	0/1:14:60.0:3:0:3:0:3:0:0.0:2:3:3:0:0:24:-1.0:-1.0:-1.0:0.377
AP012340.1	2551045	6273	A	<DEL>	.	PASS	SVMETHOD=DYSGUv1.6.2;SVTYPE=DEL;END=2551356;CHR2=AP012340.1;GRP=6273;NGRP=1;CT=3to5;CIPOS95=197;CIEND95=187;SVLEN=311;KIND=extra-regional;GC=0.0;NEXP=0;STRIDE=0;EXPSEQ=;RPOLY=0;OL=0;SU=4;WR=0;PE=4;SR=0;SC=1;BND=0;LPREC=1;RT=pe	GT:GQ:MAPQP:SU:WR:PE:SR:SC:BND:COV:NEIGH10:PS:MS:RMS:RED:BCC:FCC:ICN:OCN:PROB	1/1:17:60.0:4:0:4:0:1:0:0.0:7:4:4:0:0:30:-1.0:-1.0:-1.0:0.715
AP012340.1	2551265	6287	C	<DUP>	.	PASS	SVMETHOD=DYSGUv1.6.2;SVTYPE=DUP;END=2551320;CHR2=AP012340.1;GRP=6287;NGRP=1;CT=5to3;CIPOS95=0;CIEND95=0;SVLEN=55;CONTIGA=cctacaGAGCGCCGGTAGCGCGTCCAGAGAACCGCTAGCGCCAACACGATCACCTCGGGTG;KIND=extra-regional;GC=65.57;NEXP=0;STRIDE=0;EXPSEQ=;RPOLY=0;OL=0;SU=3;WR=0;PE=3;SR=0;SC=3;BND=0;LPREC=1;RT=pe	GT:GQ:MAPQP:SU:WR:PE:SR:SC:BND:COV:NEIGH10:PS:MS:RMS:RED:BCC:FCC:ICN:OCN:PROB	0/1:14:15.0:3:0:3:0:3:0:0.0:7:3:3:0:0:20:-1.0:-1.0:-1.0:0.554
AP012340.1	2551820	6289	G	<INV>	.	PASS	SVMETHOD=DYSGUv1.6.2;SVTYPE=INV;END=2552445;CHR2=AP012340.1;GRP=6289;NGRP=1;CT=5to5;CIPOS95=0;CIEND95=0;SVLEN=625;CONTIGB=cggtcacgtcctctggaacgtcgtCGGGCACCGTGTGCTCGCGCCCGACCTGATCGGCTTCGGCCGCTCCGACAAGCCGACTCGCATCGAGGACTACACCTACCTGCGGCACGTCGAGTGGGTGACGTCCTGGTTCGAGAATCTCGACC;KIND=extra-regional;GC=65.77;NEXP=0;STRIDE=0;EXPSEQ=;RPOLY=0;OL=0;SU=3;WR=0;PE=1;SR=2;SC=2;BND=0;LPREC=1;RT=pe	GT:GQ:MAPQP:SU:WR:PE:SR:SC:BND:COV:NEIGH10:PS:MS:RMS:RED:BCC:FCC:ICN:OCN:PROB	1/1:10:60.0:3:0:1:2:2:0:0.0:7:3:3:0:0:29:-1.0:-1.0:-1.0:0.8
AP012340.1	2556315	6302	T	<INV>	.	PASS	SVMETHOD=DYSGUv1.6.2;SVTYPE=INV;END=2556420;CHR2=AP012340.1;GRP=6302;NGRP=1;CT=5to5;CIPOS95=0;CIEND95=0;SVLEN=105;CONTIGB=ccgaggaactgatcggtcagttcggcatcggcttctactcgtcgttcatGGTGCCCGACTTGGCCAGCGTGCCAATCAGATCCACCACCTCCTCGCGCGCCATCCCGATGCCGTTGTCACGAACGGTAAGAGTCCTTGCAGCTTTGTCTG;KIND=extra-regional;GC=59.33;NEXP=0;STRIDE=0;EXPSEQ=;RPOLY=0;OL=0;SU=3;WR=0;PE=0;SR=3;SC=3;BND=0;LPREC=1;RT=pe	GT:GQ:MAPQP:SU:WR:PE:SR:SC:BND:COV:NEIGH10:PS:MS:RMS:RED:BCC:FCC:ICN:OCN:PROB	1/1:10:60.0:3:0:0:3:3:0:0.0:7:3:3:0:0:0:-1.0:-1.0:-1.0:0.769
AP012340.1	2573863	6333	G	<INS>	.	PASS	SVMETHOD=DYSGUv1.6.2;SVTYPE=INS;END=2573863;CHR2=AP012340.1;GRP=6333;NGRP=1;CT=5to3;CIPOS95=0;CIEND95=0;SVLEN=231;CONTIGA=ccgggggggccgggcgagggcgggcCACCGGCCTGTTCCGCACGCTGTACGTGCTGCCCTGGATCTGTGCACCGCTGGCGATCGCGGTGATGTGGCGCTGGATTCTGGCGCCCACCGACGGCGCGATCAGCACTGTGCTCGGACACCGCATCGA;LEFT_SVINSSEQ=ccgggggggccgggcgagggcgggc;KIND=extra-regional;GC=72.08;NEXP=0;STRIDE=0;EXPSEQ=;RPOLY=0;OL=0;SU=43;WR=0;PE=1;…	GT:GQ:MAPQP:SU:WR:PE:SR:SC:BND:COV:NEIGH10:PS:MS:RMS:RED:BCC:FCC:ICN:OCN:PROB	1/1:151:42.0:43:0:1:0:42:42:0.0:5:1:43:0:0:27:-1.0:-1.0:-1.0:0.708
AP012340.1	2578684	6347	G	<INV>	.	PASS	SVMETHOD=DYSGUv1.6.2;SVTYPE=INV;END=2579846;CHR2=AP012340.1;GRP=6347;NGRP=1;CT=5to5;CIPOS95=86;CIEND95=0;SVLEN=1162;KIND=extra-regional;GC=0.0;NEXP=0;STRIDE=0;EXPSEQ=;RPOLY=0;OL=0;SU=3;WR=0;PE=3;SR=0;SC=1;BND=0;LPREC=1;RT=pe	GT:GQ:MAPQP:SU:WR:PE:SR:SC:BND:COV:NEIGH10:PS:MS:RMS:RED:BCC:FCC:ICN:OCN:PROB	1/1:10:55.83:3:0:3:0:1:0:0.0:7:0:6:0:0:16:-1.0:-1.0:-1.0:0.505
AP012340.1	2581722	6365	G	<INS>	.	lowProb	SVMETHOD=DYSGUv1.6.2;SVTYPE=INS;END=2581722;CHR2=AP012340.1;GRP=6365;NGRP=1;CT=5to3;CIPOS95=0;CIEND95=0;SVLEN=256;CONTIGA=gggggggggcggggccgcccccccCCCGCGCCGCCACCTAGGAGTGCAATATCAGGCTCTCTATCGCCACCGCTGTCCCGCTGGCCATGGCAGTGATCGCAAGCGTCACCCAGTCGGCAAGTTTGGGTCGCCCAGGATGCGCTGACAGCTGGCC;LEFT_SVINSSEQ=gggggggggcggggccgccccccc;KIND=extra-regional;GC=70.78;NEXP=0;STRIDE=0;EXPSEQ=;RPOLY=7;OL=0;SU=20;WR=0;PE=0;S…	GT:GQ:MAPQP:SU:WR:PE:SR:SC:BND:COV:NEIGH10:PS:MS:RMS:RED:BCC:FCC:ICN:OCN:PROB	1/1:70:56.4:20:0:0:0:20:20:0.0:7:0:20:0:0:16:-1.0:-1.0:-1.0:0.353
AP012340.1	2586969	6373	T	<DEL>	.	PASS	SVMETHOD=DYSGUv1.6.2;SVTYPE=DEL;END=2587318;CHR2=AP012340.1;GRP=6373;NGRP=1;CT=3to5;CIPOS95=167;CIEND95=138;SVLEN=349;KIND=extra-regional;GC=0.0;NEXP=0;STRIDE=0;EXPSEQ=;RPOLY=0;OL=0;SU=3;WR=0;PE=3;SR=0;SC=0;BND=0;LPREC=1;RT=pe	GT:GQ:MAPQP:SU:WR:PE:SR:SC:BND:COV:NEIGH10:PS:MS:RMS:RED:BCC:FCC:ICN:OCN:PROB	1/1:14:60.0:3:0:3:0:0:0:0.0:7:3:3:0:0:10:-1.0:-1.0:-1.0:0.724
AP012340.1	2592009	6380	T	<DEL>	.	PASS	SVMETHOD=DYSGUv1.6.2;SVTYPE=DEL;END=2592344;CHR2=AP012340.1;GRP=6380;NGRP=1;CT=3to5;CIPOS95=165;CIEND95=228;SVLEN=335;KIND=extra-regional;GC=0.0;NEXP=0;STRIDE=0;EXPSEQ=;RPOLY=0;OL=0;SU=3;WR=0;PE=3;SR=0;SC=0;BND=0;LPREC=1;RT=pe	GT:GQ:MAPQP:SU:WR:PE:SR:SC:BND:COV:NEIGH10:PS:MS:RMS:RED:BCC:FCC:ICN:OCN:PROB	1/1:14:60.0:3:0:3:0:0:0:0.0:3:3:3:0:0:9:-1.0:-1.0:-1.0:0.734
AP012340.1	2607142	6393	G	<INS>	.	lowProb	SVMETHOD=DYSGUv1.6.2;SVTYPE=INS;END=2607142;CHR2=AP012340.1;GRP=6393;NGRP=1;CT=3to5;CIPOS95=0;CIEND95=0;SVLEN=225;CONTIGA=GTCGAACACCGGGCCGGCCAACGCCGGGTACTGCAACGCCGATTTGAGTGCCTCACGCTGTGGCCACAGGGTCGGGTCACGCGGATCAGGTCGGACTGCGAGTTCGGTCGGGGGGCCGGCGGTGGGggggggggggggcccggg;RIGHT_SVINSSEQ=ggggggggggggcccggg;KIND=extra-regional;GC=74.31;NEXP=11;STRIDE=1;EXPSEQ=ggggggggggg;RPOLY=9;OL=0;SU=31;WR=0;PE=0;SR=0…	GT:GQ:MAPQP:SU:WR:PE:SR:SC:BND:COV:NEIGH10:PS:MS:RMS:RED:BCC:FCC:ICN:OCN:PROB	1/1:109:57.45:31:0:0:0:31:31:0.0:3:31:0:0:0:6:-1.0:-1.0:-1.0:0.372
AP012340.1	2615986	6412	G	<INV>	.	PASS	SVMETHOD=DYSGUv1.6.2;SVTYPE=INV;END=2616541;CHR2=AP012340.1;GRP=6412;NGRP=1;CT=5to5;CIPOS95=0;CIEND95=0;SVLEN=555;CONTIGA=caatcccgcgcccgccCCGGCAGCCAGTTGTCGTTGGCGCCGCCGTTCCACGAGTTGTGCATGCCGATCCAGCTGTGGTCCGGGTCGTTGACGCATTCGCCGGCGACCAGCGGGCCCCGGGTGGTGTCGAAGCGATATGGAAGGGTGACGC;KIND=extra-regional;GC=68.87;NEXP=0;STRIDE=0;EXPSEQ=;RPOLY=0;OL=0;SU=3;WR=0;PE=3;SR=0;SC=3;BND=0;LPREC=1;RT=pe	GT:GQ:MAPQP:SU:WR:PE:SR:SC:BND:COV:NEIGH10:PS:MS:RMS:RED:BCC:FCC:ICN:OCN:PROB	1/1:10:60.0:3:0:3:0:3:0:0.0:3:0:6:0:0:9:-1.0:-1.0:-1.0:0.545
AP012340.1	2632867	6433	T	<INS>	.	lowProb	SVMETHOD=DYSGUv1.6.2;SVTYPE=INS;END=2632867;CHR2=AP012340.1;GRP=6433;NGRP=1;CT=5to3;CIPOS95=0;CIEND95=0;SVLEN=288;CONTIGA=cgcccccccccccgggcgcgggtgcagcgccggcgcggccccccccaCCTCACCGGCCAGGCGTTCGGCGGTTTCCAGTATCGCGCATCCGCAGGTGTAGCGGCCGTAATCGGCGACGATGTCGGTGGCGAACGC;LEFT_SVINSSEQ=cgcccccccccccgggcgcgggtgcagcgccggcgcggcccccccca;KIND=extra-regional;GC=76.3;NEXP=0;STRIDE=0;EXPSEQ=;RPOLY=3;OL=0;SU=8;WR=0;PE=0…	GT:GQ:MAPQP:SU:WR:PE:SR:SC:BND:COV:NEIGH10:PS:MS:RMS:RED:BCC:FCC:ICN:OCN:PROB	1/1:28:52.88:8:0:0:0:8:8:0.0:3:0:8:0:0:18:-1.0:-1.0:-1.0:0.224
AP012340.1	2637159	6442	G	<INV>	.	PASS	SVMETHOD=DYSGUv1.6.2;SVTYPE=INV;END=2637586;CHR2=AP012340.1;GRP=6442;NGRP=1;CT=5to5;CIPOS95=39;CIEND95=64;SVLEN=427;KIND=extra-regional;GC=0.0;NEXP=0;STRIDE=0;EXPSEQ=;RPOLY=0;OL=0;SU=3;WR=0;PE=2;SR=1;SC=1;BND=0;LPREC=1;RT=pe	GT:GQ:MAPQP:SU:WR:PE:SR:SC:BND:COV:NEIGH10:PS:MS:RMS:RED:BCC:FCC:ICN:OCN:PROB	1/1:10:60.0:3:0:2:1:1:0:0.0:3:1:5:0:0:10:-1.0:-1.0:-1.0:0.678
AP012340.1	2651982	6466	C	<DUP>	.	PASS	SVMETHOD=DYSGUv1.6.2;SVTYPE=DUP;END=2652056;CHR2=AP012340.1;GRP=6466;NGRP=1;CT=5to3;CIPOS95=0;CIEND95=0;SVLEN=74;KIND=extra-regional;GC=0.0;NEXP=0;STRIDE=0;EXPSEQ=;RPOLY=0;OL=0;SU=5;WR=0;PE=5;SR=0;SC=0;BND=0;LPREC=1;RT=pe	GT:GQ:MAPQP:SU:WR:PE:SR:SC:BND:COV:NEIGH10:PS:MS:RMS:RED:BCC:FCC:ICN:OCN:PROB	0/1:23:33.3:5:0:5:0:0:0:0.0:1:5:5:0:0:18:-1.0:-1.0:-1.0:0.714
AP012340.1	2683786	6509	A	<DEL>	.	PASS	SVMETHOD=DYSGUv1.6.2;SVTYPE=DEL;END=2684454;CHR2=AP012340.1;GRP=6509;NGRP=1;CT=3to5;CIPOS95=19;CIEND95=70;SVLEN=668;KIND=extra-regional;GC=0.0;NEXP=0;STRIDE=0;EXPSEQ=;RPOLY=0;OL=0;SU=3;WR=0;PE=3;SR=0;SC=0;BND=0;LPREC=1;RT=pe	GT:GQ:MAPQP:SU:WR:PE:SR:SC:BND:COV:NEIGH10:PS:MS:RMS:RED:BCC:FCC:ICN:OCN:PROB	1/1:14:60.0:3:0:3:0:0:0:0.0:3:3:3:0:0:31:-1.0:-1.0:-1.0:0.769
AP012340.1	2689440	6524	A	<INS>	.	lowProb	SVMETHOD=DYSGUv1.6.2;SVTYPE=INS;END=2689451;CHR2=AP012340.1;GRP=6524;NGRP=1;CT=5to3;CIPOS95=0;CIEND95=0;SVLEN=266;CONTIGA=atgcccagaagaccaaaaacccccaaaatgcgggcctaaaggggcttTTTTGCGTCTGCTCGGCAAGCGTCAACTCAATTCGCTGATCCTGTCCATCATCGCGTGTGCGATATCGACGGCGCTGGTGCTGATGTCGGCCGACCCCTGATCCGACGGGTGGGTGATGCCAAAGAAGGTGACCGCGACCT;LEFT_SVINSSEQ=atgcccagaagaccaaaaacccccaaaatgcgggcctaaaggggctt;KIND=extra-regional;GC=57.…	GT:GQ:MAPQP:SU:WR:PE:SR:SC:BND:COV:NEIGH10:PS:MS:RMS:RED:BCC:FCC:ICN:OCN:PROB	1/1:95:59.33:27:0:0:0:27:27:0.0:3:0:27:0:0:13:-1.0:-1.0:-1.0:0.303
AP012340.1	2705698	6556	A	<INS>	.	lowProb	SVMETHOD=DYSGUv1.6.2;SVTYPE=INS;END=2705698;CHR2=AP012340.1;GRP=6556;NGRP=1;CT=5to3;CIPOS95=0;CIEND95=0;SVLEN=296;CONTIGA=gcccccccccccccccccCGGGCCACTGGCGACAGTCGCGGTTGAACCCAGGCGTAGCCGTCGCGGACCCACCGTCGCAGCCAAGACGGACGTACATAGCGGATGAGCTCACGCAGCGCCGTCGGTAATACCGACGGCAGCGAATC;LEFT_SVINSSEQ=gccccccccccccccccc;KIND=extra-regional;GC=70.55;NEXP=0;STRIDE=0;EXPSEQ=;RPOLY=0;OL=0;SU=53;WR=0;PE=0;SR=0;SC=53;BND=…	GT:GQ:MAPQP:SU:WR:PE:SR:SC:BND:COV:NEIGH10:PS:MS:RMS:RED:BCC:FCC:ICN:OCN:PROB	1/1:186:58.3:53:0:0:0:53:53:0.0:1:0:53:0:0:18:-1.0:-1.0:-1.0:0.341
AP012340.1	2721467	6579	A	<DEL>	.	PASS	SVMETHOD=DYSGUv1.6.2;SVTYPE=DEL;END=2721801;CHR2=AP012340.1;GRP=6579;NGRP=1;CT=3to5;CIPOS95=171;CIEND95=202;SVLEN=334;KIND=extra-regional;GC=0.0;NEXP=0;STRIDE=0;EXPSEQ=;RPOLY=0;OL=0;SU=4;WR=0;PE=4;SR=0;SC=0;BND=0;LPREC=1;RT=pe	GT:GQ:MAPQP:SU:WR:PE:SR:SC:BND:COV:NEIGH10:PS:MS:RMS:RED:BCC:FCC:ICN:OCN:PROB	1/1:17:60.0:4:0:4:0:0:0:0.0:7:4:4:0:0:21:-1.0:-1.0:-1.0:0.828
AP012340.1	2726498	6584	G	<INS>	.	lowProb	SVMETHOD=DYSGUv1.6.2;SVTYPE=INS;END=2726499;CHR2=AP012340.1;GRP=6584;NGRP=1;CT=3to5;CIPOS95=0;CIEND95=0;SVLEN=213;CONTIGA=CATAACGCACCCAGAACCGCCGGGCCGACAGACGCGCGGGCCGGGCCGCAAACACCGTGCCCACCGACGCGTCGGCGAGCGCGGTCGCGGCGTCGGCCGCGGGGGCCAGCAGTACCGGCACCCCGGCGgggggggggggcccccccccccccccccccccccccccc;RIGHT_SVINSSEQ=gggggggggggcccccccccccccccccccccccccccc;KIND=extra-regional;GC=83.83;NEXP=10;STRIDE=1;EXPSEQ=g…	GT:GQ:MAPQP:SU:WR:PE:SR:SC:BND:COV:NEIGH10:PS:MS:RMS:RED:BCC:FCC:ICN:OCN:PROB	1/1:102:58.41:29:0:0:0:29:29:0.0:9:29:0:0:0:16:-1.0:-1.0:-1.0:0.282
AP012340.1	2729523	6595	G	<INS>	.	PASS	SVMETHOD=DYSGUv1.6.2;SVTYPE=INS;END=2729555;CHR2=AP012340.1;GRP=6595;NGRP=1;CT=3to5;CIPOS95=0;CIEND95=0;SVLEN=269;CONTIGA=CAACGGACCCCGCATCGTCTCCAGCCGTCAGCCTGGCGACAACTGGTCAAGGGTACGTGACCTGCAACTACGGGGTCAAACCAGCGGGGCCTCAGCGAGATCGACGCCAGCACACGAAAGTGggggggggggggggggggggggggggc;RIGHT_SVINSSEQ=ggggggggggggggggggggggggggc;KIND=extra-regional;GC=69.8;NEXP=25;STRIDE=1;EXPSEQ=ggggggggggggggggggggggggg;RPOLY=…	GT:GQ:MAPQP:SU:WR:PE:SR:SC:BND:COV:NEIGH10:PS:MS:RMS:RED:BCC:FCC:ICN:OCN:PROB	1/1:176:58.7:50:0:0:0:50:27:0.0:9:27:23:0:0:25:-1.0:-1.0:-1.0:0.593
AP012340.1	2731093	6602	G	<INS>	.	PASS	SVMETHOD=DYSGUv1.6.2;SVTYPE=INS;END=2731105;CHR2=AP012340.1;GRP=6602;NGRP=1;CT=3to5;CIPOS95=0;CIEND95=0;SVLEN=229;CONTIGA=GACCATGGTCGATCCCCACGATGAGGAGCCACCCGCCGCCACACCCCACGGGGGCGGCGTCCCGACGAACCCTGCGCTGTGCGATTTCGAGCAGGTCAGTCTAGGCGGATTGGTGGGgggggggggcggccccccccccccccccc;RIGHT_SVINSSEQ=gggggggggcggccccccccccccccccc;KIND=extra-regional;GC=74.66;NEXP=11;STRIDE=1;EXPSEQ=gggggggggcg;RPOLY=6;OL=0;SU=57;W…	GT:GQ:MAPQP:SU:WR:PE:SR:SC:BND:COV:NEIGH10:PS:MS:RMS:RED:BCC:FCC:ICN:OCN:PROB	1/1:200:60.0:57:0:2:0:55:28:0.0:9:30:29:0:0:25:-1.0:-1.0:-1.0:0.521
AP012340.1	2732763	6623	C	<INV>	.	PASS	SVMETHOD=DYSGUv1.6.2;SVTYPE=INV;END=2733057;CHR2=AP012340.1;GRP=6623;NGRP=1;CT=5to5;CIPOS95=0;CIEND95=0;SVLEN=294;CONTIGA=actcgctggttggcggctctggctccactgagatcaagggCATCGACGGCAGCACGTTCTGCACAATTCCCAGGTAGATGTTGCCCACCAGGGAAGCCGAGGCCGCAGACGTCACGAAATGCTCCACGACGATACCGTCTTCGAGCACCGC;KIND=extra-regional;GC=60.93;NEXP=0;STRIDE=0;EXPSEQ=;RPOLY=0;OL=0;SU=3;WR=0;PE=1;SR=2;SC=3;BND=0;LPREC=1;RT=pe	GT:GQ:MAPQP:SU:WR:PE:SR:SC:BND:COV:NEIGH10:PS:MS:RMS:RED:BCC:FCC:ICN:OCN:PROB	1/1:10:50.75:3:0:1:2:3:0:0.0:7:2:4:0:0:11:-1.0:-1.0:-1.0:0.725
AP012340.1	2750205	6654	T	<DEL>	.	PASS	SVMETHOD=DYSGUv1.6.2;SVTYPE=DEL;END=2750648;CHR2=AP012340.1;GRP=6654;NGRP=1;CT=3to5;CIPOS95=119;CIEND95=66;SVLEN=443;KIND=extra-regional;GC=0.0;NEXP=0;STRIDE=0;EXPSEQ=;RPOLY=0;OL=0;SU=3;WR=0;PE=3;SR=0;SC=0;BND=0;LPREC=1;RT=pe	GT:GQ:MAPQP:SU:WR:PE:SR:SC:BND:COV:NEIGH10:PS:MS:RMS:RED:BCC:FCC:ICN:OCN:PROB	1/1:14:60.0:3:0:3:0:0:0:0.0:5:3:3:0:0:16:-1.0:-1.0:-1.0:0.763
AP012340.1	2754560	6670	C	<INS>	.	PASS	SVMETHOD=DYSGUv1.6.2;SVTYPE=INS;END=2754560;CHR2=AP012340.1;GRP=6670;NGRP=1;CT=3to5;CIPOS95=0;CIEND95=0;SVLEN=223;CONTIGA=ACGACTCCGATTAGATTTGATGTCTGTCACCACGTACAGTCGCGCTCGACTAAATACATGCGGGCGTAGCTCAATGGTAGAGCCCTAGTCTTCCAAACTAGCTACGCGGGTTCGATTCCCGTCGCCCGCTCcgctggtcagagggtgttttcgccctctggccatttttctttccaggggtctgcaactcttgtgcgactcttctgacctgggcatacgcggttgcaacgcatccctgatc;RIGHT_SVINSSEQ=cgctggtcagagggtgtttt…	GT:GQ:MAPQP:SU:WR:PE:SR:SC:BND:COV:NEIGH10:PS:MS:RMS:RED:BCC:FCC:ICN:OCN:PROB	1/1:200:51.29:139:0:0:0:139:58:0.0:5:69:70:0:0:75:-1.0:-1.0:-1.0:0.837
AP012340.1	2755023	6692	T	<INV>	.	PASS	SVMETHOD=DYSGUv1.6.2;SVTYPE=INV;END=2756885;CHR2=AP012340.1;GRP=6692;NGRP=1;CT=5to5;CIPOS95=0;CIEND95=0;SVLEN=1862;KIND=extra-regional;GC=0.0;NEXP=0;STRIDE=0;EXPSEQ=;RPOLY=0;OL=0;SU=3;WR=0;PE=3;SR=0;SC=0;BND=0;LPREC=1;RT=pe	GT:GQ:MAPQP:SU:WR:PE:SR:SC:BND:COV:NEIGH10:PS:MS:RMS:RED:BCC:FCC:ICN:OCN:PROB	1/1:10:60.0:3:0:3:0:0:0:0.0:5:0:6:0:0:53:-1.0:-1.0:-1.0:0.646
AP012340.1	2769873	6734	T	<DUP>	.	PASS	SVMETHOD=DYSGUv1.6.2;SVTYPE=DUP;END=2769995;CHR2=AP012340.1;GRP=6734;NGRP=1;CT=5to3;CIPOS95=0;CIEND95=0;SVLEN=122;CONTIGA=gtgggctcgtagatgtttataagagaaaGATCCGGATCGGGTTGGCTTCGGAAACGTCCACCGGCGGGGCGGCCGCCCCTTCTCCTGCCACACCCACTTCNGGTAGCCGCACCATGAAATGCATGAGTGCCCAAGGTGATTCACTGAC;CONTIGB=ATCCGGATCCGGTTGGCTTCGGAAACGTCCACCGGCGGGGGGGCCGCCCCTTCTCCAGCCACACCCACCTCGGGTAGCCCCACCATGAAATGCATGACTGCCCAAGGTGATTCACTcacc…	GT:GQ:MAPQP:SU:WR:PE:SR:SC:BND:COV:NEIGH10:PS:MS:RMS:RED:BCC:FCC:ICN:OCN:PROB	0/1:14:38.83:3:0:3:0:2:0:0.0:3:3:3:0:0:9:-1.0:-1.0:-1.0:0.832
AP012340.1	2778839	6751	G	<DUP>	.	PASS	SVMETHOD=DYSGUv1.6.2;SVTYPE=DUP;END=2778921;CHR2=AP012340.1;GRP=6751;NGRP=1;CT=5to3;CIPOS95=0;CIEND95=0;SVLEN=82;KIND=extra-regional;GC=0.0;NEXP=0;STRIDE=0;EXPSEQ=;RPOLY=0;OL=0;SU=3;WR=0;PE=3;SR=0;SC=0;BND=0;LPREC=1;RT=pe	GT:GQ:MAPQP:SU:WR:PE:SR:SC:BND:COV:NEIGH10:PS:MS:RMS:RED:BCC:FCC:ICN:OCN:PROB	0/1:14:51.5:3:0:3:0:0:0:0.0:7:3:3:0:0:11:-1.0:-1.0:-1.0:0.728
AP012340.1	2783939	6761	G	<INS>	.	lowProb	SVMETHOD=DYSGUv1.6.2;SVTYPE=INS;END=2783939;CHR2=AP012340.1;GRP=6761;NGRP=1;CT=5to3;CIPOS95=0;CIEND95=0;SVLEN=230;CONTIGA=accacccccccccccccccccCCGCCGCTACCACCCCCACTGCCGGCGGCTACACCGTCGGACCCGTTGCCACCATCACCGCCAAAGGCGCTCGCAATGTCGCCCTGCGCGACTCCGCCG;LEFT_SVINSSEQ=accaccccccccccccccccc;KIND=extra-regional;GC=75.83;NEXP=20;STRIDE=1;EXPSEQ=ccaccccccccccccccccc;RPOLY=4;OL=0;SU=37;WR=0;PE=1;SR=0;SC=36;BND=26…	GT:GQ:MAPQP:SU:WR:PE:SR:SC:BND:COV:NEIGH10:PS:MS:RMS:RED:BCC:FCC:ICN:OCN:PROB	1/1:130:32.5:37:0:1:0:36:26:0.0:10:5:33:0:0:13:-1.0:-1.0:-1.0:0.375
AP012340.1	2786703	6771	T	<INS>	.	PASS	SVMETHOD=DYSGUv1.6.2;SVTYPE=INS;END=2786709;CHR2=AP012340.1;GRP=6771;NGRP=1;CT=5to3;CIPOS95=0;CIEND95=0;SVLEN=211;CONTIGB=ggggccgtttgtttgtctatctggagcggggcgtggttgggcggggttacaggcccgcCCACCGAGGGGGCGTCAAGCCCGGCGGCAACGGCCGCGTAGTGGTCGCGGTGTCGCGCACGCACGGCATCGGCATCGCCGGATTCACGCAGCTTCTCCAACGCATACTGGCGCACCGTCTCTAGC;LEFT_SVINSSEQ=ggggccgtttgtttgtctatctggagcggggcgtggttgggcggggttacaggcccgc;KIND=extra-regional;…	GT:GQ:MAPQP:SU:WR:PE:SR:SC:BND:COV:NEIGH10:PS:MS:RMS:RED:BCC:FCC:ICN:OCN:PROB	1/1:38:60.0:11:0:3:0:8:8:0.0:11:3:11:0:0:16:-1.0:-1.0:-1.0:0.489
AP012340.1	2789492	6790	G	<INS>	.	lowProb	SVMETHOD=DYSGUv1.6.2;SVTYPE=INS;END=2789492;CHR2=AP012340.1;GRP=6790;NGRP=1;CT=5to3;CIPOS95=0;CIEND95=0;SVLEN=204;CONTIGA=cccccccggcgcgggggggccccccccccccccCCCCGCCGTTTCCGCCGGCGCCGCCCCACCCGCCGTAGCCACCGTCGCCGCCGTCGCCGCCGTCGCGGCCCGTCGTTTCGTTAATGTCAAAGCCGTCAACGCCGTTACCGCCGACCCCACCAGCCCCGCCT;LEFT_SVINSSEQ=cccccccggcgcgggggggcccccccccccccc;KIND=extra-regional;GC=79.88;NEXP=14;STRIDE=2;EXPSEQ=ccccccccccc…	GT:GQ:MAPQP:SU:WR:PE:SR:SC:BND:COV:NEIGH10:PS:MS:RMS:RED:BCC:FCC:ICN:OCN:PROB	1/1:59:55.88:17:0:0:0:17:17:0.0:9:0:17:0:0:19:-1.0:-1.0:-1.0:0.37
AP012340.1	2791851	6803	G	<INS>	.	PASS	SVMETHOD=DYSGUv1.6.2;SVTYPE=INS;END=2791851;CHR2=AP012340.1;GRP=6803;NGRP=1;CT=3to5;CIPOS95=0;CIEND95=0;SVLEN=250;CONTIGA=GCCGTTACCACCGGCACCGCCCTTGCCGCCGTTCGCGCCAGCCACGGTGGCGTCGGCGCCGTTACCGCCCTTGCCGCCGTTGCCACCACTGTGCACGGTAGCGCCGGTCGCGCCGGTCACACCCTCGGTGGggggggggggggcgggggccccccgcccccccccccc;RIGHT_SVINSSEQ=ggggggggggggcgggggccccccgcccccccccccc;KIND=extra-regional;GC=80.36;NEXP=17;STRIDE=1;EXPSEQ=gg…	GT:GQ:MAPQP:SU:WR:PE:SR:SC:BND:COV:NEIGH10:PS:MS:RMS:RED:BCC:FCC:ICN:OCN:PROB	1/1:162:55.0:46:0:0:0:46:46:0.0:9:46:0:0:0:15:-1.0:-1.0:-1.0:0.482
AP012340.1	2804321	6842	G	<INS>	.	lowProb	SVMETHOD=DYSGUv1.6.2;SVTYPE=INS;END=2804321;CHR2=AP012340.1;GRP=6842;NGRP=1;CT=5to3;CIPOS95=0;CIEND95=0;SVLEN=182;CONTIGA=ggttgggggggggggggcggccccccccccCACCGCAGCGTCCGCCTCCAAGACGTGGCGGGCATCGACGTCGGGGTCGCTGTAGACCGCGACCGACCGGATGCCTAGCCGGCGCAGCGTCCGAATCACCCGAACCGCGATCTCAC;LEFT_SVINSSEQ=ggttgggggggggggggcggcccccccccc;KIND=extra-regional;GC=74.66;NEXP=10;STRIDE=2;EXPSEQ=cccccccccc;RPOLY=12;OL=0;SU=12;W…	GT:GQ:MAPQP:SU:WR:PE:SR:SC:BND:COV:NEIGH10:PS:MS:RMS:RED:BCC:FCC:ICN:OCN:PROB	1/1:42:58.67:12:0:0:0:12:12:0.0:4:0:12:0:0:10:-1.0:-1.0:-1.0:0.213
AP012340.1	2805492	6844	C	<DEL>	.	PASS	SVMETHOD=DYSGUv1.6.2;SVTYPE=DEL;END=2805898;CHR2=AP012340.1;GRP=6844;NGRP=1;CT=3to5;CIPOS95=0;CIEND95=0;SVLEN=406;KIND=extra-regional;GC=0.0;NEXP=0;STRIDE=0;EXPSEQ=;RPOLY=0;OL=0;SU=3;WR=0;PE=3;SR=0;SC=0;BND=0;LPREC=1;RT=pe	GT:GQ:MAPQP:SU:WR:PE:SR:SC:BND:COV:NEIGH10:PS:MS:RMS:RED:BCC:FCC:ICN:OCN:PROB	1/1:14:60.0:3:0:3:0:0:0:0.0:4:3:3:0:0:14:-1.0:-1.0:-1.0:0.745
AP012340.1	2856395	6945	G	<INV>	.	PASS	SVMETHOD=DYSGUv1.6.2;SVTYPE=INV;END=2856804;CHR2=AP012340.1;GRP=6945;NGRP=1;CT=3to3;CIPOS95=0;CIEND95=0;SVLEN=409;CONTIGB=GCACCATCGTGTGGCATTACGACGAGAACTATGACCGGGTCGCCGCCATCACCGGCCAACCTACGGAGTGGATCGTGCCGCGCGGGACgcgtctgggcaagcagcgcctcggaccgatcgatgccggcacccgaggcgattcgcgcgg;KIND=extra-regional;GC=68.24;NEXP=0;STRIDE=0;EXPSEQ=;RPOLY=0;OL=0;SU=3;WR=0;PE=0;SR=3;SC=3;BND=0;LPREC=1;RT=pe	GT:GQ:MAPQP:SU:WR:PE:SR:SC:BND:COV:NEIGH10:PS:MS:RMS:RED:BCC:FCC:ICN:OCN:PROB	1/1:10:60.0:3:0:0:3:3:0:0.0:1:3:3:0:0:6:-1.0:-1.0:-1.0:0.669
AP012340.1	2871915	6982	G	<INS>	.	lowProb	SVMETHOD=DYSGUv1.6.2;SVTYPE=INS;END=2871915;CHR2=AP012340.1;GRP=6982;NGRP=1;CT=3to5;CIPOS95=0;CIEND95=0;SVLEN=239;CONTIGA=ACGCTGGAGGGCGCCGCGCTGGCGAAGTATCGGCGTGACAAGGTAGGGATCGTCTTCCAGGCGTTCAACCTGGTCTCGAGCCTTACCGCCCTGGAGAACGTGATGGTCCCGCTGCGggggggcggggggtgccgc;RIGHT_SVINSSEQ=ggggggcggggggtgccgc;KIND=extra-regional;GC=68.89;NEXP=14;STRIDE=1;EXPSEQ=ggggggcggggggt;RPOLY=1;OL=0;SU=17;WR=0;PE=0;SR=0;SC=1…	GT:GQ:MAPQP:SU:WR:PE:SR:SC:BND:COV:NEIGH10:PS:MS:RMS:RED:BCC:FCC:ICN:OCN:PROB	1/1:59:58.35:17:0:0:0:17:17:0.0:3:17:0:0:0:9:-1.0:-1.0:-1.0:0.374
AP012340.1	2872924	6989	A	<DEL>	.	PASS	SVMETHOD=DYSGUv1.6.2;SVTYPE=DEL;END=2873485;CHR2=AP012340.1;GRP=6989;NGRP=1;CT=3to5;CIPOS95=4;CIEND95=7;SVLEN=561;CONTIGB=cggcgaggcggtcagcgaaccccacttaCGCGCGGTGCGAAGGAACGATTGGGTCTTGGGGGTCGCCGACCGAGGCGCCGGCGACGTGTGGGGGCACTACGTTTGCGCGCAATGCGACCGACTCGTGGTCCTGGTGGATCAACGGTATCCGCCGGATGCGGTCGATTCGCTTGCTACCCAACGGCCAGTGCACCTG;KIND=extra-regional;GC=66.84;NEXP=0;STRIDE=0;EXPSEQ=;RPOLY=0;OL=0;SU=4;WR=0;PE=4…	GT:GQ:MAPQP:SU:WR:PE:SR:SC:BND:COV:NEIGH10:PS:MS:RMS:RED:BCC:FCC:ICN:OCN:PROB	1/1:17:53.25:4:0:4:0:1:0:0.0:3:4:4:0:0:13:-1.0:-1.0:-1.0:0.66
AP012340.1	2896872	7032	C	<DEL>	.	PASS	SVMETHOD=DYSGUv1.6.2;SVTYPE=DEL;END=2897213;CHR2=AP012340.1;GRP=7032;NGRP=1;CT=3to5;CIPOS95=111;CIEND95=52;SVLEN=341;KIND=extra-regional;GC=0.0;NEXP=0;STRIDE=0;EXPSEQ=;RPOLY=0;OL=0;SU=6;WR=0;PE=6;SR=0;SC=0;BND=0;LPREC=1;RT=pe	GT:GQ:MAPQP:SU:WR:PE:SR:SC:BND:COV:NEIGH10:PS:MS:RMS:RED:BCC:FCC:ICN:OCN:PROB	1/1:22:60.0:6:0:6:0:0:0:0.0:3:6:6:0:0:17:-1.0:-1.0:-1.0:0.829
AP012340.1	2905555	7057	C	<DEL>	.	PASS	SVMETHOD=DYSGUv1.6.2;SVTYPE=DEL;END=2905884;CHR2=AP012340.1;GRP=7057;NGRP=1;CT=3to5;CIPOS95=4;CIEND95=9;SVLEN=329;KIND=extra-regional;GC=0.0;NEXP=0;STRIDE=0;EXPSEQ=;RPOLY=0;OL=0;SU=3;WR=0;PE=3;SR=0;SC=0;BND=0;LPREC=1;RT=pe	GT:GQ:MAPQP:SU:WR:PE:SR:SC:BND:COV:NEIGH10:PS:MS:RMS:RED:BCC:FCC:ICN:OCN:PROB	1/1:14:60.0:3:0:3:0:0:0:0.0:7:3:3:0:0:12:-1.0:-1.0:-1.0:0.769
AP012340.1	2908638	7062	C	<DEL>	.	PASS	SVMETHOD=DYSGUv1.6.2;SVTYPE=DEL;END=2909010;CHR2=AP012340.1;GRP=7062;NGRP=1;CT=3to5;CIPOS95=61;CIEND95=254;SVLEN=372;KIND=extra-regional;GC=0.0;NEXP=0;STRIDE=0;EXPSEQ=;RPOLY=0;OL=0;SU=5;WR=0;PE=5;SR=0;SC=0;BND=0;LPREC=1;RT=pe	GT:GQ:MAPQP:SU:WR:PE:SR:SC:BND:COV:NEIGH10:PS:MS:RMS:RED:BCC:FCC:ICN:OCN:PROB	1/1:19:60.0:5:0:5:0:0:0:0.0:5:5:5:0:0:23:-1.0:-1.0:-1.0:0.8
AP012340.1	2911157	7079	A	<INS>	.	PASS	SVMETHOD=DYSGUv1.6.2;SVTYPE=INS;END=2911165;CHR2=AP012340.1;GRP=7079;NGRP=1;CT=3to5;CIPOS95=0;CIEND95=0;SVLEN=178;CONTIGA=GGTTCGCCGTCAACGTGGGCAACGGCGTCGGCGGTCTGGGCGGCCAGGGCGGCCAGGGCGCCGCGCTGATCGGCCTGGGCGCCGGCGGTGGCGGCGGTGCCGGCGGCGCCACAttactttgtcattttttgaaa;RIGHT_SVINSSEQ=ttactttgtcattttttgaaa;KIND=extra-regional;GC=71.64;NEXP=0;STRIDE=0;EXPSEQ=;RPOLY=39;OL=0;SU=12;WR=0;PE=4;SR=0;SC=8;BND=8;LPREC=…	GT:GQ:MAPQP:SU:WR:PE:SR:SC:BND:COV:NEIGH10:PS:MS:RMS:RED:BCC:FCC:ICN:OCN:PROB	1/1:42:36.0:12:0:4:0:8:8:0.0:5:12:4:0:0:18:-1.0:-1.0:-1.0:0.607
AP012340.1	2921235	7113	G	<INS>	.	lowProb	SVMETHOD=DYSGUv1.6.2;SVTYPE=INS;END=2921235;CHR2=AP012340.1;GRP=7113;NGRP=1;CT=3to5;CIPOS95=0;CIEND95=0;SVLEN=256;CONTIGA=GCGTTGACCCGCCTGGTGCAGAACGATCCACCGTCGCGGATGCGTTCGACCAGAAAAACCGTGCGCTCCTTGGCATCTCCAGGCCGAAGAAAATAGCCGTGCAGCGAGTGCACCATGTACCGCGGGgggggggggggggccgccgcccccccccc;RIGHT_SVINSSEQ=gggggggggggggccgccgcccccccccc;KIND=extra-regional;GC=69.03;NEXP=12;STRIDE=1;EXPSEQ=gggggggggggg;RPOLY=3;OL…	GT:GQ:MAPQP:SU:WR:PE:SR:SC:BND:COV:NEIGH10:PS:MS:RMS:RED:BCC:FCC:ICN:OCN:PROB	1/1:77:58.73:22:0:0:0:22:22:0.0:3:22:0:0:0:27:-1.0:-1.0:-1.0:0.267
AP012340.1	2922209	7128	T	<DUP>	.	PASS	SVMETHOD=DYSGUv1.6.2;SVTYPE=DUP;END=2922336;CHR2=AP012340.1;GRP=7128;NGRP=1;CT=5to3;CIPOS95=0;CIEND95=15;SVLEN=127;KIND=extra-regional;GC=0.0;NEXP=0;STRIDE=0;EXPSEQ=;RPOLY=0;OL=0;SU=3;WR=0;PE=3;SR=0;SC=0;BND=0;LPREC=1;RT=pe	GT:GQ:MAPQP:SU:WR:PE:SR:SC:BND:COV:NEIGH10:PS:MS:RMS:RED:BCC:FCC:ICN:OCN:PROB	0/1:14:32.33:3:0:3:0:0:0:0.0:3:3:3:0:0:12:-1.0:-1.0:-1.0:0.726
AP012340.1	2942691	7169	A	<DUP>	.	PASS	SVMETHOD=DYSGUv1.6.2;SVTYPE=DUP;END=2942746;CHR2=AP012340.1;GRP=7169;NGRP=1;CT=5to3;CIPOS95=0;CIEND95=0;SVLEN=55;KIND=extra-regional;GC=0.0;NEXP=0;STRIDE=0;EXPSEQ=;RPOLY=0;OL=0;SU=3;WR=0;PE=3;SR=0;SC=0;BND=0;LPREC=1;RT=pe	GT:GQ:MAPQP:SU:WR:PE:SR:SC:BND:COV:NEIGH10:PS:MS:RMS:RED:BCC:FCC:ICN:OCN:PROB	0/1:14:17.33:3:0:3:0:0:0:0.0:1:3:3:0:0:7:-1.0:-1.0:-1.0:0.636
AP012340.1	2953357	7201	C	<DUP>	.	PASS	SVMETHOD=DYSGUv1.6.2;SVTYPE=DUP;END=2953502;CHR2=AP012340.1;GRP=7201;NGRP=1;CT=5to3;CIPOS95=0;CIEND95=0;SVLEN=145;KIND=extra-regional;GC=0.0;NEXP=0;STRIDE=0;EXPSEQ=;RPOLY=0;OL=0;SU=3;WR=0;PE=3;SR=0;SC=3;BND=0;LPREC=1;RT=pe	GT:GQ:MAPQP:SU:WR:PE:SR:SC:BND:COV:NEIGH10:PS:MS:RMS:RED:BCC:FCC:ICN:OCN:PROB	0/1:14:60.0:3:0:3:0:3:0:0.0:5:3:3:0:0:14:-1.0:-1.0:-1.0:0.709
AP012340.1	2959630	7221	A	<DUP>	.	PASS	SVMETHOD=DYSGUv1.6.2;SVTYPE=DUP;END=2959742;CHR2=AP012340.1;GRP=7221;NGRP=1;CT=5to3;CIPOS95=0;CIEND95=0;SVLEN=112;KIND=extra-regional;GC=0.0;NEXP=0;STRIDE=0;EXPSEQ=;RPOLY=0;OL=0;SU=3;WR=0;PE=3;SR=0;SC=0;BND=0;LPREC=1;RT=pe	GT:GQ:MAPQP:SU:WR:PE:SR:SC:BND:COV:NEIGH10:PS:MS:RMS:RED:BCC:FCC:ICN:OCN:PROB	0/1:14:42.5:3:0:3:0:0:0:0.0:5:3:3:0:0:20:-1.0:-1.0:-1.0:0.729
AP012340.1	2962943	7236	T	<INS>	.	PASS	SVMETHOD=DYSGUv1.6.2;SVTYPE=INS;END=2962957;CHR2=AP012340.1;GRP=7236;NGRP=1;CT=5to3;CIPOS95=0;CIEND95=0;SVLEN=217;CONTIGA=caaaggcgcgcgcgaccaccaacccggcccgcggCGCGGCCCGGCCCGCGGCCACGGCAGGATGCACCGTCACCCGTCGGCTGCGGGCGTTCGTCGCGATGAAACCCTGTTCACGGTAGGCTGTTACAGCCTGCATGAGCTGATCCCAGGCGACGCAGAAGGAGGTCAGC;LEFT_SVINSSEQ=caaaggcgcgcgcgaccaccaacccggcccgcgg;KIND=extra-regional;GC=70.59;NEXP=0;STRIDE=0;EXPSEQ=;RPOL…	GT:GQ:MAPQP:SU:WR:PE:SR:SC:BND:COV:NEIGH10:PS:MS:RMS:RED:BCC:FCC:ICN:OCN:PROB	1/1:197:58.0:56:0:3:0:53:27:0.0:5:3:56:0:0:35:-1.0:-1.0:-1.0:0.657
AP012340.1	2976253	7268	G	<DEL>	.	PASS	SVMETHOD=DYSGUv1.6.2;SVTYPE=DEL;END=2976754;CHR2=AP012340.1;GRP=7268;NGRP=1;CT=3to5;CIPOS95=64;CIEND95=38;SVLEN=501;KIND=extra-regional;GC=0.0;NEXP=0;STRIDE=0;EXPSEQ=;RPOLY=0;OL=0;SU=3;WR=0;PE=2;SR=1;SC=1;BND=0;LPREC=1;RT=pe	GT:GQ:MAPQP:SU:WR:PE:SR:SC:BND:COV:NEIGH10:PS:MS:RMS:RED:BCC:FCC:ICN:OCN:PROB	1/1:12:60.0:3:0:2:1:1:0:0.0:3:3:3:0:0:14:-1.0:-1.0:-1.0:0.703
AP012340.1	2982416	7287	C	<DUP>	.	PASS	SVMETHOD=DYSGUv1.6.2;SVTYPE=DUP;END=2982535;CHR2=AP012340.1;GRP=7287;NGRP=1;CT=5to3;CIPOS95=0;CIEND95=0;SVLEN=119;KIND=extra-regional;GC=0.0;NEXP=0;STRIDE=0;EXPSEQ=;RPOLY=0;OL=0;SU=3;WR=0;PE=3;SR=0;SC=0;BND=0;LPREC=1;RT=pe	GT:GQ:MAPQP:SU:WR:PE:SR:SC:BND:COV:NEIGH10:PS:MS:RMS:RED:BCC:FCC:ICN:OCN:PROB	0/1:14:30.5:3:0:3:0:0:0:0.0:3:3:3:0:0:22:-1.0:-1.0:-1.0:0.717
AP012340.1	3010532	7345	T	<INS>	.	lowProb	SVMETHOD=DYSGUv1.6.2;SVTYPE=INS;END=3010533;CHR2=AP012340.1;GRP=7345;NGRP=1;CT=5to3;CIPOS95=0;CIEND95=0;SVLEN=220;CONTIGB=gcccccccccccccccgggggcgccaaacCCGCTGCGGTGGGGCGGCGGGCAACCATTTTCGCAGCTGGCCAAGTAGACTCAGCTGCAATGGAGGGTGCTGAATGAACGAGTTGGTTGATACCACCGAGATGTACCTGCGGACCATCTACGACCTCGAGG;LEFT_SVINSSEQ=gcccccccccccccccgggggcgccaaac;KIND=extra-regional;GC=65.0;NEXP=0;STRIDE=0;EXPSEQ=;RPOLY=0;OL=0;SU=40;W…	GT:GQ:MAPQP:SU:WR:PE:SR:SC:BND:COV:NEIGH10:PS:MS:RMS:RED:BCC:FCC:ICN:OCN:PROB	1/1:140:59.1:40:0:0:0:40:40:0.0:7:0:40:0:0:17:-1.0:-1.0:-1.0:0.448
AP012340.1	3016066	7350	G	<INS>	.	lowProb	SVMETHOD=DYSGUv1.6.2;SVTYPE=INS;END=3016066;CHR2=AP012340.1;GRP=7350;NGRP=1;CT=3to5;CIPOS95=0;CIEND95=0;SVLEN=298;CONTIGA=CGCAATTGGAGATTTTCGAGGGCTCGGGACATTTCCCGTTTCACGACGACCCTGCGCGCTTCATCGACATCGTCGAACGCTTCATGGACACCACTGAGCCCGCCGAATACGACCAGGCCGCGCTGCGCGCGTTGggtgggcgggggggggggg;RIGHT_SVINSSEQ=ggtgggcgggggggggggg;KIND=extra-regional;GC=65.36;NEXP=17;STRIDE=1;EXPSEQ=ggtgggcgggggggggg;RPOLY=1;OL=0;SU=3…	GT:GQ:MAPQP:SU:WR:PE:SR:SC:BND:COV:NEIGH10:PS:MS:RMS:RED:BCC:FCC:ICN:OCN:PROB	1/1:126:58.94:36:0:0:0:36:36:0.0:8:36:0:0:0:16:-1.0:-1.0:-1.0:0.371
AP012340.1	3018228	7359	C	<DEL>	.	PASS	SVMETHOD=DYSGUv1.6.2;SVTYPE=DEL;END=3018396;CHR2=AP012340.1;GRP=7359;NGRP=1;CT=3to5;CIPOS95=185;CIEND95=139;SVLEN=168;KIND=extra-regional;GC=0.0;NEXP=0;STRIDE=0;EXPSEQ=;RPOLY=0;OL=0;SU=6;WR=0;PE=6;SR=0;SC=1;BND=0;LPREC=1;RT=pe	GT:GQ:MAPQP:SU:WR:PE:SR:SC:BND:COV:NEIGH10:PS:MS:RMS:RED:BCC:FCC:ICN:OCN:PROB	1/1:22:60.0:6:0:6:0:1:0:0.0:8:7:5:0:0:19:-1.0:-1.0:-1.0:0.744
AP012340.1	3018290	7361	G	<INS>	.	PASS	SVMETHOD=DYSGUv1.6.2;SVTYPE=INS;END=3018291;CHR2=AP012340.1;GRP=7361;NGRP=1;CT=5to3;CIPOS95=0;CIEND95=0;SVLEN=247;CONTIGB=aggggcccccccgggcgcccccACCGCCGGTGATCATCTGCCCGAACTGCGCCACCAAACCAAGCCAGAGAGTAATCGCCGCGGCAAGCAGAGCCAGCCCCACCGTCGTGGCCGGCGGGACGGGCCTGCTGCCATGCCCAGTCCTCGACATCCCGACCCC;LEFT_SVINSSEQ=aggggcccccccgggcgccccc;KIND=extra-regional;GC=72.5;NEXP=0;STRIDE=0;EXPSEQ=;RPOLY=0;OL=0;SU=53;WR=0;PE=…	GT:GQ:MAPQP:SU:WR:PE:SR:SC:BND:COV:NEIGH10:PS:MS:RMS:RED:BCC:FCC:ICN:OCN:PROB	1/1:186:58.89:53:0:0:0:53:53:0.0:8:0:53:0:0:16:-1.0:-1.0:-1.0:0.506
AP012340.1	3020640	7365	G	<DEL>	.	lowProb	SVMETHOD=DYSGUv1.6.2;SVTYPE=DEL;END=3730165;CHR2=AP012340.1;GRP=7365;NGRP=1;CT=3to5;CIPOS95=0;CIEND95=0;SVLEN=709525;KIND=extra-regional;GC=0.0;NEXP=0;STRIDE=0;EXPSEQ=;RPOLY=0;OL=0;SU=3;WR=0;PE=3;SR=0;SC=0;BND=0;LPREC=1;RT=pe	GT:GQ:MAPQP:SU:WR:PE:SR:SC:BND:COV:NEIGH10:PS:MS:RMS:RED:BCC:FCC:ICN:OCN:PROB	1/1:14:60.0:3:0:3:0:0:0:0.0:2:3:3:0:0:14:-1.0:-1.0:-1.0:0.224
AP012340.1	3046541	7464	T	<INS>	.	PASS	SVMETHOD=DYSGUv1.6.2;SVTYPE=INS;END=3046550;CHR2=AP012340.1;GRP=7464;NGRP=1;CT=5to3;CIPOS95=0;CIEND95=0;SVLEN=228;CONTIGA=gtggtcgcccccgcgcagccccccaaaacccccagaaagtccccacaatggggggttttttgggggccccgCGGCGGGCTACTCGCCGCCGTCACCCCGGATCGCGGCCAGTGTGCCCGCCAACTCGTCGGGCTTGACCAGCACCTCACGGGCCTTCGAGCCTTCGCTGGGCCCGACGATGCCGCGGGTCTCCATCAGGT;LEFT_SVINSSEQ=gtggtcgcccccgcgcagccccccaaaacccccagaaagtccccacaatggggggttttttg…	GT:GQ:MAPQP:SU:WR:PE:SR:SC:BND:COV:NEIGH10:PS:MS:RMS:RED:BCC:FCC:ICN:OCN:PROB	1/1:95:49.5:27:0:1:0:26:26:0.0:2:1:27:0:0:22:-1.0:-1.0:-1.0:0.543
AP012340.1	3049185	7473	C	<INV>	.	lowProb	SVMETHOD=DYSGUv1.6.2;SVTYPE=INV;END=3310581;CHR2=AP012340.1;GRP=7473;NGRP=1;CT=3to3;CIPOS95=0;CIEND95=0;SVLEN=261396;CONTIGA=CTCGCCTCGTTGCCAGGGTCTCCTGAGTAGGGTGACAAGTGATCGTGCCGCGTCACGCCGCCCGACGCGCGGAGTTCCggatccgcggggtatcgacgaatattccgttcctgcaagcggtcctggatgacccggacttccgagcgggcc;KIND=extra-regional;GC=66.0;NEXP=0;STRIDE=0;EXPSEQ=;RPOLY=0;OL=0;SU=3;WR=0;PE=0;SR=3;SC=3;BND=0;LPREC=1;RT=pe	GT:GQ:MAPQP:SU:WR:PE:SR:SC:BND:COV:NEIGH10:PS:MS:RMS:RED:BCC:FCC:ICN:OCN:PROB	1/1:10:60.0:3:0:0:3:3:0:0.0:3:3:3:0:0:23:-1.0:-1.0:-1.0:0.411
AP012340.1	3069099	7528	G	<INS>	.	lowProb	SVMETHOD=DYSGUv1.6.2;SVTYPE=INS;END=3069099;CHR2=AP012340.1;GRP=7528;NGRP=1;CT=3to5;CIPOS95=0;CIEND95=0;SVLEN=207;CONTIGA=GCTCCGACCTTGCCTTTGGCTCCAAGGACGCCTACCCGCATGGCCTTCACCCTAGACCGGGCCGTCCTCGAGGCCAACGACCGCGGCTGCACCAAACCCGGCGTGgggcgggtggggggtgttgttc;RIGHT_SVINSSEQ=gggcgggtggggggtgttgttc;KIND=extra-regional;GC=69.29;NEXP=13;STRIDE=1;EXPSEQ=gggcgggtggggg;RPOLY=1;OL=0;SU=16;WR=0;PE=0;SR=0;SC=16;BND=…	GT:GQ:MAPQP:SU:WR:PE:SR:SC:BND:COV:NEIGH10:PS:MS:RMS:RED:BCC:FCC:ICN:OCN:PROB	1/1:56:59.69:16:0:0:0:16:16:0.0:1:16:0:0:0:4:-1.0:-1.0:-1.0:0.335
AP012340.1	3090454	7566	T	<DUP>	.	PASS	SVMETHOD=DYSGUv1.6.2;SVTYPE=DUP;END=3090499;CHR2=AP012340.1;GRP=7566;NGRP=1;CT=5to3;CIPOS95=0;CIEND95=0;SVLEN=45;KIND=extra-regional;GC=0.0;NEXP=0;STRIDE=0;EXPSEQ=;RPOLY=0;OL=0;SU=4;WR=0;PE=0;SR=4;SC=0;BND=0;LPREC=1;RT=pe	GT:GQ:MAPQP:SU:WR:PE:SR:SC:BND:COV:NEIGH10:PS:MS:RMS:RED:BCC:FCC:ICN:OCN:PROB	0/1:19:0.0:4:0:0:4:0:0:0.0:1:2:2:0:0:6:-1.0:-1.0:-1.0:0.483
AP012340.1	3108563	7628	C	<DEL>	.	PASS	SVMETHOD=DYSGUv1.6.2;SVTYPE=DEL;END=3109005;CHR2=AP012340.1;GRP=7628;NGRP=1;CT=3to5;CIPOS95=0;CIEND95=295;SVLEN=442;CONTIGA=GGTCAAGGAAATCGATGTGGAGTTTCCGTCCCCTCTCGGGGTTTTGGGTCTGACGACCACCAcgtgcaccgcatcgcgcggttgcacaatccagactcggtcccctcccggggtggtgtgtctgacgacctccgcgcccatcggccgctcg;CONTIGB=gcccaccgagatctaccctcctatgtagtcgtggtctgcgtcacatgtgtttaagagaccgcgtgggcgttgacagcgtccAAGTTTCCGTCCCCTCTCGGGGTTTTGGGTCTGA…	GT:GQ:MAPQP:SU:WR:PE:SR:SC:BND:COV:NEIGH10:PS:MS:RMS:RED:BCC:FCC:ICN:OCN:PROB	1/1:14:47.17:3:0:3:0:4:0:0.0:1:3:3:0:0:20:-1.0:-1.0:-1.0:0.697
AP012340.1	3128645	7659	T	<DEL>	.	PASS	SVMETHOD=DYSGUv1.6.2;SVTYPE=DEL;END=3128957;CHR2=AP012340.1;GRP=7659;NGRP=1;CT=3to5;CIPOS95=190;CIEND95=137;SVLEN=312;KIND=extra-regional;GC=0.0;NEXP=0;STRIDE=0;EXPSEQ=;RPOLY=0;OL=0;SU=4;WR=0;PE=4;SR=0;SC=1;BND=0;LPREC=1;RT=pe	GT:GQ:MAPQP:SU:WR:PE:SR:SC:BND:COV:NEIGH10:PS:MS:RMS:RED:BCC:FCC:ICN:OCN:PROB	1/1:17:60.0:4:0:4:0:1:0:0.0:2:4:4:0:0:18:-1.0:-1.0:-1.0:0.782
AP012340.1	3138895	7682	G	<INV>	.	PASS	SVMETHOD=DYSGUv1.6.2;SVTYPE=INV;END=3139715;CHR2=AP012340.1;GRP=7682;NGRP=1;CT=5to5;CIPOS95=0;CIEND95=0;SVLEN=820;KIND=extra-regional;GC=0.0;NEXP=0;STRIDE=0;EXPSEQ=;RPOLY=0;OL=0;SU=3;WR=0;PE=3;SR=0;SC=0;BND=0;LPREC=1;RT=pe	GT:GQ:MAPQP:SU:WR:PE:SR:SC:BND:COV:NEIGH10:PS:MS:RMS:RED:BCC:FCC:ICN:OCN:PROB	1/1:10:60.0:3:0:3:0:0:0:0.0:2:0:6:0:0:11:-1.0:-1.0:-1.0:0.567
AP012340.1	3164484	7765	T	<DEL>	.	PASS	SVMETHOD=DYSGUv1.6.2;SVTYPE=DEL;END=3165357;CHR2=AP012340.1;GRP=7765;NGRP=1;CT=3to5;CIPOS95=0;CIEND95=0;SVLEN=873;CONTIGA=CAAGGCCATGCCGAACGGGCTGGCCAGCACCTTGCCCTGGCCTAAACCGTCCGCGGTGCGTTCGGCCAGGTCCACCGTCGGCGGCACCGAACCGGTCACCGTGGTGATcggtgccgccgacttcgttcaccgaggcgcgccgcggcgggtc;KIND=extra-regional;GC=72.19;NEXP=0;STRIDE=0;EXPSEQ=;RPOLY=0;OL=2;SU=3;WR=0;PE=0;SR=3;SC=3;BND=0;LPREC=1;RT=pe	GT:GQ:MAPQP:SU:WR:PE:SR:SC:BND:COV:NEIGH10:PS:MS:RMS:RED:BCC:FCC:ICN:OCN:PROB	1/1:7:60.0:3:0:0:3:3:0:0.0:3:0:6:0:0:14:-1.0:-1.0:-1.0:0.533
AP012340.1	3169663	7775	G	<INV>	.	PASS	SVMETHOD=DYSGUv1.6.2;SVTYPE=INV;END=3170485;CHR2=AP012340.1;GRP=7775;NGRP=1;CT=3to3;CIPOS95=0;CIEND95=0;SVLEN=822;CONTIGB=GTGTCAGGACCTTTCTAACGTCGATGCGTGTCGACCCGCTGCGCCCGGCTTCGCCGTGCTTGCGATCGCCACCGAAGCCATACCAGATACCGCGCGCTGCGCTCGCTCGCGGGCCCAGCGCTGCGCGTCGAGTACGTCATCCACGGTgag;KIND=extra-regional;GC=67.33;NEXP=0;STRIDE=0;EXPSEQ=;RPOLY=0;OL=0;SU=3;WR=0;PE=3;SR=0;SC=6;BND=0;LPREC=1;RT=pe	GT:GQ:MAPQP:SU:WR:PE:SR:SC:BND:COV:NEIGH10:PS:MS:RMS:RED:BCC:FCC:ICN:OCN:PROB	1/1:10:60.0:3:0:3:0:6:0:0.0:3:6:0:0:0:9:-1.0:-1.0:-1.0:0.577
AP012340.1	3189970	7829	A	<INS>	.	lowProb	SVMETHOD=DYSGUv1.6.2;SVTYPE=INS;END=3189976;CHR2=AP012340.1;GRP=7829;NGRP=1;CT=5to3;CIPOS95=0;CIEND95=0;SVLEN=267;CONTIGB=cgccgccccgccccccgcccCAGGGCTGGTAGTCACTGGCGCCGCGGTGAACGGGGTCAACTCCGTGGCGATTGCCGCGGAGCCCGCATAGGCGTACATGGCGGCAGCGTCTTGGGCCCACATCTCGGCGTATTGGGC;LEFT_SVINSSEQ=cgccgccccgccccccgccc;KIND=extra-regional;GC=72.46;NEXP=0;STRIDE=0;EXPSEQ=;RPOLY=0;OL=0;SU=15;WR=0;PE=0;SR=0;SC=15;BND=15;LPR…	GT:GQ:MAPQP:SU:WR:PE:SR:SC:BND:COV:NEIGH10:PS:MS:RMS:RED:BCC:FCC:ICN:OCN:PROB	1/1:52:59.0:15:0:0:0:15:15:0.0:5:0:15:0:0:12:-1.0:-1.0:-1.0:0.311
AP012340.1	3191509	7833	G	<DEL>	.	PASS	SVMETHOD=DYSGUv1.6.2;SVTYPE=DEL;END=3191710;CHR2=AP012340.1;GRP=7833;NGRP=1;CT=3to5;CIPOS95=196;CIEND95=155;SVLEN=201;KIND=extra-regional;GC=0.0;NEXP=0;STRIDE=0;EXPSEQ=;RPOLY=0;OL=0;SU=3;WR=0;PE=3;SR=0;SC=0;BND=0;LPREC=1;RT=pe	GT:GQ:MAPQP:SU:WR:PE:SR:SC:BND:COV:NEIGH10:PS:MS:RMS:RED:BCC:FCC:ICN:OCN:PROB	1/1:14:60.0:3:0:3:0:0:0:0.0:5:3:3:0:0:9:-1.0:-1.0:-1.0:0.765
AP012340.1	3191556	7835	G	<INV>	.	PASS	SVMETHOD=DYSGUv1.6.2;SVTYPE=INV;END=3192314;CHR2=AP012340.1;GRP=7835;NGRP=1;CT=3to3;CIPOS95=0;CIEND95=0;SVLEN=758;CONTIGA=AGGTGCTGCGGCTGGGCGGACGCATCGCCGACATTGTCGGCCTGGCCGGGATCAGCCACAACCGCGACGCCACCCAGGTCCGGTTCACCCACTTCGACGCCGACGGCCTGGacgtcgacgacatcgacaccggccatcggttggttcggg;KIND=extra-regional;GC=69.33;NEXP=0;STRIDE=0;EXPSEQ=;RPOLY=0;OL=0;SU=4;WR=0;PE=0;SR=4;SC=4;BND=0;LPREC=1;RT=pe	GT:GQ:MAPQP:SU:WR:PE:SR:SC:BND:COV:NEIGH10:PS:MS:RMS:RED:BCC:FCC:ICN:OCN:PROB	1/1:14:60.0:4:0:0:4:4:0:0.0:5:4:4:0:0:18:-1.0:-1.0:-1.0:0.772
AP012340.1	3203796	7857	G	<INV>	.	PASS	SVMETHOD=DYSGUv1.6.2;SVTYPE=INV;END=3204172;CHR2=AP012340.1;GRP=7857;NGRP=1;CT=3to3;CIPOS95=0;CIEND95=0;SVLEN=376;CONTIGA=TGGAACACAATCAGCTCCGCGCCAGACCTGATCCGCTACTACGACATGCTGCTCGACGGGTCCGGCGGCCTACCACTGGATCGGGCCGCCGTCATCATCGCCGACCTGtcccaccccgactagccccgctggcgagcagacgcgaaatcc;KIND=extra-regional;GC=66.0;NEXP=0;STRIDE=0;EXPSEQ=;RPOLY=0;OL=0;SU=3;WR=0;PE=0;SR=3;SC=3;BND=0;LPREC=1;RT=pe	GT:GQ:MAPQP:SU:WR:PE:SR:SC:BND:COV:NEIGH10:PS:MS:RMS:RED:BCC:FCC:ICN:OCN:PROB	1/1:10:60.0:3:0:0:3:3:0:0.0:3:3:3:0:0:17:-1.0:-1.0:-1.0:0.782
AP012340.1	3204084	7861	G	<INS>	.	lowProb	SVMETHOD=DYSGUv1.6.2;SVTYPE=INS;END=3204084;CHR2=AP012340.1;GRP=7861;NGRP=1;CT=3to5;CIPOS95=0;CIEND95=0;SVLEN=279;CONTIGA=ACATCATGGTGATCGAGTCACTGCAGCCCGCCGACGACGCCACCGCTCGAGCAACCATCACGCAAGCCGTCAGAACGATGTTTCCCAACGGCCGGATCTGACGCTCGTCCGGTCGCCTCACCGGCGCGggccgaccccaaacccacccccccgtcggcgggggggggggttttgcggctggt;RIGHT_SVINSSEQ=ggccgaccccaaacccacccccccgtcggcgggggggggggttttgcggctggt;KIND=extra-regional;GC=6…	GT:GQ:MAPQP:SU:WR:PE:SR:SC:BND:COV:NEIGH10:PS:MS:RMS:RED:BCC:FCC:ICN:OCN:PROB	1/1:42:54.83:12:0:0:0:12:12:0.0:3:12:0:0:0:13:-1.0:-1.0:-1.0:0.246
AP012340.1	3221165	7896	G	<INS>	.	lowProb	SVMETHOD=DYSGUv1.6.2;SVTYPE=INS;END=3221277;CHR2=AP012340.1;GRP=7896;NGRP=1;CT=5to3;CIPOS95=0;CIEND95=0;SVLEN=397;CONTIGA=accccccgcccgcccccccccccCGCAGCGGGTCGCCACCATCAGACCCCGTGGCGATCGCAAGCGCGGCGCAGC;LEFT_SVINSSEQ=accccccgcccgccccccccccc;KIND=extra-regional;GC=81.33;NEXP=0;STRIDE=0;EXPSEQ=;RPOLY=0;OL=0;SU=28;WR=0;PE=0;SR=0;SC=28;BND=10;LPREC=0;RT=pe	GT:GQ:MAPQP:SU:WR:PE:SR:SC:BND:COV:NEIGH10:PS:MS:RMS:RED:BCC:FCC:ICN:OCN:PROB	1/1:98:53.2:28:0:0:0:28:10:0.0:4:0:28:0:0:70:-1.0:-1.0:-1.0:0.32
AP012340.1	3228268	7929	G	<DEL>	.	PASS	SVMETHOD=DYSGUv1.6.2;SVTYPE=DEL;END=3228716;CHR2=AP012340.1;GRP=7929;NGRP=1;CT=3to5;CIPOS95=131;CIEND95=26;SVLEN=448;KIND=extra-regional;GC=0.0;NEXP=0;STRIDE=0;EXPSEQ=;RPOLY=0;OL=0;SU=3;WR=0;PE=2;SR=1;SC=1;BND=0;LPREC=1;RT=pe	GT:GQ:MAPQP:SU:WR:PE:SR:SC:BND:COV:NEIGH10:PS:MS:RMS:RED:BCC:FCC:ICN:OCN:PROB	1/1:12:60.0:3:0:2:1:1:0:0.0:6:3:3:0:0:13:-1.0:-1.0:-1.0:0.762
AP012340.1	3238612	7959	G	<INS>	.	lowProb	SVMETHOD=DYSGUv1.6.2;SVTYPE=INS;END=3238612;CHR2=AP012340.1;GRP=7959;NGRP=1;CT=3to5;CIPOS95=0;CIEND95=0;SVLEN=235;CONTIGA=ATCCCGAGCTGTGGGGCGGACTGGTCGATCTCGCGATCAACGACGACTTAGGCGAATTCGGGCCGGCACTTGCCGAACTGCTTGCCAAACCAAGCAAGTCGATCTTGGTGCGTCGTGACGGCGTGGTGggggccccggccgtgggtcc;RIGHT_SVINSSEQ=ggggccccggccgtgggtcc;KIND=extra-regional;GC=64.86;NEXP=0;STRIDE=0;EXPSEQ=;RPOLY=0;OL=0;SU=9;WR=0;PE=0;SR=0;SC=9;B…	GT:GQ:MAPQP:SU:WR:PE:SR:SC:BND:COV:NEIGH10:PS:MS:RMS:RED:BCC:FCC:ICN:OCN:PROB	1/1:31:60.0:9:0:0:0:9:9:0.0:10:9:0:0:0:11:-1.0:-1.0:-1.0:0.423
AP012340.1	3242994	7965	G	<DUP>	.	PASS	SVMETHOD=DYSGUv1.6.2;SVTYPE=DUP;END=3243096;CHR2=AP012340.1;GRP=7965;NGRP=1;CT=5to3;CIPOS95=0;CIEND95=0;SVLEN=102;KIND=extra-regional;GC=0.0;NEXP=0;STRIDE=0;EXPSEQ=;RPOLY=0;OL=0;SU=3;WR=0;PE=3;SR=0;SC=0;BND=0;LPREC=1;RT=pe	GT:GQ:MAPQP:SU:WR:PE:SR:SC:BND:COV:NEIGH10:PS:MS:RMS:RED:BCC:FCC:ICN:OCN:PROB	0/1:14:41.5:3:0:3:0:0:0:0.0:11:3:3:0:0:18:-1.0:-1.0:-1.0:0.602
AP012340.1	3245762	7975	C	<INV>	.	PASS	SVMETHOD=DYSGUv1.6.2;SVTYPE=INV;END=3247287;CHR2=AP012340.1;GRP=7975;NGRP=1;CT=5to5;CIPOS95=0;CIEND95=0;SVLEN=1525;CONTIGA=ctcagcgtaggccgccccgggcagcacaacgagatcgtcgatgacgtgatcggcgagccacagcagatcagGGTCGACCTCGCCGGGCGGGGGTGTCGTCGTTCGGCGTCAGTGGGACGAATGCACACGTGGTGATCGAGCAGGCACCCG;KIND=extra-regional;GC=67.33;NEXP=0;STRIDE=0;EXPSEQ=;RPOLY=10;OL=0;SU=3;WR=0;PE=0;SR=3;SC=3;BND=0;LPREC=1;RT=pe	GT:GQ:MAPQP:SU:WR:PE:SR:SC:BND:COV:NEIGH10:PS:MS:RMS:RED:BCC:FCC:ICN:OCN:PROB	1/1:10:60.0:3:0:0:3:3:0:0.0:13:3:3:0:0:48:-1.0:-1.0:-1.0:0.639
AP012340.1	3246259	7980	A	<INV>	.	PASS	SVMETHOD=DYSGUv1.6.2;SVTYPE=INV;END=3246853;CHR2=AP012340.1;GRP=7980;NGRP=1;CT=5to5;CIPOS95=0;CIEND95=0;SVLEN=594;CONTIGA=ggcatgagcgatggcctggtggaaccgtaccgggttgcgcatgttggttgcccagtgctcggcgtcgaacctgggGCCGGAATTCGTTGCTCAAGGCGGGTTTTCGCTGCGCGACGTGATCGCCGGCGGAAAAGAGTTGGTTGGCATCGA;KIND=extra-regional;GC=62.67;NEXP=0;STRIDE=0;EXPSEQ=;RPOLY=0;OL=0;SU=5;WR=0;PE=2;SR=3;SC=5;BND=0;LPREC=1;RT=pe	GT:GQ:MAPQP:SU:WR:PE:SR:SC:BND:COV:NEIGH10:PS:MS:RMS:RED:BCC:FCC:ICN:OCN:PROB	1/1:17:53.29:5:0:2:3:5:0:0.0:13:5:5:0:0:54:-1.0:-1.0:-1.0:0.537
AP012340.1	3246456	7982	G	<INS>	.	lowProb	SVMETHOD=DYSGUv1.6.2;SVTYPE=INS;END=3246456;CHR2=AP012340.1;GRP=7982;NGRP=1;CT=3to5;CIPOS95=0;CIEND95=0;SVLEN=248;CONTIGA=GCATCGAACAGATCCAGCTGGGACTGATCGGGATGCAGCTGGCGCTGACCGCGTTGTGGCGCTCATACGGCGTGACACCCGATGCGGTGATAGGTCACTCGATGGGCGAAGTGGCCGCCGCGGTGGTGGggggggggggggcccccccccc;RIGHT_SVINSSEQ=ggggggggggggcccccccccc;KIND=extra-regional;GC=70.2;NEXP=11;STRIDE=1;EXPSEQ=ggggggggggg;RPOLY=8;OL=0;SU=41;WR=0…	GT:GQ:MAPQP:SU:WR:PE:SR:SC:BND:COV:NEIGH10:PS:MS:RMS:RED:BCC:FCC:ICN:OCN:PROB	1/1:144:57.8:41:0:0:0:41:41:0.0:13:41:0:0:0:18:-1.0:-1.0:-1.0:0.354
AP012340.1	3249057	7995	G	<DEL>	.	PASS	SVMETHOD=DYSGUv1.6.2;SVTYPE=DEL;END=3249433;CHR2=AP012340.1;GRP=7995;NGRP=1;CT=3to5;CIPOS95=148;CIEND95=127;SVLEN=376;KIND=extra-regional;GC=0.0;NEXP=0;STRIDE=0;EXPSEQ=;RPOLY=0;OL=0;SU=3;WR=0;PE=3;SR=0;SC=0;BND=0;LPREC=1;RT=pe	GT:GQ:MAPQP:SU:WR:PE:SR:SC:BND:COV:NEIGH10:PS:MS:RMS:RED:BCC:FCC:ICN:OCN:PROB	1/1:14:60.0:3:0:3:0:0:0:0.0:11:3:3:0:0:15:-1.0:-1.0:-1.0:0.649
AP012340.1	3255621	8009	G	<DUP>	.	PASS	SVMETHOD=DYSGUv1.6.2;SVTYPE=DUP;END=3255769;CHR2=AP012340.1;GRP=8009;NGRP=1;CT=5to3;CIPOS95=0;CIEND95=0;SVLEN=148;KIND=extra-regional;GC=0.0;NEXP=0;STRIDE=0;EXPSEQ=;RPOLY=0;OL=0;SU=3;WR=0;PE=3;SR=0;SC=0;BND=0;LPREC=1;RT=pe	GT:GQ:MAPQP:SU:WR:PE:SR:SC:BND:COV:NEIGH10:PS:MS:RMS:RED:BCC:FCC:ICN:OCN:PROB	0/1:14:34.67:3:0:3:0:0:0:0.0:11:3:3:0:0:13:-1.0:-1.0:-1.0:0.582
AP012340.1	3261690	8024	T	<INV>	.	PASS	SVMETHOD=DYSGUv1.6.2;SVTYPE=INV;END=3262456;CHR2=AP012340.1;GRP=8024;NGRP=1;CT=5to5;CIPOS95=0;CIEND95=0;SVLEN=766;CONTIGA=ccccgatcgcgataaccagtaggcaaaaaccgacgatatagAGTGCCCCGCGATCTGAAGGATCTGGACGCTATCGTCGCGGCGCTCGGTTCGCTGTTGCCCGAGCACCACAGGGCGATGCTGACGCCCGACTAAGACCGCATTACGATGCCGGCGCCTGACGGCATACGTATGCTCGTCGAGGCAGCGCGCCGGATCGACGAGGCGAGGATCGAGCTAGCCGATATTGCGCTGCGCCGACCGTCACTCGATCACGTATTCCTGGCC;KIND=extr…	GT:GQ:MAPQP:SU:WR:PE:SR:SC:BND:COV:NEIGH10:PS:MS:RMS:RED:BCC:FCC:ICN:OCN:PROB	1/1:10:60.0:3:0:1:2:2:0:0.0:7:3:3:0:0:23:-1.0:-1.0:-1.0:0.801
AP012340.1	3268457	8044	G	<INS>	.	lowProb	SVMETHOD=DYSGUv1.6.2;SVTYPE=INS;END=3268457;CHR2=AP012340.1;GRP=8044;NGRP=1;CT=5to3;CIPOS95=0;CIEND95=0;SVLEN=174;CONTIGA=ctggggcggcccccccccCCGCGGTGGCATGCCGGGTGGTTTCACCGTCCCGGTTGGTCTCCACGGTGAAGTTGACGACACCAGGCGCGTCGATCGATGCGACGGCGTCGATCGGGGTCTGCTCGTCGAGCAACAACATC;LEFT_SVINSSEQ=ctggggcggccccccccc;KIND=extra-regional;GC=68.57;NEXP=0;STRIDE=0;EXPSEQ=;RPOLY=3;OL=0;SU=11;WR=0;PE=0;SR=0;SC=11;BND=11;LPR…	GT:GQ:MAPQP:SU:WR:PE:SR:SC:BND:COV:NEIGH10:PS:MS:RMS:RED:BCC:FCC:ICN:OCN:PROB	1/1:38:56.82:11:0:0:0:11:11:0.0:9:0:11:0:0:11:-1.0:-1.0:-1.0:0.266
AP012340.1	3268852	8046	T	<INV>	.	PASS	SVMETHOD=DYSGUv1.6.2;SVTYPE=INV;END=3269197;CHR2=AP012340.1;GRP=8046;NGRP=1;CT=3to3;CIPOS95=0;CIEND95=0;SVLEN=345;CONTIGB=GGGTGGGGCGACAGCTCCGCGAAGACCCGGTAGCCGTCCTCCATCGCAGCCTGCACCGCCGCGGCGAACTGCACCGTGTTGCGCAGATTGTCCACCCAGTAAGCGCCATNGCACACCGGCTGCTCGCGCGGGcgccgctttggactattcg;KIND=extra-regional;GC=68.21;NEXP=0;STRIDE=0;EXPSEQ=;RPOLY=0;OL=0;SU=3;WR=0;PE=3;SR=0;SC=3;BND=0;LPREC=1;RT=pe	GT:GQ:MAPQP:SU:WR:PE:SR:SC:BND:COV:NEIGH10:PS:MS:RMS:RED:BCC:FCC:ICN:OCN:PROB	1/1:10:60.0:3:0:3:0:3:0:0.0:9:6:0:0:0:8:-1.0:-1.0:-1.0:0.647
AP012340.1	3276430	8072	T	<INS>	.	lowProb	SVMETHOD=DYSGUv1.6.2;SVTYPE=INS;END=3276430;CHR2=AP012340.1;GRP=8072;NGRP=1;CT=3to5;CIPOS95=0;CIEND95=0;SVLEN=262;CONTIGA=GTCGTTCGCCGTCCTCGCTTCGTGCGGCGTCCCGTATCTCGTTGCCGGCATCAAAGCCGGTCGTATCGCCGACGAGGCAACGGGTGCGCGGTCCAAGGGGGCGGTATCCGGGCGGGGAGCGGTgggggcgcgtggggggggcggggggggttttggc;RIGHT_SVINSSEQ=gggggcgcgtggggggggcggggggggttttggc;KIND=extra-regional;GC=73.25;NEXP=0;STRIDE=0;EXPSEQ=;RPOLY=0;OL=0;SU=…	GT:GQ:MAPQP:SU:WR:PE:SR:SC:BND:COV:NEIGH10:PS:MS:RMS:RED:BCC:FCC:ICN:OCN:PROB	1/1:31:55.78:9:0:0:0:9:9:0.0:9:9:0:0:0:13:-1.0:-1.0:-1.0:0.324
AP012340.1	3277456	8079	G	<DEL>	.	PASS	SVMETHOD=DYSGUv1.6.2;SVTYPE=DEL;END=3277993;CHR2=AP012340.1;GRP=8079;NGRP=1;CT=3to5;CIPOS95=0;CIEND95=74;SVLEN=537;KIND=extra-regional;GC=0.0;NEXP=0;STRIDE=0;EXPSEQ=;RPOLY=0;OL=0;SU=3;WR=0;PE=3;SR=0;SC=0;BND=0;LPREC=1;RT=pe	GT:GQ:MAPQP:SU:WR:PE:SR:SC:BND:COV:NEIGH10:PS:MS:RMS:RED:BCC:FCC:ICN:OCN:PROB	1/1:14:60.0:3:0:3:0:0:0:0.0:9:3:3:0:0:18:-1.0:-1.0:-1.0:0.699
AP012340.1	3281806	8094	G	<DEL>	.	PASS	SVMETHOD=DYSGUv1.6.2;SVTYPE=DEL;END=3282218;CHR2=AP012340.1;GRP=8094;NGRP=1;CT=3to5;CIPOS95=207;CIEND95=96;SVLEN=412;KIND=extra-regional;GC=0.0;NEXP=0;STRIDE=0;EXPSEQ=;RPOLY=0;OL=0;SU=5;WR=0;PE=5;SR=0;SC=0;BND=0;LPREC=1;RT=pe	GT:GQ:MAPQP:SU:WR:PE:SR:SC:BND:COV:NEIGH10:PS:MS:RMS:RED:BCC:FCC:ICN:OCN:PROB	1/1:19:58.4:5:0:5:0:0:0:0.0:7:5:5:0:0:14:-1.0:-1.0:-1.0:0.805
AP012340.1	3291808	8117	C	<INV>	.	PASS	SVMETHOD=DYSGUv1.6.2;SVTYPE=INV;END=3291909;CHR2=AP012340.1;GRP=8117;NGRP=1;CT=3to3;CIPOS95=0;CIEND95=0;SVLEN=101;CONTIGB=CCGCGATTGGCACGCCAGCCGCTGGGCCGGCTTACCCCATCTTCGCGAGAGTGGCGCAAATCATAGCTTCTTGAGCCCGCGCAAAACCTTGGCGTGCGGCAGGcgatttcggcgtgtcgagcttggaactcgatgtgaatttcccagagtg;KIND=extra-regional;GC=60.93;NEXP=0;STRIDE=0;EXPSEQ=;RPOLY=0;OL=0;SU=3;WR=0;PE=0;SR=3;SC=3;BND=0;LPREC=1;RT=pe	GT:GQ:MAPQP:SU:WR:PE:SR:SC:BND:COV:NEIGH10:PS:MS:RMS:RED:BCC:FCC:ICN:OCN:PROB	1/1:10:60.0:3:0:0:3:3:0:0.0:9:3:3:0:0:11:-1.0:-1.0:-1.0:0.791
AP012340.1	3294936	8123	G	<INV>	.	PASS	SVMETHOD=DYSGUv1.6.2;SVTYPE=INV;END=3295086;CHR2=AP012340.1;GRP=8122;NGRP=2;CT=5to5;CIPOS95=0;CIEND95=0;SVLEN=150;CONTIGA=cgacttgtacgcgtcgacgttgtgcgcgaaagtcgccctgtaGCGGGCACCATCGGGTTGGGGAATAAGTATTTCGACCGACTACCCCGACGATTAGTGGAGCGCGTCACGCCAAAGCCAGGCACCGGTCCGAGCCGGAAAACGCAAGAGC;CONTIGB=aatcgtcggggtagtcggtcgaaatacttattccccaacccgatGGTGCCCGCTACAGGGCGACTTTCGCGCACAACGTCGACGCGTACAAGTCGACCGCGGTGTTGCTCGCGCAGA…	GT:GQ:MAPQP:SU:WR:PE:SR:SC:BND:COV:NEIGH10:PS:MS:RMS:RED:BCC:FCC:ICN:OCN:PROB	1/1:10:60.0:3:0:0:3:3:0:0.0:7:3:3:0:0:16:-1.0:-1.0:-1.0:0.82
AP012340.1	3294942	8122	C	<INV>	.	PASS	SVMETHOD=DYSGUv1.6.2;SVTYPE=INV;END=3295552;CHR2=AP012340.1;GRP=8122;NGRP=2;CT=3to3;CIPOS95=0;CIEND95=0;SVLEN=610;CONTIGA=CAACGCATTACAGGAGTGGGCTTATGGCCGGCGGTTCCGCTACTCGGAAACAATGAGTCTGGGAAAGTCGATGGCGGCGCCGATTCTCGCCGCAGCCGTCACCGGCACTGTGGCGGGCgaacggaccgatagcttccacaggtttggctcg;KIND=extra-regional;GC=62.25;NEXP=0;STRIDE=0;EXPSEQ=;RPOLY=0;OL=0;SU=6;WR=0;PE=0;SR=6;SC=6;BND=0;LPREC=1;RT=pe	GT:GQ:MAPQP:SU:WR:PE:SR:SC:BND:COV:NEIGH10:PS:MS:RMS:RED:BCC:FCC:ICN:OCN:PROB	1/1:21:60.0:6:0:0:6:6:0:0.0:7:6:6:0:0:25:-1.0:-1.0:-1.0:0.759
AP012340.1	3298351	8129	G	<DEL>	.	PASS	SVMETHOD=DYSGUv1.6.2;SVTYPE=DEL;END=3298699;CHR2=AP012340.1;GRP=8129;NGRP=1;CT=3to5;CIPOS95=105;CIEND95=61;SVLEN=348;KIND=extra-regional;GC=0.0;NEXP=0;STRIDE=0;EXPSEQ=;RPOLY=0;OL=0;SU=3;WR=0;PE=3;SR=0;SC=0;BND=0;LPREC=1;RT=pe	GT:GQ:MAPQP:SU:WR:PE:SR:SC:BND:COV:NEIGH10:PS:MS:RMS:RED:BCC:FCC:ICN:OCN:PROB	1/1:14:60.0:3:0:3:0:0:0:0.0:9:3:3:0:0:19:-1.0:-1.0:-1.0:0.769
AP012340.1	3308247	8156	T	<DEL>	.	PASS	SVMETHOD=DYSGUv1.6.2;SVTYPE=DEL;END=3308346;CHR2=AP012340.1;GRP=8156;NGRP=1;CT=3to5;CIPOS95=0;CIEND95=0;SVLEN=99;CONTIGA=GTCACGATGTTGAATAGCGACTCGCGCACCCGATCGGTGGTAGGTCTGGTTCCGCGTGGTGGGACGGCAATGCGCCGGCCTCCGGCGACACCGCCGATGATCCGGGTCAAGTGCGCCGCTCTCCCTCGCAAGCGGGCGGTACCCCCACCTCATCGCTTCGTCC;KIND=extra-regional;GC=67.48;NEXP=0;STRIDE=0;EXPSEQ=;RPOLY=0;OL=0;SU=4;WR=2;PE=0;SR=0;SC=0;BND=0;LPREC=1;RT=pe	GT:GQ:MAPQP:SU:WR:PE:SR:SC:BND:COV:NEIGH10:PS:MS:RMS:RED:BCC:FCC:ICN:OCN:PROB	./.:.:52.0:4:2:0:0:0:0:0.0:8:0:2:0:0:15:-1.0:-1.0:-1.0:0.841
AP012340.1	3308953	8158	T	<DEL>	.	PASS	SVMETHOD=DYSGUv1.6.2;SVTYPE=DEL;END=3309131;CHR2=AP012340.1;GRP=8158;NGRP=1;CT=3to5;CIPOS95=183;CIEND95=144;SVLEN=178;CONTIGB=tcgcccagtATCGGAGGCGAATTAGTCGGGTCTGACACCGGCGCCGACCAGTGCCAGCGCCAGATCGCCGACCACCTTGGACGTTGGCGTGACCTTAACCAGCCTGCCCAACACTCGGTCGGCGCCCGCGTAGGCCTCTTCGATCT;KIND=extra-regional;GC=65.07;NEXP=0;STRIDE=0;EXPSEQ=;RPOLY=0;OL=0;SU=3;WR=0;PE=3;SR=0;SC=1;BND=0;LPREC=1;RT=pe	GT:GQ:MAPQP:SU:WR:PE:SR:SC:BND:COV:NEIGH10:PS:MS:RMS:RED:BCC:FCC:ICN:OCN:PROB	1/1:14:60.0:3:0:3:0:1:0:0.0:6:3:3:0:0:13:-1.0:-1.0:-1.0:0.8
AP012340.1	3311602	8162	G	<DEL>	.	PASS	SVMETHOD=DYSGUv1.6.2;SVTYPE=DEL;END=3311788;CHR2=AP012340.1;GRP=8162;NGRP=1;CT=3to5;CIPOS95=202;CIEND95=239;SVLEN=186;KIND=extra-regional;GC=0.0;NEXP=0;STRIDE=0;EXPSEQ=;RPOLY=0;OL=0;SU=5;WR=0;PE=5;SR=0;SC=0;BND=0;LPREC=1;RT=pe	GT:GQ:MAPQP:SU:WR:PE:SR:SC:BND:COV:NEIGH10:PS:MS:RMS:RED:BCC:FCC:ICN:OCN:PROB	1/1:19:60.0:5:0:5:0:0:0:0.0:6:5:5:0:0:9:-1.0:-1.0:-1.0:0.82
AP012340.1	3325266	8192	C	<DEL>	.	PASS	SVMETHOD=DYSGUv1.6.2;SVTYPE=DEL;END=3325326;CHR2=AP012340.1;GRP=8192;NGRP=1;CT=5to3;CIPOS95=0;CIEND95=0;SVLEN=60;CONTIGB=caccatccccgcggaacccatcgacccggcgccggctcgctAGTGCCGATCGCAAGCGCGGCGCTTGCGCCGGGCGCGGCGGGTCGGCACCATCGGGCTAAGTGCCGATCGCAAGCGCGGCGCTTGCGCCGGGCGCGGCGGGTCGGCACCATCGGGC;KIND=extra-regional;GC=77.07;NEXP=0;STRIDE=0;EXPSEQ=;RPOLY=0;OL=0;SU=3;WR=0;PE=0;SR=0;SC=3;BND=3;LPREC=0;RT=pe	GT:GQ:MAPQP:SU:WR:PE:SR:SC:BND:COV:NEIGH10:PS:MS:RMS:RED:BCC:FCC:ICN:OCN:PROB	1/1:45:59.33:3:0:0:0:3:3:0.0:7:0:3:72:10:11:-1.0:-1.0:-1.0:0.484
AP012340.1	3325267	8188	T	<INS>	.	PASS	SVMETHOD=DYSGUv1.6.2;SVTYPE=INS;END=3325267;CHR2=AP012340.1;GRP=8188;NGRP=1;CT=5to3;CIPOS95=0;CIEND95=0;SVLEN=59;CONTIGA=cggcgggtcggcaccatcgggctaAGTGCCGATCGCAAGCGCGGCGCTAGCGCCGGGCGCGGCGGGTCGGCACCATCGGGCTAGTGCCGATCGCAAGCGCGGCGCTTGCGCCGGGCGCGGCGGGTCGGCACCATCGGGCTAAGTGCCGATCGCAA;LEFT_SVINSSEQ=cggcgggtcggcaccatcgggcta;KIND=extra-regional;GC=74.84;NEXP=0;STRIDE=0;EXPSEQ=;RPOLY=18;OL=0;SU=3;WR=0;PE=0;S…	GT:GQ:MAPQP:SU:WR:PE:SR:SC:BND:COV:NEIGH10:PS:MS:RMS:RED:BCC:FCC:ICN:OCN:PROB	1/1:10:60.0:3:0:0:0:3:3:0.0:7:2:1:48:0:9:-1.0:-1.0:-1.0:0.81
AP012340.1	3325448	8190	C	<INS>	.	PASS	SVMETHOD=DYSGUv1.6.2;SVTYPE=INS;END=3325448;CHR2=AP012340.1;GRP=8190;NGRP=1;CT=3to5;CIPOS95=0;CIEND95=0;SVLEN=176;CONTIGA=CCATCGGGCTAAGTGCCGATCGCAAGCGCGGCGCTTGCGCCGGGCGCGGCGGGTCGGCACCATCGGGCTAAGTGCCGATCGCAAGCGCGGCGCTAGCGCCGGGCGCGGCGGGTCGGCACCATCGGGCTAGTGCcgatcgcaagcgcggcgctt;RIGHT_SVINSSEQ=cgatcgcaagcgcggcgctt;KIND=extra-regional;GC=74.51;NEXP=0;STRIDE=0;EXPSEQ=;RPOLY=18;OL=0;SU=4;WR=0;PE=0;SR=0;…	GT:GQ:MAPQP:SU:WR:PE:SR:SC:BND:COV:NEIGH10:PS:MS:RMS:RED:BCC:FCC:ICN:OCN:PROB	1/1:14:43.75:4:0:0:0:4:4:0.0:7:4:0:40:0:12:-1.0:-1.0:-1.0:0.595
AP012340.1	3325930	8204	G	<INS>	.	PASS	SVMETHOD=DYSGUv1.6.2;SVTYPE=INS;END=3325930;CHR2=AP012340.1;GRP=8204;NGRP=1;CT=3to5;CIPOS95=0;CIEND95=0;SVLEN=90;CONTIGA=GTCCGGCATTTCGAGCACACCGCATTCCAGCTCGCGGCCGCTGATCGCGGCCTCGACGATGACCTTAGGGTCATGCCGGCGGGCCCCCGCGCCCCCCGCGGGCAGTTtataccaacaacacaacccgctaacaaccatagaccagccgccaccggcgggttttaagaaaaaccctaatcacacccgttagcacaacaggcggtgcagtgt;KIND=extra-regional;GC=61.9;NEXP=0;STRIDE=0;EXPSEQ=;RPOLY=13;OL=0;S…	GT:GQ:MAPQP:SU:WR:PE:SR:SC:BND:COV:NEIGH10:PS:MS:RMS:RED:BCC:FCC:ICN:OCN:PROB	1/1:10:56.67:3:0:0:0:3:3:0.0:7:3:0:26:0:6:-1.0:-1.0:-1.0:0.497
AP012340.1	3353394	8271	C	<INS>	.	lowProb	SVMETHOD=DYSGUv1.6.2;SVTYPE=INS;END=3353394;CHR2=AP012340.1;GRP=8271;NGRP=1;CT=3to5;CIPOS95=0;CIEND95=0;SVLEN=341;CONTIGA=TGCCGACAGTGCGCACCCCGGCAGGTGGCGGCGATGCCCACAATGTCCGTAGCCTGTCGGTCATGTGGACAACGCGGTTGGTTCGATCCGGACTCGGCGCGCggtgggggggcgtgctggtt;RIGHT_SVINSSEQ=ggtgggggggcgtgctggtt;KIND=extra-regional;GC=68.85;NEXP=0;STRIDE=0;EXPSEQ=;RPOLY=0;OL=0;SU=9;WR=0;PE=0;SR=0;SC=9;BND=9;LPREC=0;RT=pe	GT:GQ:MAPQP:SU:WR:PE:SR:SC:BND:COV:NEIGH10:PS:MS:RMS:RED:BCC:FCC:ICN:OCN:PROB	1/1:31:54.67:9:0:0:0:9:9:0.0:3:9:0:0:0:6:-1.0:-1.0:-1.0:0.246
AP012340.1	3360451	8292	G	<DEL>	.	PASS	SVMETHOD=DYSGUv1.6.2;SVTYPE=DEL;END=3360838;CHR2=AP012340.1;GRP=8292;NGRP=1;CT=3to5;CIPOS95=149;CIEND95=39;SVLEN=387;KIND=extra-regional;GC=0.0;NEXP=0;STRIDE=0;EXPSEQ=;RPOLY=0;OL=0;SU=3;WR=0;PE=3;SR=0;SC=0;BND=0;LPREC=1;RT=pe	GT:GQ:MAPQP:SU:WR:PE:SR:SC:BND:COV:NEIGH10:PS:MS:RMS:RED:BCC:FCC:ICN:OCN:PROB	1/1:14:60.0:3:0:3:0:0:0:0.0:5:4:2:0:0:14:-1.0:-1.0:-1.0:0.763
AP012340.1	3365188	8312	A	<INS>	.	PASS	SVMETHOD=DYSGUv1.6.2;SVTYPE=INS;END=3365188;CHR2=AP012340.1;GRP=8312;NGRP=1;CT=5to3;CIPOS95=0;CIEND95=0;SVLEN=193;CONTIGA=cgcccccccccccccccccccccCCGACCCCGGAACGACCCCACCCTAATCGTTCCGCAGTCTGACGAATCGCCTACCGGCCTTTCCAGCACCCCGATCTGGCGTAGTGCTCGCCGGCACCGACGGTAGGCCCGCGCGAGAGCCTCCATGGCC;LEFT_SVINSSEQ=cgccccccccccccccccccccc;KIND=extra-regional;GC=73.2;NEXP=21;STRIDE=1;EXPSEQ=ccccccccccccccccccccc;RPOLY=1;OL=…	GT:GQ:MAPQP:SU:WR:PE:SR:SC:BND:COV:NEIGH10:PS:MS:RMS:RED:BCC:FCC:ICN:OCN:PROB	1/1:200:59.23:58:0:0:0:58:39:0.0:5:19:39:0:0:39:-1.0:-1.0:-1.0:0.617
AP012340.1	3372851	8322	A	<DEL>	.	PASS	SVMETHOD=DYSGUv1.6.2;SVTYPE=DEL;END=3373289;CHR2=AP012340.1;GRP=8322;NGRP=1;CT=3to5;CIPOS95=190;CIEND95=200;SVLEN=438;KIND=extra-regional;GC=0.0;NEXP=0;STRIDE=0;EXPSEQ=;RPOLY=0;OL=0;SU=3;WR=0;PE=3;SR=0;SC=2;BND=0;LPREC=1;RT=pe	GT:GQ:MAPQP:SU:WR:PE:SR:SC:BND:COV:NEIGH10:PS:MS:RMS:RED:BCC:FCC:ICN:OCN:PROB	1/1:14:60.0:3:0:3:0:2:0:0.0:5:3:3:0:0:12:-1.0:-1.0:-1.0:0.751
AP012340.1	3378790	8336	G	<DEL>	.	PASS	SVMETHOD=DYSGUv1.6.2;SVTYPE=DEL;END=3379060;CHR2=AP012340.1;GRP=8336;NGRP=1;CT=3to5;CIPOS95=144;CIEND95=131;SVLEN=270;KIND=extra-regional;GC=0.0;NEXP=0;STRIDE=0;EXPSEQ=;RPOLY=0;OL=0;SU=3;WR=0;PE=3;SR=0;SC=0;BND=0;LPREC=1;RT=pe	GT:GQ:MAPQP:SU:WR:PE:SR:SC:BND:COV:NEIGH10:PS:MS:RMS:RED:BCC:FCC:ICN:OCN:PROB	1/1:14:60.0:3:0:3:0:0:0:0.0:5:3:3:0:0:15:-1.0:-1.0:-1.0:0.783
AP012340.1	3387433	8350	T	<DEL>	.	PASS	SVMETHOD=DYSGUv1.6.2;SVTYPE=DEL;END=3387500;CHR2=AP012340.1;GRP=8350;NGRP=1;CT=3to5;CIPOS95=0;CIEND95=0;SVLEN=67;CONTIGA=cgcgtcGGGAAGCAAGCCCGCGGCAACCACCCGGGCCTCCGACAGCAGCAGGCAATGGCTGCCAGGTCGGCCAGCCGGGCGACCAATTCCTCTCGGCCACCTAAGTCCAGGCCGGCGGCGGGTTCGTCGAGCAGCAGCAGCTCTGGATC;KIND=extra-regional;GC=70.47;NEXP=0;STRIDE=0;EXPSEQ=;RPOLY=9;OL=0;SU=4;WR=2;PE=0;SR=0;SC=0;BND=0;LPREC=1;RT=pe	GT:GQ:MAPQP:SU:WR:PE:SR:SC:BND:COV:NEIGH10:PS:MS:RMS:RED:BCC:FCC:ICN:OCN:PROB	./.:.:60.0:4:2:0:0:0:0:0.0:7:0:2:0:0:13:-1.0:-1.0:-1.0:0.829
AP012340.1	3389247	8354	A	<DEL>	.	PASS	SVMETHOD=DYSGUv1.6.2;SVTYPE=DEL;END=3389620;CHR2=AP012340.1;GRP=8354;NGRP=1;CT=3to5;CIPOS95=145;CIEND95=0;SVLEN=373;CONTIGB=ccaatcattcggcaaccgtccacccacaccattttcgtgctgggacgcccgattacCGCCGTAGCGCCAGCTCTTGAAGACGTTCCACACGAACGGGAACATCGACGCACCCAGGATGAAGGCCCCGATCGTCGAGACGACGTTGAGACCC;KIND=extra-regional;GC=60.26;NEXP=0;STRIDE=0;EXPSEQ=;RPOLY=0;OL=0;SU=3;WR=0;PE=2;SR=1;SC=1;BND=0;LPREC=1;RT=pe	GT:GQ:MAPQP:SU:WR:PE:SR:SC:BND:COV:NEIGH10:PS:MS:RMS:RED:BCC:FCC:ICN:OCN:PROB	1/1:12:60.0:3:0:2:1:1:0:0.0:5:3:3:0:0:11:-1.0:-1.0:-1.0:0.787
AP012340.1	3395350	8370	C	<DEL>	.	PASS	SVMETHOD=DYSGUv1.6.2;SVTYPE=DEL;END=3395841;CHR2=AP012340.1;GRP=8370;NGRP=1;CT=3to5;CIPOS95=0;CIEND95=0;SVLEN=491;KIND=extra-regional;GC=0.0;NEXP=0;STRIDE=0;EXPSEQ=;RPOLY=0;OL=0;SU=3;WR=0;PE=3;SR=0;SC=0;BND=0;LPREC=1;RT=pe	GT:GQ:MAPQP:SU:WR:PE:SR:SC:BND:COV:NEIGH10:PS:MS:RMS:RED:BCC:FCC:ICN:OCN:PROB	1/1:14:60.0:3:0:3:0:0:0:0.0:7:3:3:0:0:17:-1.0:-1.0:-1.0:0.744
AP012340.1	3404764	8388	G	<INS>	.	lowProb	SVMETHOD=DYSGUv1.6.2;SVTYPE=INS;END=3404764;CHR2=AP012340.1;GRP=8388;NGRP=1;CT=5to3;CIPOS95=0;CIEND95=0;SVLEN=250;CONTIGA=gccacgtggccccgcggggccCAACGCGGTCGCGCGACCGATGCCACTGGCCGCGCCGGTGACAAAGCACCGCTTACCCGCGAAATACTGTCCGGCTCCCCTCTGCAACATGGTCGTGACGATACCGGCGGTACCGACACCCCCTCCGGTAGGA;LEFT_SVINSSEQ=gccacgtggccccgcggggcc;KIND=extra-regional;GC=69.48;NEXP=0;STRIDE=0;EXPSEQ=;RPOLY=14;OL=0;SU=25;WR=0;PE=0;SR=…	GT:GQ:MAPQP:SU:WR:PE:SR:SC:BND:COV:NEIGH10:PS:MS:RMS:RED:BCC:FCC:ICN:OCN:PROB	1/1:88:58.6:25:0:0:0:25:25:0.0:6:0:25:0:0:13:-1.0:-1.0:-1.0:0.347
AP012340.1	3410176	8403	A	<INV>	.	PASS	SVMETHOD=DYSGUv1.6.2;SVTYPE=INV;END=3411053;CHR2=AP012340.1;GRP=8403;NGRP=1;CT=5to5;CIPOS95=0;CIEND95=0;SVLEN=877;CONTIGB=cgggtggagggcggctggaagatcaacgggcaaaaggtgtggaccagcggagcgcagtacTGCGCGCGCGGGCCAAAGCCGATTCATACGCACCAAGCAGGATGTCGTCGGTCGTGACGCGCACGTTGTCCAGGCGCACGCGGCCACTC;KIND=extra-regional;GC=66.44;NEXP=0;STRIDE=0;EXPSEQ=;RPOLY=0;OL=0;SU=3;WR=0;PE=1;SR=2;SC=2;BND=0;LPREC=1;RT=pe	GT:GQ:MAPQP:SU:WR:PE:SR:SC:BND:COV:NEIGH10:PS:MS:RMS:RED:BCC:FCC:ICN:OCN:PROB	1/1:10:60.0:3:0:1:2:2:0:0.0:7:3:3:0:0:9:-1.0:-1.0:-1.0:0.563
AP012340.1	3414673	8410	G	<DEL>	.	PASS	SVMETHOD=DYSGUv1.6.2;SVTYPE=DEL;END=3415342;CHR2=AP012340.1;GRP=8410;NGRP=1;CT=3to5;CIPOS95=75;CIEND95=0;SVLEN=669;CONTIGB=GCATCCTGCTGCTCGGTGTGACCGATCCGCTGGGCGGCATCAACACGCTGTTCCCGCTGTTCGGCATTGCCAACCAGTTGCTTGCCGGAATTGCGCTGACCGTCATCACCGTCGTCGTCATCAAGAAGGGGCGACTGAtgtggtctggggt;KIND=extra-regional;GC=60.93;NEXP=0;STRIDE=0;EXPSEQ=;RPOLY=0;OL=0;SU=4;WR=0;PE=4;SR=0;SC=2;BND=0;LPREC=1;RT=pe	GT:GQ:MAPQP:SU:WR:PE:SR:SC:BND:COV:NEIGH10:PS:MS:RMS:RED:BCC:FCC:ICN:OCN:PROB	1/1:17:60.0:4:0:4:0:2:0:0.0:10:6:2:0:0:26:-1.0:-1.0:-1.0:0.812
AP012340.1	3416737	8414	C	<INV>	.	PASS	SVMETHOD=DYSGUv1.6.2;SVTYPE=INV;END=3417534;CHR2=AP012340.1;GRP=8414;NGRP=1;CT=5to5;CIPOS95=234;CIEND95=0;SVLEN=797;KIND=extra-regional;GC=0.0;NEXP=0;STRIDE=0;EXPSEQ=;RPOLY=0;OL=0;SU=3;WR=0;PE=3;SR=0;SC=0;BND=0;LPREC=1;RT=pe	GT:GQ:MAPQP:SU:WR:PE:SR:SC:BND:COV:NEIGH10:PS:MS:RMS:RED:BCC:FCC:ICN:OCN:PROB	1/1:10:60.0:3:0:3:0:0:0:0.0:8:1:5:0:0:18:-1.0:-1.0:-1.0:0.728
AP012340.1	3423175	8431	G	<INS>	.	lowProb	SVMETHOD=DYSGUv1.6.2;SVTYPE=INS;END=3423175;CHR2=AP012340.1;GRP=8431;NGRP=1;CT=5to3;CIPOS95=0;CIEND95=0;SVLEN=267;CONTIGA=ggccggtggggccccccccccCAGAGCCGCCGAAGGAGCTGCCGGGGTGCCGGCTGCGCGCCGTGGACGTGGGCTGGCCAGTGAGATTGCCCTGGCTCGACGAGATTCACCAGCCCGGGGCAGCCGGCATCTGGGGTTTGCCAAGGC;LEFT_SVINSSEQ=ggccggtggggcccccccccc;KIND=extra-regional;GC=74.83;NEXP=0;STRIDE=0;EXPSEQ=;RPOLY=0;OL=0;SU=15;WR=0;PE=0;SR=0;SC=15;…	GT:GQ:MAPQP:SU:WR:PE:SR:SC:BND:COV:NEIGH10:PS:MS:RMS:RED:BCC:FCC:ICN:OCN:PROB	1/1:52:59.47:15:0:0:0:15:15:0.0:8:0:15:0:0:19:-1.0:-1.0:-1.0:0.443
AP012340.1	3423542	8433	C	<DEL>	.	lowProb	SVMETHOD=DYSGUv1.6.2;SVTYPE=DEL;END=4170431;CHR2=AP012340.1;GRP=8433;NGRP=1;CT=3to5;CIPOS95=0;CIEND95=3;SVLEN=746889;KIND=extra-regional;GC=0.0;NEXP=0;STRIDE=0;EXPSEQ=;RPOLY=0;OL=0;SU=3;WR=0;PE=3;SR=0;SC=0;BND=0;LPREC=1;RT=pe	GT:GQ:MAPQP:SU:WR:PE:SR:SC:BND:COV:NEIGH10:PS:MS:RMS:RED:BCC:FCC:ICN:OCN:PROB	1/1:14:60.0:3:0:3:0:0:0:0.0:6:3:3:0:0:17:-1.0:-1.0:-1.0:0.256
AP012340.1	3429973	8446	G	<INS>	.	PASS	SVMETHOD=DYSGUv1.6.2;SVTYPE=INS;END=3429973;CHR2=AP012340.1;GRP=8446;NGRP=1;CT=3to5;CIPOS95=0;CIEND95=0;SVLEN=251;CONTIGA=GGTCTGCGAACACCTCGGCGACCGCCCGCAACACGTCTGCCTCGGCCCGCAGATCCGCCTGCGTCGCCTCGGGAAGCTCGGCCCGGCCAAGGGCCGTTTCGAAACGATTCAGGGCACCGGTGGgccgcggcggcccgtgcag;RIGHT_SVINSSEQ=gccgcggcggcccgtgcag;KIND=extra-regional;GC=73.24;NEXP=0;STRIDE=0;EXPSEQ=;RPOLY=0;OL=0;SU=11;WR=0;PE=1;SR=0;SC=10;BND=10…	GT:GQ:MAPQP:SU:WR:PE:SR:SC:BND:COV:NEIGH10:PS:MS:RMS:RED:BCC:FCC:ICN:OCN:PROB	1/1:38:30.5:11:0:1:0:10:10:0.0:4:11:1:0:0:10:-1.0:-1.0:-1.0:0.502
AP012340.1	3440190	8465	G	<DEL>	.	PASS	SVMETHOD=DYSGUv1.6.2;SVTYPE=DEL;END=3440715;CHR2=AP012340.1;GRP=8465;NGRP=1;CT=3to5;CIPOS95=0;CIEND95=0;SVLEN=525;KIND=extra-regional;GC=0.0;NEXP=0;STRIDE=0;EXPSEQ=;RPOLY=0;OL=0;SU=3;WR=0;PE=3;SR=0;SC=0;BND=0;LPREC=1;RT=pe	GT:GQ:MAPQP:SU:WR:PE:SR:SC:BND:COV:NEIGH10:PS:MS:RMS:RED:BCC:FCC:ICN:OCN:PROB	1/1:14:60.0:3:0:3:0:0:0:0.0:3:3:3:0:0:42:-1.0:-1.0:-1.0:0.751
AP012340.1	3441111	8476	A	<INS>	.	PASS	SVMETHOD=DYSGUv1.6.2;SVTYPE=INS;END=3441111;CHR2=AP012340.1;GRP=8476;NGRP=1;CT=5to3;CIPOS95=0;CIEND95=0;SVLEN=242;CONTIGA=ggggggggcgcgggcccccccCCGGCCACGGCGCACCCCCGCCACGGTGTCGCGCAGGGCGCAACTGCAAGGACAACTGCAAGGAATGATCAAGGGGCTGACCAAGCTGCCGAGCGGCCTGTTCGGCGTCAGCGCGGACGCGGCGGACCTTGG;LEFT_SVINSSEQ=ggggggggcgcgggccccccc;KIND=extra-regional;GC=74.51;NEXP=0;STRIDE=0;EXPSEQ=;RPOLY=4;OL=0;SU=39;WR=0;PE=0;SR=0;…	GT:GQ:MAPQP:SU:WR:PE:SR:SC:BND:COV:NEIGH10:PS:MS:RMS:RED:BCC:FCC:ICN:OCN:PROB	1/1:137:59.31:39:0:0:0:39:39:0.0:3:0:39:0:0:24:-1.0:-1.0:-1.0:0.496
AP012340.1	3454954	8508	G	<DEL>	.	PASS	SVMETHOD=DYSGUv1.6.2;SVTYPE=DEL;END=3455363;CHR2=AP012340.1;GRP=8508;NGRP=1;CT=3to5;CIPOS95=127;CIEND95=135;SVLEN=409;KIND=extra-regional;GC=0.0;NEXP=0;STRIDE=0;EXPSEQ=;RPOLY=0;OL=0;SU=3;WR=0;PE=3;SR=0;SC=0;BND=0;LPREC=1;RT=pe	GT:GQ:MAPQP:SU:WR:PE:SR:SC:BND:COV:NEIGH10:PS:MS:RMS:RED:BCC:FCC:ICN:OCN:PROB	1/1:14:56.5:3:0:3:0:0:0:0.0:1:3:3:0:0:13:-1.0:-1.0:-1.0:0.703
AP012340.1	3490108	8557	G	<INV>	.	PASS	SVMETHOD=DYSGUv1.6.2;SVTYPE=INV;END=3491058;CHR2=AP012340.1;GRP=8557;NGRP=1;CT=3to3;CIPOS95=0;CIEND95=0;SVLEN=950;CONTIGA=GGCGGGCGGCTCACCAGCCTGGACGGCGTCGCCGGCCCACACGGGGGCAGCGCCGTTGCAACCAACGGTCTGTTGCACGACGAGGTGCTGccacccacggcatcgtgaacgtttccggtgtagacgaagcgcaggccttcgccaatgccg;KIND=extra-regional;GC=69.33;NEXP=0;STRIDE=0;EXPSEQ=;RPOLY=0;OL=0;SU=3;WR=0;PE=0;SR=3;SC=3;BND=0;LPREC=1;RT=pe	GT:GQ:MAPQP:SU:WR:PE:SR:SC:BND:COV:NEIGH10:PS:MS:RMS:RED:BCC:FCC:ICN:OCN:PROB	1/1:10:60.0:3:0:0:3:3:0:0.0:5:3:3:0:0:8:-1.0:-1.0:-1.0:0.526
AP012340.1	3494848	8565	C	<DEL>	.	PASS	SVMETHOD=DYSGUv1.6.2;SVTYPE=DEL;END=3495315;CHR2=AP012340.1;GRP=8565;NGRP=1;CT=3to5;CIPOS95=0;CIEND95=0;SVLEN=467;KIND=extra-regional;GC=0.0;NEXP=0;STRIDE=0;EXPSEQ=;RPOLY=0;OL=0;SU=3;WR=0;PE=2;SR=1;SC=1;BND=0;LPREC=1;RT=pe	GT:GQ:MAPQP:SU:WR:PE:SR:SC:BND:COV:NEIGH10:PS:MS:RMS:RED:BCC:FCC:ICN:OCN:PROB	1/1:12:60.0:3:0:2:1:1:0:0.0:5:4:2:0:0:9:-1.0:-1.0:-1.0:0.67
AP012340.1	3496436	8581	G	<DUP>	.	PASS	SVMETHOD=DYSGUv1.6.2;SVTYPE=DUP;END=3496547;CHR2=AP012340.1;GRP=8581;NGRP=1;CT=5to3;CIPOS95=0;CIEND95=0;SVLEN=111;KIND=extra-regional;GC=0.0;NEXP=0;STRIDE=0;EXPSEQ=;RPOLY=0;OL=0;SU=3;WR=0;PE=3;SR=0;SC=0;BND=0;LPREC=1;RT=pe	GT:GQ:MAPQP:SU:WR:PE:SR:SC:BND:COV:NEIGH10:PS:MS:RMS:RED:BCC:FCC:ICN:OCN:PROB	0/1:14:36.0:3:0:3:0:0:0:0.0:5:3:3:0:0:19:-1.0:-1.0:-1.0:0.71
AP012340.1	3525918	8625	G	<INS>	.	lowProb	SVMETHOD=DYSGUv1.6.2;SVTYPE=INS;END=3525918;CHR2=AP012340.1;GRP=8625;NGRP=1;CT=5to3;CIPOS95=0;CIEND95=0;SVLEN=242;CONTIGA=ccccccccccgggcgccccccccccCCGACCCACCCTTCGAGGGCATGTGGTGGCTGTATGTGCCGTTGGCCTTCGACGACTTCGCCGTCGTGCTGATCATCCAGGAAGAACCCGACGGGTTCCGCTCGCTCAACGACTGCACCCGGATCTGGCG;LEFT_SVINSSEQ=ccccccccccgggcgcccccccccc;KIND=extra-regional;GC=69.68;NEXP=0;STRIDE=0;EXPSEQ=;RPOLY=0;OL=0;SU=32;WR=0;PE=0…	GT:GQ:MAPQP:SU:WR:PE:SR:SC:BND:COV:NEIGH10:PS:MS:RMS:RED:BCC:FCC:ICN:OCN:PROB	1/1:112:57.38:32:0:0:0:32:32:0.0:3:0:32:0:0:16:-1.0:-1.0:-1.0:0.402
AP012340.1	3531462	8635	G	<INS>	.	PASS	SVMETHOD=DYSGUv1.6.2;SVTYPE=INS;END=3531462;CHR2=AP012340.1;GRP=8635;NGRP=1;CT=3to5;CIPOS95=0;CIEND95=0;SVLEN=243;CONTIGA=CGATCATCATGGGCAAGACAAACATGCCCACCGGCAACCAGGACGTCCAGGCCAGCAATCCGGTCTTCGGCCGCACCAACAACCCATGGGACGCCGCGCGCACGTCCGGCGGCTCGGCCGGCGGCGGGGCGGgcgccccccccgcccggcg;RIGHT_SVINSSEQ=gcgccccccccgcccggcg;KIND=extra-regional;GC=74.17;NEXP=0;STRIDE=0;EXPSEQ=;RPOLY=22;OL=0;SU=23;WR=0;PE=2;SR=0;SC…	GT:GQ:MAPQP:SU:WR:PE:SR:SC:BND:COV:NEIGH10:PS:MS:RMS:RED:BCC:FCC:ICN:OCN:PROB	1/1:81:33.0:23:0:2:0:21:21:0.0:3:23:2:0:0:10:-1.0:-1.0:-1.0:0.515
AP012340.1	3544147	8654	G	<INS>	.	PASS	SVMETHOD=DYSGUv1.6.2;SVTYPE=INS;END=3544180;CHR2=AP012340.1;GRP=8654;NGRP=1;CT=3to5;CIPOS95=0;CIEND95=0;SVLEN=244;CONTIGA=CAATGAACATGGCCCGCTTCACCCGTTCAGCGTCACGTGGATAAGCGGCCCGTAGCGCGTCCCAGTCGGTTTCGGAGTAGTCGGGCCGTTGTACAGGGGCATCCGGCGCGGgggggggggggggggggggggggggg;RIGHT_SVINSSEQ=gggggggggggggggggggggggggg;KIND=extra-regional;GC=71.53;NEXP=24;STRIDE=1;EXPSEQ=gggggggggggggggggggggggg;RPOLY=7;OL=0;SU=57;…	GT:GQ:MAPQP:SU:WR:PE:SR:SC:BND:COV:NEIGH10:PS:MS:RMS:RED:BCC:FCC:ICN:OCN:PROB	1/1:200:11.5:57:0:1:0:56:24:0.0:3:25:33:0:0:48:-1.0:-1.0:-1.0:0.521
AP012340.1	3553023	8681	C	<DUP>	.	PASS	SVMETHOD=DYSGUv1.6.2;SVTYPE=DUP;END=3553145;CHR2=AP012340.1;GRP=8681;NGRP=1;CT=5to3;CIPOS95=0;CIEND95=0;SVLEN=122;KIND=extra-regional;GC=0.0;NEXP=0;STRIDE=0;EXPSEQ=;RPOLY=0;OL=0;SU=3;WR=0;PE=3;SR=0;SC=0;BND=0;LPREC=1;RT=pe	GT:GQ:MAPQP:SU:WR:PE:SR:SC:BND:COV:NEIGH10:PS:MS:RMS:RED:BCC:FCC:ICN:OCN:PROB	0/1:14:50.17:3:0:3:0:0:0:0.0:5:3:3:0:0:13:-1.0:-1.0:-1.0:0.732
AP012340.1	3556752	8697	A	<DUP>	.	PASS	SVMETHOD=DYSGUv1.6.2;SVTYPE=DUP;END=3556854;CHR2=AP012340.1;GRP=8697;NGRP=1;CT=5to3;CIPOS95=0;CIEND95=0;SVLEN=102;KIND=extra-regional;GC=0.0;NEXP=0;STRIDE=0;EXPSEQ=;RPOLY=0;OL=0;SU=4;WR=0;PE=4;SR=0;SC=0;BND=0;LPREC=1;RT=pe	GT:GQ:MAPQP:SU:WR:PE:SR:SC:BND:COV:NEIGH10:PS:MS:RMS:RED:BCC:FCC:ICN:OCN:PROB	0/1:19:46.25:4:0:4:0:0:0:0.0:3:4:4:0:0:18:-1.0:-1.0:-1.0:0.751
AP012340.1	3570882	8724	G	<DEL>	.	PASS	SVMETHOD=DYSGUv1.6.2;SVTYPE=DEL;END=3571267;CHR2=AP012340.1;GRP=8724;NGRP=1;CT=3to5;CIPOS95=232;CIEND95=115;SVLEN=385;KIND=extra-regional;GC=0.0;NEXP=0;STRIDE=0;EXPSEQ=;RPOLY=0;OL=0;SU=3;WR=0;PE=3;SR=0;SC=1;BND=0;LPREC=1;RT=pe	GT:GQ:MAPQP:SU:WR:PE:SR:SC:BND:COV:NEIGH10:PS:MS:RMS:RED:BCC:FCC:ICN:OCN:PROB	1/1:14:53.33:3:0:3:0:1:0:0.0:5:3:3:0:0:20:-1.0:-1.0:-1.0:0.698
AP012340.1	3576074	8742	G	<INS>	.	lowProb	SVMETHOD=DYSGUv1.6.2;SVTYPE=INS;END=3576074;CHR2=AP012340.1;GRP=8742;NGRP=1;CT=5to3;CIPOS95=0;CIEND95=0;SVLEN=296;CONTIGA=gggcccccccccccccccccccccCGCTACAGGTCCACCGTGAAGGTGGGCAGCGGCCTACCTGTCTTCCAGTGTTTGAGCAGCGCCTGCGCCAGCTCGCGGTAGGCCACCGC;LEFT_SVINSSEQ=gggccccccccccccccccccccc;KIND=extra-regional;GC=74.34;NEXP=21;STRIDE=1;EXPSEQ=ccccccccccccccccccccc;RPOLY=14;OL=0;SU=10;WR=0;PE=0;SR=0;SC=10;BND=10;L…	GT:GQ:MAPQP:SU:WR:PE:SR:SC:BND:COV:NEIGH10:PS:MS:RMS:RED:BCC:FCC:ICN:OCN:PROB	1/1:35:55.6:10:0:0:0:10:10:0.0:7:0:10:0:0:15:-1.0:-1.0:-1.0:0.167
AP012340.1	3580328	8751	T	<DEL>	.	PASS	SVMETHOD=DYSGUv1.6.2;SVTYPE=DEL;END=3580693;CHR2=AP012340.1;GRP=8751;NGRP=1;CT=3to5;CIPOS95=138;CIEND95=146;SVLEN=365;KIND=extra-regional;GC=0.0;NEXP=0;STRIDE=0;EXPSEQ=;RPOLY=0;OL=0;SU=4;WR=0;PE=4;SR=0;SC=0;BND=0;LPREC=1;RT=pe	GT:GQ:MAPQP:SU:WR:PE:SR:SC:BND:COV:NEIGH10:PS:MS:RMS:RED:BCC:FCC:ICN:OCN:PROB	1/1:17:60.0:4:0:4:0:0:0:0.0:7:4:4:0:0:31:-1.0:-1.0:-1.0:0.803
AP012340.1	3585061	8764	C	<DEL>	.	PASS	SVMETHOD=DYSGUv1.6.2;SVTYPE=DEL;END=3585352;CHR2=AP012340.1;GRP=8764;NGRP=1;CT=3to5;CIPOS95=210;CIEND95=123;SVLEN=291;KIND=extra-regional;GC=0.0;NEXP=0;STRIDE=0;EXPSEQ=;RPOLY=0;OL=0;SU=5;WR=0;PE=5;SR=0;SC=0;BND=0;LPREC=1;RT=pe	GT:GQ:MAPQP:SU:WR:PE:SR:SC:BND:COV:NEIGH10:PS:MS:RMS:RED:BCC:FCC:ICN:OCN:PROB	1/1:19:60.0:5:0:5:0:0:0:0.0:7:5:5:0:0:22:-1.0:-1.0:-1.0:0.82
AP012340.1	3594056	8781	A	<INS>	.	PASS	SVMETHOD=DYSGUv1.6.2;SVTYPE=INS;END=3594077;CHR2=AP012340.1;GRP=8781;NGRP=1;CT=5to3;CIPOS95=0;CIEND95=0;SVLEN=218;CONTIGA=cgcaagcattactcccggttattaaagttcgggacgttagtgggaatggtcgacgtcgggggcaagcacggcgctactggggggaaggggtagtgggttggcgcggtTGTCCGCCGATAGCAGACGCAACGACGCCAACGCCGCTTCGCGCAGCGCCACCTCGGCAAGCTCCTCGTCGTCACCCTCGGCGTACGACTCACGCAACGTCGGCGTCACTGCAAAAGCAGTGCCGTTGACCGG;LEFT_SVINSSEQ=cgcaagcattactcccggttat…	GT:GQ:MAPQP:SU:WR:PE:SR:SC:BND:COV:NEIGH10:PS:MS:RMS:RED:BCC:FCC:ICN:OCN:PROB	1/1:59:57.0:17:0:0:0:17:17:0.0:5:0:17:0:0:12:-1.0:-1.0:-1.0:0.566
AP012340.1	3602915	8808	A	<INS>	.	PASS	SVMETHOD=DYSGUv1.6.2;SVTYPE=INS;END=3602915;CHR2=AP012340.1;GRP=8808;NGRP=1;CT=5to3;CIPOS95=0;CIEND95=0;SVLEN=200;CONTIGA=ggcgacaacccccagaaacccccccacccccgcaacccccacacCCGACGCCGACGAAGGGCGGCGACGACGGGTGAGATTAGCGAACCCCTTGCCGCCGTGCAACGAAATGTGCATGCGCGCCGGGGCGCGGGGTGTGCCGGGAAGTGACTTCTGGGAACTGAGA;LEFT_SVINSSEQ=ggcgacaacccccagaaacccccccacccccgcaacccccacac;KIND=extra-regional;GC=68.67;NEXP=0;STRIDE=0;EXPSEQ…	GT:GQ:MAPQP:SU:WR:PE:SR:SC:BND:COV:NEIGH10:PS:MS:RMS:RED:BCC:FCC:ICN:OCN:PROB	1/1:35:58.0:10:0:0:0:10:10:0.0:4:0:10:0:0:12:-1.0:-1.0:-1.0:0.474
AP012340.1	3644592	8889	G	<INS>	.	lowProb	SVMETHOD=DYSGUv1.6.2;SVTYPE=INS;END=3644592;CHR2=AP012340.1;GRP=8889;NGRP=1;CT=3to5;CIPOS95=0;CIEND95=0;SVLEN=223;CONTIGA=TTGACCAGCAACGCCCCGTCGGTCGTCTCGAACAGCTCGACGGCGAGCACGCCGACCACACCGAGTTCGTCGGCCAGCTGCAACGCCAACCGTTGCGCCGCGGTGGCCAGGTCGTCGGGCAGgggggggggggggggggg;RIGHT_SVINSSEQ=gggggggggggggggggg;KIND=extra-regional;GC=73.57;NEXP=16;STRIDE=1;EXPSEQ=gggggggggggggggg;RPOLY=1;OL=0;SU=24;WR=0;PE=1;SR=…	GT:GQ:MAPQP:SU:WR:PE:SR:SC:BND:COV:NEIGH10:PS:MS:RMS:RED:BCC:FCC:ICN:OCN:PROB	1/1:84:60.0:24:0:1:0:24:23:0.0:1:24:1:0:0:12:-1.0:-1.0:-1.0:0.447
AP012340.1	3674718	8942	G	<INS>	.	PASS	SVMETHOD=DYSGUv1.6.2;SVTYPE=INS;END=3674718;CHR2=AP012340.1;GRP=8942;NGRP=1;CT=3to5;CIPOS95=0;CIEND95=0;SVLEN=202;CONTIGA=GGGTGGCAGCATCCAAAGCGCATCCGGAGCCCACTACTCCGCCGCCGATCACCACGACGTCGAATTGCTCGGTTCCGAGTCGCTTCCAGGCGACCGCGCGCTGTGCAGGTCCCAGCGCCGCGGgggggcccccccgcccccccgcccggggcggggttggggttg;RIGHT_SVINSSEQ=gggggcccccccgcccccccgcccggggcggggttggggttg;KIND=extra-regional;GC=74.55;NEXP=0;STRIDE=0;EXPSEQ=;…	GT:GQ:MAPQP:SU:WR:PE:SR:SC:BND:COV:NEIGH10:PS:MS:RMS:RED:BCC:FCC:ICN:OCN:PROB	1/1:119:56.97:34:0:0:0:34:34:0.0:5:34:0:0:0:24:-1.0:-1.0:-1.0:0.581
AP012340.1	3675710	8948	T	<DUP>	.	PASS	SVMETHOD=DYSGUv1.6.2;SVTYPE=DUP;END=3675830;CHR2=AP012340.1;GRP=8948;NGRP=1;CT=5to3;CIPOS95=0;CIEND95=0;SVLEN=120;KIND=extra-regional;GC=0.0;NEXP=0;STRIDE=0;EXPSEQ=;RPOLY=0;OL=0;SU=3;WR=0;PE=3;SR=0;SC=0;BND=0;LPREC=1;RT=pe	GT:GQ:MAPQP:SU:WR:PE:SR:SC:BND:COV:NEIGH10:PS:MS:RMS:RED:BCC:FCC:ICN:OCN:PROB	0/1:14:30.5:3:0:3:0:0:0:0.0:5:3:3:0:0:56:-1.0:-1.0:-1.0:0.677
AP012340.1	3684135	8977	T	<DEL>	.	PASS	SVMETHOD=DYSGUv1.6.2;SVTYPE=DEL;END=3684698;CHR2=AP012340.1;GRP=8977;NGRP=1;CT=3to5;CIPOS95=1;CIEND95=0;SVLEN=563;CONTIGA=TCTCTGACCTGGTCGCGTTCGTGCGCACCGACACCGAGAACGACCTGGTCGACCACGCGGCATGGCAAGACCTGACCGGAGCCCACGCGCCCAACCTCAATCCGGCCGATGAAAATCAGTTCTACCTGGTCGTCGTCGAGGAACTtgtgg;KIND=extra-regional;GC=62.0;NEXP=0;STRIDE=0;EXPSEQ=;RPOLY=10;OL=0;SU=4;WR=0;PE=4;SR=0;SC=1;BND=0;LPREC=1;RT=pe	GT:GQ:MAPQP:SU:WR:PE:SR:SC:BND:COV:NEIGH10:PS:MS:RMS:RED:BCC:FCC:ICN:OCN:PROB	1/1:17:60.0:4:0:4:0:1:0:0.0:10:4:4:0:0:33:-1.0:-1.0:-1.0:0.748
AP012340.1	3688466	8993	T	<INV>	.	PASS	SVMETHOD=DYSGUv1.6.2;SVTYPE=INV;END=3689399;CHR2=AP012340.1;GRP=8993;NGRP=1;CT=3to3;CIPOS95=0;CIEND95=0;SVLEN=933;KIND=extra-regional;GC=0.0;NEXP=0;STRIDE=0;EXPSEQ=;RPOLY=0;OL=0;SU=3;WR=0;PE=3;SR=0;SC=0;BND=0;LPREC=1;RT=pe	GT:GQ:MAPQP:SU:WR:PE:SR:SC:BND:COV:NEIGH10:PS:MS:RMS:RED:BCC:FCC:ICN:OCN:PROB	1/1:10:60.0:3:0:3:0:0:0:0.0:6:6:0:0:0:18:-1.0:-1.0:-1.0:0.644
AP012340.1	3693298	9001	G	<INS>	.	lowProb	SVMETHOD=DYSGUv1.6.2;SVTYPE=INS;END=3693298;CHR2=AP012340.1;GRP=9001;NGRP=1;CT=3to5;CIPOS95=0;CIEND95=0;SVLEN=236;CONTIGA=GTGTGGCGCTGCCGCACCACGTTCAACTGCACCGAATCCTGCCCACGGGGCATTGAGGTGACCAAGGCGATCCAGGAGGTCAAGCGCGCGCTGATGTTCACCCGCTGAGGGCTTGgggggggccaccccaaaaaacccc;RIGHT_SVINSSEQ=gggggggccaccccaaaaaacccc;KIND=extra-regional;GC=65.47;NEXP=0;STRIDE=0;EXPSEQ=;RPOLY=0;OL=0;SU=12;WR=0;PE=0;SR=0;SC=12;BND=…	GT:GQ:MAPQP:SU:WR:PE:SR:SC:BND:COV:NEIGH10:PS:MS:RMS:RED:BCC:FCC:ICN:OCN:PROB	1/1:42:60.0:12:0:0:0:12:12:0.0:8:12:0:0:0:16:-1.0:-1.0:-1.0:0.36
AP012340.1	3701188	9019	T	<DUP>	.	PASS	SVMETHOD=DYSGUv1.6.2;SVTYPE=DUP;END=3701242;CHR2=AP012340.1;GRP=9019;NGRP=1;CT=5to3;CIPOS95=0;CIEND95=0;SVLEN=54;KIND=extra-regional;GC=0.0;NEXP=0;STRIDE=0;EXPSEQ=;RPOLY=0;OL=0;SU=4;WR=0;PE=4;SR=0;SC=0;BND=0;LPREC=1;RT=pe	GT:GQ:MAPQP:SU:WR:PE:SR:SC:BND:COV:NEIGH10:PS:MS:RMS:RED:BCC:FCC:ICN:OCN:PROB	0/1:19:37.88:4:0:4:0:0:0:0.0:3:4:4:0:0:16:-1.0:-1.0:-1.0:0.736
AP012340.1	3712611	9054	G	<INS>	.	lowProb	SVMETHOD=DYSGUv1.6.2;SVTYPE=INS;END=3712611;CHR2=AP012340.1;GRP=9054;NGRP=1;CT=3to5;CIPOS95=0;CIEND95=0;SVLEN=305;CONTIGA=GACGATGTCTGTATCGCCGTGCAACGCTGGGGCAAATTGTCGCCCGCACGGGACAACGTGGTGGTGGTCTTGCACGCGCTCACCGGCGACTCGCACATCACTGGACCCGCCGGACCCGGggccccccccccccgcgggggggggggggggggcggggcggggggggcg;RIGHT_SVINSSEQ=ggccccccccccccgcgggggggggggggggggcggggcggggggggcg;KIND=extra-regional;GC=76.19;NEXP=0;STRIDE=…	GT:GQ:MAPQP:SU:WR:PE:SR:SC:BND:COV:NEIGH10:PS:MS:RMS:RED:BCC:FCC:ICN:OCN:PROB	1/1:28:58.25:8:0:0:0:8:8:0.0:3:8:0:0:0:13:-1.0:-1.0:-1.0:0.303
AP012340.1	3713274	9063	T	<INS>	.	lowProb	SVMETHOD=DYSGUv1.6.2;SVTYPE=INS;END=3713283;CHR2=AP012340.1;GRP=9063;NGRP=1;CT=5to3;CIPOS95=0;CIEND95=0;SVLEN=209;CONTIGA=agccgggtccgacgccgccacaaacttcatacaccccgcgccccacaccagccccgagggCGGCCGCGGCCGCGGCGGGGTCTCCGCGGCTCTGCGCGCCTGCCCGGTGCCGGTGGTGGTGGGCGGCATCACCTCCGACCGGCTCTACCC;LEFT_SVINSSEQ=agccgggtccgacgccgccacaaacttcatacaccccgcgccccacaccagccccgaggg;KIND=extra-regional;GC=77.33;NEXP=0;STRIDE=0;EXPSEQ…	GT:GQ:MAPQP:SU:WR:PE:SR:SC:BND:COV:NEIGH10:PS:MS:RMS:RED:BCC:FCC:ICN:OCN:PROB	1/1:28:58.75:8:0:0:0:8:8:0.0:3:0:8:0:0:8:-1.0:-1.0:-1.0:0.254
AP012340.1	3763070	2277	G	<DUP>	.	PASS	SVMETHOD=DYSGUv1.6.2;SVTYPE=DUP;END=3931377;CHR2=AP012340.1;GRP=2277;NGRP=1;CT=5to3;CIPOS95=0;CIEND95=0;SVLEN=168307;CONTIGB=GCCGGCGCCGACGCCCCCGCAGGCTCCGGCGCGATGGGTAGCACTGGCTTTGCTGGCGGCGCCGGCGGTGACGGCGGTAACGGCGGCGGGAGCGGTGCCAGCCAAGGCAACGGCGGCAACGgcggcaacggcggcaccggcggcaaaggcggcaccggcggggccggcatgaacagcctcgacccgctgctagccgcccaagacggcggcca;KIND=extra-regional;GC=77.36;NEXP=18;STRIDE=3;EXPSEQ=cggcaacg…	GT:GQ:MAPQP:SU:WR:PE:SR:SC:BND:COV:NEIGH10:PS:MS:RMS:RED:BCC:FCC:ICN:OCN:PROB	0/1:57:57.92:12:0:0:12:12:0:0.0:8:10:14:0:0:30:-1.0:-1.0:-1.0:0.546
AP012340.1	3763354	9170	G	<INS>	.	PASS	SVMETHOD=DYSGUv1.6.2;SVTYPE=INS;END=3763356;CHR2=AP012340.1;GRP=9170;NGRP=1;CT=3to5;CIPOS95=0;CIEND95=0;SVLEN=325;CONTIGA=GGTCACGGCGGAACGGGCGGCGACGGCGGTGACGGGGGGCATGCCGGCACCGGTGGACGTGGCGGGTTACTGGCCGGCCAGCACGCCAACTCCGGCAATGGCGGTGGCGGCGGTACCGGCGGggggggggggggggggggggggggggggggggggg;RIGHT_SVINSSEQ=ggggggggggggggggggggggggggggggggggg;KIND=extra-regional;GC=82.17;NEXP=0;STRIDE=0;EXPSEQ=;RPOLY=21;OL=0;S…	GT:GQ:MAPQP:SU:WR:PE:SR:SC:BND:COV:NEIGH10:PS:MS:RMS:RED:BCC:FCC:ICN:OCN:PROB	1/1:116:60.0:33:0:1:0:32:32:0.0:8:33:1:0:0:30:-1.0:-1.0:-1.0:0.549
AP012340.1	3765291	9180	T	<INS>	.	lowProb	SVMETHOD=DYSGUv1.6.2;SVTYPE=INS;END=3765291;CHR2=AP012340.1;GRP=9180;NGRP=1;CT=3to5;CIPOS95=0;CIEND95=0;SVLEN=171;CONTIGA=GCCCCGGCCGTCGCCAGCGCTTCGACCTGCGGCACGGAAAGCTGCACCCGCGACGTCAAGTCCGGCAGGGAGGTGAACGGGCCGTggggggttggctccccgcccaccg;RIGHT_SVINSSEQ=ggggggttggctccccgcccaccg;KIND=extra-regional;GC=75.23;NEXP=0;STRIDE=0;EXPSEQ=;RPOLY=0;OL=0;SU=8;WR=0;PE=0;SR=0;SC=8;BND=8;LPREC=0;RT=pe	GT:GQ:MAPQP:SU:WR:PE:SR:SC:BND:COV:NEIGH10:PS:MS:RMS:RED:BCC:FCC:ICN:OCN:PROB	1/1:28:60.0:8:0:0:0:8:8:0.0:8:8:0:0:0:17:-1.0:-1.0:-1.0:0.376
AP012340.1	3772005	9194	G	<INS>	.	PASS	SVMETHOD=DYSGUv1.6.2;SVTYPE=INS;END=3772005;CHR2=AP012340.1;GRP=9194;NGRP=1;CT=5to3;CIPOS95=0;CIEND95=0;SVLEN=244;CONTIGA=ggggggcgccccccccccCCGACGCCGACATCGCGCGCGGCCACTACGAGGGTGTCCTGCACGGCGTACCGATCGGCGTGAAGGATCTCTGCTACACGGTCGACGCCCCGACCGCGGCCGGCACCACCATCTTTCGTGACTTTCGCC;LEFT_SVINSSEQ=ggggggcgcccccccccc;KIND=extra-regional;GC=72.11;NEXP=10;STRIDE=1;EXPSEQ=cccccccccc;RPOLY=1;OL=0;SU=52;WR=0;PE=2;SR=…	GT:GQ:MAPQP:SU:WR:PE:SR:SC:BND:COV:NEIGH10:PS:MS:RMS:RED:BCC:FCC:ICN:OCN:PROB	1/1:183:39.75:52:0:2:0:50:50:0.0:9:2:52:0:0:17:-1.0:-1.0:-1.0:0.583
AP012340.1	3772400	9198	C	<DEL>	.	PASS	SVMETHOD=DYSGUv1.6.2;SVTYPE=DEL;END=3772870;CHR2=AP012340.1;GRP=9198;NGRP=1;CT=3to5;CIPOS95=1;CIEND95=0;SVLEN=470;KIND=extra-regional;GC=0.0;NEXP=0;STRIDE=0;EXPSEQ=;RPOLY=0;OL=0;SU=3;WR=0;PE=3;SR=0;SC=0;BND=0;LPREC=1;RT=pe	GT:GQ:MAPQP:SU:WR:PE:SR:SC:BND:COV:NEIGH10:PS:MS:RMS:RED:BCC:FCC:ICN:OCN:PROB	1/1:14:60.0:3:0:3:0:0:0:0.0:10:3:3:0:0:24:-1.0:-1.0:-1.0:0.71
AP012340.1	3781929	9215	G	<INV>	.	PASS	SVMETHOD=DYSGUv1.6.2;SVTYPE=INV;END=3782764;CHR2=AP012340.1;GRP=9214;NGRP=1;CT=3to3;CIPOS95=0;CIEND95=0;SVLEN=835;CONTIGB=GCGCCAGTGGGCGGCGCAAAGCCTGGCTACGCCAGGCCATCAACCATCTCGAGAAGCTGATCGGACGCACCGAGCGGGTGGTGGACCAGGCCCGTAGCCGGCTGGCCGGGGTAATGCCCGACTCAAGCAGCCGCCgcaactcctcgggc;KIND=extra-regional;GC=69.8;NEXP=0;STRIDE=0;EXPSEQ=;RPOLY=0;OL=0;SU=3;WR=0;PE=3;SR=0;SC=3;BND=0;LPREC=1;RT=pe	GT:GQ:MAPQP:SU:WR:PE:SR:SC:BND:COV:NEIGH10:PS:MS:RMS:RED:BCC:FCC:ICN:OCN:PROB	1/1:10:60.0:3:0:3:0:3:0:0.0:7:6:0:0:0:25:-1.0:-1.0:-1.0:0.747
AP012340.1	3789891	9242	C	<DEL>	.	PASS	SVMETHOD=DYSGUv1.6.2;SVTYPE=DEL;END=3790188;CHR2=AP012340.1;GRP=9242;NGRP=1;CT=3to5;CIPOS95=96;CIEND95=156;SVLEN=297;KIND=extra-regional;GC=0.0;NEXP=0;STRIDE=0;EXPSEQ=;RPOLY=0;OL=0;SU=4;WR=0;PE=4;SR=0;SC=1;BND=0;LPREC=1;RT=pe	GT:GQ:MAPQP:SU:WR:PE:SR:SC:BND:COV:NEIGH10:PS:MS:RMS:RED:BCC:FCC:ICN:OCN:PROB	1/1:17:52.88:4:0:4:0:1:0:0.0:5:4:4:0:0:14:-1.0:-1.0:-1.0:0.71
AP012340.1	3794359	9261	C	<DEL>	.	PASS	SVMETHOD=DYSGUv1.6.2;SVTYPE=DEL;END=3794765;CHR2=AP012340.1;GRP=9261;NGRP=1;CT=3to5;CIPOS95=20;CIEND95=0;SVLEN=575;KIND=extra-regional;GC=0.0;NEXP=0;STRIDE=0;EXPSEQ=;RPOLY=0;OL=0;SU=6;WR=0;PE=5;SR=1;SC=1;BND=0;LPREC=1;RT=pe	GT:GQ:MAPQP:SU:WR:PE:SR:SC:BND:COV:NEIGH10:PS:MS:RMS:RED:BCC:FCC:ICN:OCN:PROB	1/1:19:60.0:6:0:5:1:1:0:0.0:5:5:7:0:0:18:-1.0:-1.0:-1.0:0.774
AP012340.1	3802351	9287	G	<INS>	.	lowProb	SVMETHOD=DYSGUv1.6.2;SVTYPE=INS;END=3802351;CHR2=AP012340.1;GRP=9287;NGRP=1;CT=5to3;CIPOS95=0;CIEND95=0;SVLEN=186;CONTIGA=ccggggggcggggggggcccgggccccccCCCGAGGAGGAGCCGGGCAATCGGCTTAGCCCGGTGACGATGCGGGCCGCGCTGGGGGCACCATCCGCTTGCGGGGACGCGTCTGCGTCTACCTGGGCGGCACCGGTGAACGTCTCATTC;LEFT_SVINSSEQ=ccggggggcggggggggcccgggcccccc;KIND=extra-regional;GC=76.51;NEXP=0;STRIDE=0;EXPSEQ=;RPOLY=0;OL=0;SU=31;WR=0;PE=0;S…	GT:GQ:MAPQP:SU:WR:PE:SR:SC:BND:COV:NEIGH10:PS:MS:RMS:RED:BCC:FCC:ICN:OCN:PROB	1/1:109:58.26:31:0:0:0:31:31:0.0:3:0:31:0:0:24:-1.0:-1.0:-1.0:0.366
AP012340.1	3834362	9348	T	<DEL>	.	PASS	SVMETHOD=DYSGUv1.6.2;SVTYPE=DEL;END=3834840;CHR2=AP012340.1;GRP=9348;NGRP=1;CT=3to5;CIPOS95=117;CIEND95=83;SVLEN=478;CONTIGB=ccccaccaccccggcgacgacgaacaccgacaacccccggaCGCCGGCGAGCCGGAAGCAGACCACCGGGATCGCCGAACCATCCGAGATCACCTCGCAATGATCCACCTCGCGCAGCTGGTCACCCAGCCACCGGGCGGTGTGCGACAGCGCCTGCATCACCTTGGTATAGCCGTCGCGCCCCAGCCGCAGGAAGTTGTAGTACTGGCCCACCACCTGGTTACCGGGACGGGAGAAGTTCAGGGTGAAGGTCGGCATGTCGCCGCCGAGGTAG…	GT:GQ:MAPQP:SU:WR:PE:SR:SC:BND:COV:NEIGH10:PS:MS:RMS:RED:BCC:FCC:ICN:OCN:PROB	1/1:14:60.0:3:0:3:0:2:0:0.0:3:3:3:0:0:22:-1.0:-1.0:-1.0:0.793
AP012340.1	3836230	9356	G	<INS>	.	lowProb	SVMETHOD=DYSGUv1.6.2;SVTYPE=INS;END=3836230;CHR2=AP012340.1;GRP=9356;NGRP=1;CT=3to5;CIPOS95=0;CIEND95=0;SVLEN=249;CONTIGA=CCGATGCCCGGGCGTGCACGAACGCCGCGGCCGCGGCCGCCTCCCCAGACGGCAATCCCGACGCCAGCAGCGCACCGATCATCCCGGACAGCACGTCACCGGACCCGGCGGTGGgggggggggggggggggggggggggggggggg;RIGHT_SVINSSEQ=gggggggggggggggggggggggggggggggg;KIND=extra-regional;GC=81.51;NEXP=30;STRIDE=1;EXPSEQ=ggggggggggggggggggggggggggggg…	GT:GQ:MAPQP:SU:WR:PE:SR:SC:BND:COV:NEIGH10:PS:MS:RMS:RED:BCC:FCC:ICN:OCN:PROB	1/1:66:57.42:19:0:0:0:19:19:0.0:5:19:0:0:0:26:-1.0:-1.0:-1.0:0.278
AP012340.1	3845151	9368	G	<DEL>	.	PASS	SVMETHOD=DYSGUv1.6.2;SVTYPE=DEL;END=3845565;CHR2=AP012340.1;GRP=9368;NGRP=1;CT=3to5;CIPOS95=79;CIEND95=84;SVLEN=414;KIND=extra-regional;GC=0.0;NEXP=0;STRIDE=0;EXPSEQ=;RPOLY=0;OL=0;SU=3;WR=0;PE=3;SR=0;SC=0;BND=0;LPREC=1;RT=pe	GT:GQ:MAPQP:SU:WR:PE:SR:SC:BND:COV:NEIGH10:PS:MS:RMS:RED:BCC:FCC:ICN:OCN:PROB	1/1:14:60.0:3:0:3:0:0:0:0.0:5:3:3:0:0:18:-1.0:-1.0:-1.0:0.745
AP012340.1	3846818	9375	A	<INS>	.	lowProb	SVMETHOD=DYSGUv1.6.2;SVTYPE=INS;END=3846820;CHR2=AP012340.1;GRP=9375;NGRP=1;CT=5to3;CIPOS95=0;CIEND95=0;SVLEN=280;CONTIGA=gtgggggcccccgcggcccccccccgggcccccCCACACAGGGGTCTGTTGCGCGCTCCGGGGCCCGGAACTAGCGTGCCCAAGCTCCAGCCGCCCGCCGGTCGGCATGCGCCACGTCGTCGGCACCGTGGCG;LEFT_SVINSSEQ=gtgggggcccccgcggcccccccccgggccccc;KIND=extra-regional;GC=80.45;NEXP=0;STRIDE=0;EXPSEQ=;RPOLY=0;OL=0;SU=23;WR=0;PE=0;SR=0;SC=23;BN…	GT:GQ:MAPQP:SU:WR:PE:SR:SC:BND:COV:NEIGH10:PS:MS:RMS:RED:BCC:FCC:ICN:OCN:PROB	1/1:81:57.3:23:0:0:0:23:23:0.0:4:0:23:0:0:16:-1.0:-1.0:-1.0:0.255
AP012340.1	3856270	9386	G	<INV>	.	PASS	SVMETHOD=DYSGUv1.6.2;SVTYPE=INV;END=3858294;CHR2=AP012340.1;GRP=9386;NGRP=1;CT=3to3;CIPOS95=0;CIEND95=0;SVLEN=2024;CONTIGA=GGCGGGCTGATGAGCGCCCTGACCCCTCAATTCGGGTCCAAGACCATCAACCTCTGCAACAACGGCGACCCGATTTGTTCGGACGGCAACCGGTGtccgagtccgaattgggccacaccaaacgcggtccactgctcggtattccaggtg;CONTIGB=GGCGGGCTGATGAGCGCCCTGACCCCTCAATTCGGGTCCAAGACCATCAACCTCTGCAACAACGGCGACCCGATTTGTTCGGACGGCAACCGGTGtccgagtccgaattgggccaca…	GT:GQ:MAPQP:SU:WR:PE:SR:SC:BND:COV:NEIGH10:PS:MS:RMS:RED:BCC:FCC:ICN:OCN:PROB	1/1:21:60.0:6:0:3:3:6:0:0.0:7:9:3:0:0:33:-1.0:-1.0:-1.0:0.841
AP012340.1	3860451	9405	C	<INV>	.	PASS	SVMETHOD=DYSGUv1.6.2;SVTYPE=INV;END=3861590;CHR2=AP012340.1;GRP=9405;NGRP=1;CT=5to5;CIPOS95=0;CIEND95=0;SVLEN=1139;CONTIGA=gaccgttctTCGCCGACCGCCAGTAGCGCCCCCACCAACGACCGCACCATCGACCAACAGAACGCGTCGGCGGTGACGTGCGCGGTGACCAGGGTGCCGGCACGCGACCAGTCCAGCCGCTGCAGATCACGAATCGTGGTGGCGCCCTCG;KIND=extra-regional;GC=69.33;NEXP=0;STRIDE=0;EXPSEQ=;RPOLY=0;OL=0;SU=3;WR=0;PE=3;SR=0;SC=3;BND=0;LPREC=1;RT=pe	GT:GQ:MAPQP:SU:WR:PE:SR:SC:BND:COV:NEIGH10:PS:MS:RMS:RED:BCC:FCC:ICN:OCN:PROB	1/1:10:60.0:3:0:3:0:3:0:0.0:11:0:6:0:0:22:-1.0:-1.0:-1.0:0.605
AP012340.1	3864866	9432	C	<DEL>	.	PASS	SVMETHOD=DYSGUv1.6.2;SVTYPE=DEL;END=3865094;CHR2=AP012340.1;GRP=9432;NGRP=1;CT=3to5;CIPOS95=0;CIEND95=0;SVLEN=228;CONTIGB=cgtttgtagtccgaccacgcgaccctcgacctctatgGCTCACCGGAATAGCACCGGTGAGCCGAGCGGTTAGAGCAACCATGACCAATTGTGCCGCCGGCAAACCCAGCTCAGGCCCTAACCTCGGCCGATTCGGATCG;KIND=extra-regional;GC=61.43;NEXP=0;STRIDE=0;EXPSEQ=;RPOLY=0;OL=2;SU=4;WR=0;PE=0;SR=2;SC=4;BND=0;LPREC=1;RT=pe	GT:GQ:MAPQP:SU:WR:PE:SR:SC:BND:COV:NEIGH10:PS:MS:RMS:RED:BCC:FCC:ICN:OCN:PROB	1/1:5:60.0:4:0:0:2:4:0:0.0:11:4:2:0:0:9:-1.0:-1.0:-1.0:0.667
AP012340.1	3870169	9446	C	<DEL>	.	PASS	SVMETHOD=DYSGUv1.6.2;SVTYPE=DEL;END=3870532;CHR2=AP012340.1;GRP=9445;NGRP=1;CT=3to5;CIPOS95=124;CIEND95=76;SVLEN=363;KIND=extra-regional;GC=0.0;NEXP=0;STRIDE=0;EXPSEQ=;RPOLY=0;OL=0;SU=3;WR=0;PE=3;SR=0;SC=0;BND=0;LPREC=1;RT=pe	GT:GQ:MAPQP:SU:WR:PE:SR:SC:BND:COV:NEIGH10:PS:MS:RMS:RED:BCC:FCC:ICN:OCN:PROB	1/1:14:60.0:3:0:3:0:0:0:0.0:13:3:3:0:0:14:-1.0:-1.0:-1.0:0.633
AP012340.1	3870978	9448	A	<DEL>	.	PASS	SVMETHOD=DYSGUv1.6.2;SVTYPE=DEL;END=3871285;CHR2=AP012340.1;GRP=9448;NGRP=1;CT=3to5;CIPOS95=86;CIEND95=98;SVLEN=307;CONTIGB=cggggggggccgaatgcCCGCCGGCGCGGGCGGGTCGCCCCCGACGCGACGATGCCCGGCCACGGAGGACCGGGCACCCGCGACAGTCGCCACACCGTCTAGCGCCGATCCTACCGCGTCACGCGCCGTGACGTGGTGGTCGGTGCACGAG;KIND=extra-regional;GC=77.48;NEXP=0;STRIDE=0;EXPSEQ=;RPOLY=0;OL=0;SU=3;WR=0;PE=3;SR=0;SC=2;BND=0;LPREC=1;RT=pe	GT:GQ:MAPQP:SU:WR:PE:SR:SC:BND:COV:NEIGH10:PS:MS:RMS:RED:BCC:FCC:ICN:OCN:PROB	1/1:14:52.17:3:0:3:0:2:0:0.0:14:3:3:0:0:14:-1.0:-1.0:-1.0:0.641
AP012340.1	3871290	9450	C	<INS>	.	lowProb	SVMETHOD=DYSGUv1.6.2;SVTYPE=INS;END=3871299;CHR2=AP012340.1;GRP=9450;NGRP=1;CT=5to3;CIPOS95=0;CIEND95=0;SVLEN=156;CONTIGB=ggggggccccgagcaccgccggccCCGCCGGGTCGCCGCCGACGCGACGATGCCCGGCCACGGAGGACCGGGCACCCGCGACAGTCGCCACACCGTCTAGCGCCGATCCTACCGCGTCACGCGCCGTGTCGTGGTGGTCGGTGCACGAG;LEFT_SVINSSEQ=ggggggccccgagcaccgccggcc;KIND=extra-regional;GC=77.85;NEXP=0;STRIDE=0;EXPSEQ=;RPOLY=0;OL=0;SU=8;WR=0;PE=0;SR=0;SC…	GT:GQ:MAPQP:SU:WR:PE:SR:SC:BND:COV:NEIGH10:PS:MS:RMS:RED:BCC:FCC:ICN:OCN:PROB	1/1:28:60.0:8:0:0:0:8:8:0.0:14:0:8:0:0:9:-1.0:-1.0:-1.0:0.443
AP012340.1	3876187	9462	G	<DEL>	.	PASS	SVMETHOD=DYSGUv1.6.2;SVTYPE=DEL;END=3876399;CHR2=AP012340.1;GRP=9462;NGRP=1;CT=3to5;CIPOS95=199;CIEND95=281;SVLEN=212;KIND=extra-regional;GC=0.0;NEXP=0;STRIDE=0;EXPSEQ=;RPOLY=0;OL=0;SU=7;WR=0;PE=7;SR=0;SC=0;BND=0;LPREC=1;RT=pe	GT:GQ:MAPQP:SU:WR:PE:SR:SC:BND:COV:NEIGH10:PS:MS:RMS:RED:BCC:FCC:ICN:OCN:PROB	1/1:24:60.0:7:0:7:0:0:0:0.0:13:7:7:0:0:25:-1.0:-1.0:-1.0:0.702
AP012340.1	3876965	9466	G	<INS>	.	lowProb	SVMETHOD=DYSGUv1.6.2;SVTYPE=INS;END=3876965;CHR2=AP012340.1;GRP=9466;NGRP=1;CT=3to5;CIPOS95=0;CIEND95=0;SVLEN=296;CONTIGA=GTTCAGGGTCGGATCAGATGTGCTGGTGCGCAACGCGTTTCGAGTTCTGAAGGTGGAGACTACCGCGTAGGTAGGATAGGGCCAGGggggggggggggggggggggggggggggggggggcccccccccccccccccccccggggggggggggggggtg;RIGHT_SVINSSEQ=ggggggggggggggggggggggggggggggggggcccccccccccccccccccccggggggggggggggggtg;KIND=extra-regional;GC=76.73…	GT:GQ:MAPQP:SU:WR:PE:SR:SC:BND:COV:NEIGH10:PS:MS:RMS:RED:BCC:FCC:ICN:OCN:PROB	1/1:84:57.5:24:0:1:0:23:23:0.0:13:24:1:0:0:28:-1.0:-1.0:-1.0:0.276
AP012340.1	3881225	9489	G	<INS>	.	lowProb	SVMETHOD=DYSGUv1.6.2;SVTYPE=INS;END=3881238;CHR2=AP012340.1;GRP=9489;NGRP=1;CT=3to5;CIPOS95=0;CIEND95=0;SVLEN=250;CONTIGA=GGCGCATATCGTGGCGTTGGGTGCAAGCTCGCGGTCCAGTTCGTGCATCAGCTCAAGCGGGTGAATCGATTCCCCCCGCGCTTGCGGGGTCCCCGGCAACGCCGCTGGCGCCGGggggcccccccccccccccccccaaaaccctgggggcccccccc;RIGHT_SVINSSEQ=ggggcccccccccccccccccccaaaaccctgggggcccccccc;KIND=extra-regional;GC=74.68;NEXP=0;STRIDE=0;EXPSEQ=;RPOLY…	GT:GQ:MAPQP:SU:WR:PE:SR:SC:BND:COV:NEIGH10:PS:MS:RMS:RED:BCC:FCC:ICN:OCN:PROB	1/1:35:58.2:10:0:0:0:10:10:0.0:10:10:0:0:0:18:-1.0:-1.0:-1.0:0.388
AP012340.1	3885209	9495	C	<DEL>	.	PASS	SVMETHOD=DYSGUv1.6.2;SVTYPE=DEL;END=3885695;CHR2=AP012340.1;GRP=9495;NGRP=1;CT=3to5;CIPOS95=44;CIEND95=19;SVLEN=486;KIND=extra-regional;GC=0.0;NEXP=0;STRIDE=0;EXPSEQ=;RPOLY=0;OL=0;SU=3;WR=0;PE=3;SR=0;SC=0;BND=0;LPREC=1;RT=pe	GT:GQ:MAPQP:SU:WR:PE:SR:SC:BND:COV:NEIGH10:PS:MS:RMS:RED:BCC:FCC:ICN:OCN:PROB	1/1:14:60.0:3:0:3:0:0:0:0.0:7:3:3:0:0:20:-1.0:-1.0:-1.0:0.751
AP012340.1	3903893	9538	T	<INV>	.	PASS	SVMETHOD=DYSGUv1.6.2;SVTYPE=INV;END=3904058;CHR2=AP012340.1;GRP=9538;NGRP=1;CT=3to3;CIPOS95=0;CIEND95=0;SVLEN=165;CONTIGA=GGCTACACCGGTATCTGCGGCCACTACAGCTGCCTCGGATCGCGCATGAGATCCACCCAATTCTCGGCGCTGGATGCGCCCGTCATCCCGGGCGCGAAGATACCAGTGCCGCCGGCCGGGTacccgccggagccaccccaggtgccatac;KIND=extra-regional;GC=68.0;NEXP=0;STRIDE=0;EXPSEQ=;RPOLY=0;OL=0;SU=3;WR=0;PE=0;SR=3;SC=3;BND=0;LPREC=1;RT=pe	GT:GQ:MAPQP:SU:WR:PE:SR:SC:BND:COV:NEIGH10:PS:MS:RMS:RED:BCC:FCC:ICN:OCN:PROB	1/1:10:60.0:3:0:0:3:3:0:0.0:1:3:3:0:0:12:-1.0:-1.0:-1.0:0.818
AP012340.1	3922023	9586	G	<INS>	.	PASS	SVMETHOD=DYSGUv1.6.2;SVTYPE=INS;END=3922023;CHR2=AP012340.1;GRP=9586;NGRP=1;CT=5to3;CIPOS95=0;CIEND95=0;SVLEN=214;CONTIGA=ggcgggttcgccggcaacggcaatgccggcggcaatggcggcaccggcggcgcgagcgaggacggcgacaacggcaacgcTGGCAGCGGCGCCACCGGCGGTACCGGCGGCAACGGCGGCACCGGCGGCGACGGCGGCGCTGCCGGGCTGGGCGGCGTCGCGTGAGGTTGACCGGCGATCACCGTAGCCAGCACGGCCCGTGACACCGGT;LEFT_SVINSSEQ=ggcgggttcgccggcaacggcaatgccggcggcaatggcggcaccggcggcg…	GT:GQ:MAPQP:SU:WR:PE:SR:SC:BND:COV:NEIGH10:PS:MS:RMS:RED:BCC:FCC:ICN:OCN:PROB	1/1:66:60.0:19:0:0:0:19:19:0.0:10:19:0:0:0:3:-1.0:-1.0:-1.0:0.64
AP012340.1	3922693	9589	G	<DUP>	.	PASS	SVMETHOD=DYSGUv1.6.2;SVTYPE=DUP;END=3922805;CHR2=AP012340.1;GRP=9589;NGRP=1;CT=5to3;CIPOS95=0;CIEND95=0;SVLEN=112;CONTIGB=GCTGGGCGTGATCAATGCGCCCACCCAGGCGCTGCTGGGGCGCCCGTTGATCGGTGACGGCGCCAATGCGACGACTCCCGGCGGGGCCGGGGGGGCCGGGGGGCTGCTGTTtgcgcacattttcttaaaaaaaaattaacctgccga;KIND=extra-regional;GC=65.31;NEXP=0;STRIDE=0;EXPSEQ=;RPOLY=0;OL=0;SU=3;WR=0;PE=3;SR=0;SC=3;BND=0;LPREC=1;RT=pe	GT:GQ:MAPQP:SU:WR:PE:SR:SC:BND:COV:NEIGH10:PS:MS:RMS:RED:BCC:FCC:ICN:OCN:PROB	0/1:14:50.17:3:0:3:0:3:0:0.0:10:3:3:0:0:11:-1.0:-1.0:-1.0:0.54
AP012340.1	3925742	9608	G	<INS>	.	lowProb	SVMETHOD=DYSGUv1.6.2;SVTYPE=INS;END=3925742;CHR2=AP012340.1;GRP=9608;NGRP=1;CT=3to5;CIPOS95=0;CIEND95=0;SVLEN=329;CONTIGA=CCGGTGTTCCCGGCGACGGCGGGGACGGCGGCAACGCCGGATTCGGCGCCGGTGTTCCCGGCGACGGCGGGATCGGCGGCACCGGCGGGGCCGGGGGgggcggggggggcgggggcgcccgggggccccccccattcc;RIGHT_SVINSSEQ=gggcggggggggcgggggcgcccgggggccccccccattcc;KIND=extra-regional;GC=85.51;NEXP=17;STRIDE=1;EXPSEQ=gggcggggggggcgggg;RPOLY=38;O…	GT:GQ:MAPQP:SU:WR:PE:SR:SC:BND:COV:NEIGH10:PS:MS:RMS:RED:BCC:FCC:ICN:OCN:PROB	1/1:35:58.4:10:0:0:0:10:10:0.0:10:10:0:0:0:12:-1.0:-1.0:-1.0:0.221
AP012340.1	3929288	9627	T	<DEL>	.	PASS	SVMETHOD=DYSGUv1.6.2;SVTYPE=DEL;END=3929797;CHR2=AP012340.1;GRP=9627;NGRP=1;CT=3to5;CIPOS95=0;CIEND95=5;SVLEN=509;KIND=extra-regional;GC=0.0;NEXP=0;STRIDE=0;EXPSEQ=;RPOLY=0;OL=0;SU=3;WR=0;PE=3;SR=0;SC=1;BND=0;LPREC=1;RT=pe	GT:GQ:MAPQP:SU:WR:PE:SR:SC:BND:COV:NEIGH10:PS:MS:RMS:RED:BCC:FCC:ICN:OCN:PROB	1/1:14:60.0:3:0:3:0:1:0:0.0:10:3:3:0:0:30:-1.0:-1.0:-1.0:0.619
AP012340.1	3940486	9657	G	<INS>	.	PASS	SVMETHOD=DYSGUv1.6.2;SVTYPE=INS;END=3940486;CHR2=AP012340.1;GRP=9657;NGRP=1;CT=3to5;CIPOS95=0;CIEND95=0;SVLEN=237;CONTIGA=GGCCATCAGGATTCCGGGTAAGACGAAAGTGAATCCGTCCGGCGGCCCGTTGGCCGCCAACCCCATGTTCGCCGCCGGCCTTGAGCGTATCGGCTTTGCCGCACAACATATCTGGGACGGATCGGCGCGGCGgggggggggggccccccccccccgccccgcg;RIGHT_SVINSSEQ=gggggggggggccccccccccccgccccgcg;KIND=extra-regional;GC=71.78;NEXP=10;STRIDE=1;EXPSEQ=gggggggggg;RP…	GT:GQ:MAPQP:SU:WR:PE:SR:SC:BND:COV:NEIGH10:PS:MS:RMS:RED:BCC:FCC:ICN:OCN:PROB	1/1:190:57.8:54:0:0:0:54:35:0.0:4:35:19:0:0:21:-1.0:-1.0:-1.0:0.643
AP012340.1	3949416	9676	A	<DUP>	.	PASS	SVMETHOD=DYSGUv1.6.2;SVTYPE=DUP;END=3949562;CHR2=AP012340.1;GRP=9676;NGRP=1;CT=5to3;CIPOS95=0;CIEND95=0;SVLEN=146;KIND=extra-regional;GC=0.0;NEXP=0;STRIDE=0;EXPSEQ=;RPOLY=0;OL=0;SU=3;WR=0;PE=3;SR=0;SC=0;BND=0;LPREC=1;RT=pe	GT:GQ:MAPQP:SU:WR:PE:SR:SC:BND:COV:NEIGH10:PS:MS:RMS:RED:BCC:FCC:ICN:OCN:PROB	0/1:14:40.33:3:0:3:0:0:0:0.0:10:3:3:0:0:14:-1.0:-1.0:-1.0:0.684
AP012340.1	3953173	9686	C	<INV>	.	PASS	SVMETHOD=DYSGUv1.6.2;SVTYPE=INV;END=3987079;CHR2=AP012340.1;GRP=9686;NGRP=1;CT=3to3;CIPOS95=0;CIEND95=0;SVLEN=33906;CONTIGA=GCCCACATCTGTTCGTAGGCGCCCTCAACGGCCGCAATCAGCGGCGCGTTCAGCCCGAACCAATTCGACATCACCAACTGCGCAAACGCATTGCGGTTGGCCGCCACtcgctggcggccagccgcgcggtggcggcgttggtgggtgtggg;KIND=extra-regional;GC=67.55;NEXP=0;STRIDE=0;EXPSEQ=;RPOLY=0;OL=0;SU=10;WR=0;PE=5;SR=5;SC=10;BND=0;LPREC=1;RT=pe	GT:GQ:MAPQP:SU:WR:PE:SR:SC:BND:COV:NEIGH10:PS:MS:RMS:RED:BCC:FCC:ICN:OCN:PROB	1/1:35:60.0:10:0:5:5:10:0:0.0:6:15:5:0:0:25:-1.0:-1.0:-1.0:0.514
AP012340.1	3955697	9698	A	<INV>	.	PASS	SVMETHOD=DYSGUv1.6.2;SVTYPE=INV;END=3957686;CHR2=AP012340.1;GRP=9698;NGRP=1;CT=5to5;CIPOS95=0;CIEND95=0;SVLEN=1989;CONTIGB=gtggtggccgagggccgcagtgatgcggtgttgggtaacccggcgaccgcggtggcttgGCTGGCCGGCAAGGCCGGTCTACCCGCGGACGAACTCACTGCCACCGTCCAGCGTTTCAACGCATTCGCCCGGTCCGGTGTCGACGAGGA;KIND=extra-regional;GC=69.13;NEXP=0;STRIDE=0;EXPSEQ=;RPOLY=0;OL=0;SU=3;WR=0;PE=0;SR=3;SC=3;BND=0;LPREC=1;RT=pe	GT:GQ:MAPQP:SU:WR:PE:SR:SC:BND:COV:NEIGH10:PS:MS:RMS:RED:BCC:FCC:ICN:OCN:PROB	1/1:10:60.0:3:0:0:3:3:0:0.0:8:3:3:0:0:23:-1.0:-1.0:-1.0:0.724
AP012340.1	3956786	9700	C	<INS>	.	lowProb	SVMETHOD=DYSGUv1.6.2;SVTYPE=INS;END=3956804;CHR2=AP012340.1;GRP=9700;NGRP=1;CT=3to5;CIPOS95=0;CIEND95=0;SVLEN=227;CONTIGB=CATCGATGCTTACCTCGACCGCGGGCCCGAGATGCTGTCGTTCGTGCTGAAGCACACGCCGCTGAAGATGTGCTGGGTACCCGGCTACTCCGACTACTACCCCGAGGCTCCGGGCGGCCGCCCGGGCGGgcggtcgctcgagccgca;RIGHT_SVINSSEQ=gcggtcgctcgagccgca;KIND=extra-regional;GC=69.39;NEXP=0;STRIDE=0;EXPSEQ=;RPOLY=0;OL=0;SU=21;WR=0;PE=0;SR=0;SC=21;BN…	GT:GQ:MAPQP:SU:WR:PE:SR:SC:BND:COV:NEIGH10:PS:MS:RMS:RED:BCC:FCC:ICN:OCN:PROB	1/1:73:59.38:21:0:0:0:21:21:0.0:8:21:0:0:0:6:-1.0:-1.0:-1.0:0.301
AP012340.1	3958510	9704	G	<DEL>	.	PASS	SVMETHOD=DYSGUv1.6.2;SVTYPE=DEL;END=3958847;CHR2=AP012340.1;GRP=9704;NGRP=1;CT=3to5;CIPOS95=179;CIEND95=246;SVLEN=337;KIND=extra-regional;GC=0.0;NEXP=0;STRIDE=0;EXPSEQ=;RPOLY=0;OL=0;SU=3;WR=0;PE=3;SR=0;SC=0;BND=0;LPREC=1;RT=pe	GT:GQ:MAPQP:SU:WR:PE:SR:SC:BND:COV:NEIGH10:PS:MS:RMS:RED:BCC:FCC:ICN:OCN:PROB	1/1:14:52.17:3:0:3:0:0:0:0.0:8:3:3:0:0:13:-1.0:-1.0:-1.0:0.638
AP012340.1	3976999	9746	A	<INV>	.	PASS	SVMETHOD=DYSGUv1.6.2;SVTYPE=INV;END=3977066;CHR2=AP012340.1;GRP=9746;NGRP=1;CT=5to5;CIPOS95=0;CIEND95=0;SVLEN=67;CONTIGA=catcgacaccgtcgagatcaacgaggcgtTCGCGCCGCCGTTGGGGTTGACCTTCGCCGGGTCGGCCTTGATTTCCTTGAGCCAGGCCATAACTACC;KIND=extra-regional;GC=61.86;NEXP=0;STRIDE=0;EXPSEQ=;RPOLY=0;OL=0;SU=3;WR=0;PE=0;SR=3;SC=3;BND=0;LPREC=1;RT=pe	GT:GQ:MAPQP:SU:WR:PE:SR:SC:BND:COV:NEIGH10:PS:MS:RMS:RED:BCC:FCC:ICN:OCN:PROB	1/1:10:44.0:3:0:0:3:3:0:0.0:2:3:3:0:0:10:-1.0:-1.0:-1.0:0.786
AP012340.1	3987397	9773	G	<INS>	.	lowProb	SVMETHOD=DYSGUv1.6.2;SVTYPE=INS;END=3987428;CHR2=AP012340.1;GRP=9773;NGRP=1;CT=3to5;CIPOS95=0;CIEND95=0;SVLEN=264;CONTIGA=GCGTTCCCCCGTTCTACGTGATGGACGTCTGGTTGGCGGCCGCGGAGCGCCAGCGCACCCATGGGGATCTGGTGAATCTTTCGGCGGGCCAACCCAGTGCGGGCGCTCCGGAACCGGTGCGTGggggcgccgccgcccccc;RIGHT_SVINSSEQ=ggggcgccgccgcccccc;KIND=extra-regional;GC=73.05;NEXP=0;STRIDE=0;EXPSEQ=;RPOLY=0;OL=0;SU=38;WR=0;PE=0;SR=0;SC=38;BND=38;L…	GT:GQ:MAPQP:SU:WR:PE:SR:SC:BND:COV:NEIGH10:PS:MS:RMS:RED:BCC:FCC:ICN:OCN:PROB	1/1:133:56.5:38:0:0:0:38:38:0.0:6:38:0:0:0:23:-1.0:-1.0:-1.0:0.407
AP012340.1	3992349	9798	G	<INS>	.	lowProb	SVMETHOD=DYSGUv1.6.2;SVTYPE=INS;END=3992349;CHR2=AP012340.1;GRP=9798;NGRP=1;CT=3to5;CIPOS95=0;CIEND95=0;SVLEN=226;CONTIGA=CCCGACCGGCGTGCGCGTCGCGCCAGAACCGTTGAATCGGAGCCTCATTGGACAACGCGGTGGCACCGGACGCCTCGAACAGCCGGTCGATCGAGGCGATTGAGCGACCGGTGGCGCGCACCTGGTCGCGGggggccccggcgcgcccg;RIGHT_SVINSSEQ=ggggccccggcgcgcccg;KIND=extra-regional;GC=73.83;NEXP=0;STRIDE=0;EXPSEQ=;RPOLY=0;OL=0;SU=29;WR=0;PE=0;SR=0;SC=29;…	GT:GQ:MAPQP:SU:WR:PE:SR:SC:BND:COV:NEIGH10:PS:MS:RMS:RED:BCC:FCC:ICN:OCN:PROB	1/1:102:59.76:29:0:0:0:29:29:0.0:6:29:0:0:0:9:-1.0:-1.0:-1.0:0.366
AP012340.1	3993332	9804	C	<DEL>	.	PASS	SVMETHOD=DYSGUv1.6.2;SVTYPE=DEL;END=3993798;CHR2=AP012340.1;GRP=9804;NGRP=1;CT=3to5;CIPOS95=60;CIEND95=138;SVLEN=466;KIND=extra-regional;GC=0.0;NEXP=0;STRIDE=0;EXPSEQ=;RPOLY=0;OL=0;SU=3;WR=0;PE=3;SR=0;SC=0;BND=0;LPREC=1;RT=pe	GT:GQ:MAPQP:SU:WR:PE:SR:SC:BND:COV:NEIGH10:PS:MS:RMS:RED:BCC:FCC:ICN:OCN:PROB	1/1:14:60.0:3:0:3:0:0:0:0.0:6:3:3:0:0:15:-1.0:-1.0:-1.0:0.734
AP012340.1	4005309	9843	A	<DEL>	.	PASS	SVMETHOD=DYSGUv1.6.2;SVTYPE=DEL;END=4005815;CHR2=AP012340.1;GRP=9843;NGRP=1;CT=3to5;CIPOS95=62;CIEND95=56;SVLEN=506;CONTIGA=GCACCACAGCGTTGCCGACCCGATAGCCATGCTGGGTGATCAGGACGACGACATGGCGCAACATGTCGGCACCACTGACACCCTGCCAACGGGGATCGTCGACGCCGAACACCTCGCCAATGTCGCCTAGCCCCGCGGCCGACAGCACCGCGTCGCACAGCGCCTGAACGGCCACGTCTCCGTCGGAGTGGCCCGGGCAACCGTCGGCGCTCGGGAcctacacc;CONTIGB=cccggggaaccagggccgtttgtttcattgccccgcgggcaa…	GT:GQ:MAPQP:SU:WR:PE:SR:SC:BND:COV:NEIGH10:PS:MS:RMS:RED:BCC:FCC:ICN:OCN:PROB	1/1:14:55.5:3:0:3:0:2:0:0.0:3:3:3:0:0:20:-1.0:-1.0:-1.0:0.734
AP012340.1	4014227	9868	G	<INV>	.	PASS	SVMETHOD=DYSGUv1.6.2;SVTYPE=INV;END=4014308;CHR2=AP012340.1;GRP=9868;NGRP=1;CT=3to3;CIPOS95=0;CIEND95=0;SVLEN=81;CONTIGA=CGTTGGCGGCATTGAGCGCCGAACCGATACCGGCCACCTCTGAAGCCACCGACATCAGCGCTTCCGGCGCCACGATCACAAACGACATCTGACACCCCTTTCCGCGGCGCGGgcaatgtggcgaaaagcctggccataacgggttttgtcggcccgtgatcgcgctacgatcgggccgtcaggc;KIND=extra-regional;GC=64.13;NEXP=0;STRIDE=0;EXPSEQ=;RPOLY=0;OL=0;SU=4;WR=0;PE=0;SR=4;SC=4;BN…	GT:GQ:MAPQP:SU:WR:PE:SR:SC:BND:COV:NEIGH10:PS:MS:RMS:RED:BCC:FCC:ICN:OCN:PROB	1/1:14:60.0:4:0:0:4:4:0:0.0:3:4:4:0:0:11:-1.0:-1.0:-1.0:0.867
AP012340.1	4024841	9900	C	<DEL>	.	PASS	SVMETHOD=DYSGUv1.6.2;SVTYPE=DEL;END=4025117;CHR2=AP012340.1;GRP=9900;NGRP=1;CT=3to5;CIPOS95=180;CIEND95=72;SVLEN=276;KIND=extra-regional;GC=0.0;NEXP=0;STRIDE=0;EXPSEQ=;RPOLY=0;OL=0;SU=4;WR=0;PE=4;SR=0;SC=1;BND=0;LPREC=1;RT=pe	GT:GQ:MAPQP:SU:WR:PE:SR:SC:BND:COV:NEIGH10:PS:MS:RMS:RED:BCC:FCC:ICN:OCN:PROB	1/1:17:60.0:4:0:4:0:1:0:0.0:1:4:4:0:0:11:-1.0:-1.0:-1.0:0.784
AP012340.1	4044704	9944	C	<DEL>	.	PASS	SVMETHOD=DYSGUv1.6.2;SVTYPE=DEL;END=4045050;CHR2=AP012340.1;GRP=9943;NGRP=1;CT=3to5;CIPOS95=115;CIEND95=152;SVLEN=346;KIND=extra-regional;GC=0.0;NEXP=0;STRIDE=0;EXPSEQ=;RPOLY=0;OL=0;SU=6;WR=0;PE=6;SR=0;SC=0;BND=0;LPREC=1;RT=pe	GT:GQ:MAPQP:SU:WR:PE:SR:SC:BND:COV:NEIGH10:PS:MS:RMS:RED:BCC:FCC:ICN:OCN:PROB	1/1:22:60.0:6:0:6:0:0:0:0.0:5:5:7:0:0:16:-1.0:-1.0:-1.0:0.829
AP012340.1	4045516	9948	G	<INV>	.	PASS	SVMETHOD=DYSGUv1.6.2;SVTYPE=INV;END=4046073;CHR2=AP012340.1;GRP=9948;NGRP=1;CT=3to3;CIPOS95=0;CIEND95=0;SVLEN=557;CONTIGA=GATCAGTGCGGTGGTGGGCCACAGCCGTGCGGCTACAGCGGTGAGCGCCAACGAGTCCGGGCCGCCGGAGAGCCCCACGCTCCAACGGTCGCAGGCGctaaacctgttgaccttcgaacccgttgacgacatcgggcgggtggtgagccg;KIND=extra-regional;GC=68.67;NEXP=0;STRIDE=0;EXPSEQ=;RPOLY=0;OL=0;SU=3;WR=0;PE=0;SR=3;SC=3;BND=0;LPREC=1;RT=pe	GT:GQ:MAPQP:SU:WR:PE:SR:SC:BND:COV:NEIGH10:PS:MS:RMS:RED:BCC:FCC:ICN:OCN:PROB	1/1:10:60.0:3:0:0:3:3:0:0.0:5:3:3:0:0:19:-1.0:-1.0:-1.0:0.715
AP012340.1	4053552	9969	C	<INV>	.	PASS	SVMETHOD=DYSGUv1.6.2;SVTYPE=INV;END=4054918;CHR2=AP012340.1;GRP=9969;NGRP=1;CT=5to5;CIPOS95=0;CIEND95=0;SVLEN=1366;CONTIGA=gcgtccacaaccggacaccggcccgccacaccgtcgccaaagctgaccggtcgccgcgcacatggcactgcagCGCGGCCACCGCCGAATGCAGTTGGCGGTCCGACGTTTCCTTACCGGTGCCGATGTTGAAGCGCAGCCCACCGCCGA;KIND=extra-regional;GC=69.33;NEXP=0;STRIDE=0;EXPSEQ=;RPOLY=0;OL=0;SU=3;WR=0;PE=0;SR=3;SC=3;BND=0;LPREC=1;RT=pe	GT:GQ:MAPQP:SU:WR:PE:SR:SC:BND:COV:NEIGH10:PS:MS:RMS:RED:BCC:FCC:ICN:OCN:PROB	1/1:10:60.0:3:0:0:3:3:0:0.0:13:3:3:0:0:15:-1.0:-1.0:-1.0:0.566
AP012340.1	4061377	9978	G	<DEL>	.	PASS	SVMETHOD=DYSGUv1.6.2;SVTYPE=DEL;END=4061730;CHR2=AP012340.1;GRP=9978;NGRP=1;CT=3to5;CIPOS95=2;CIEND95=195;SVLEN=353;KIND=extra-regional;GC=0.0;NEXP=0;STRIDE=0;EXPSEQ=;RPOLY=0;OL=0;SU=3;WR=0;PE=3;SR=0;SC=1;BND=0;LPREC=1;RT=pe	GT:GQ:MAPQP:SU:WR:PE:SR:SC:BND:COV:NEIGH10:PS:MS:RMS:RED:BCC:FCC:ICN:OCN:PROB	1/1:14:60.0:3:0:3:0:1:0:0.0:9:3:3:0:0:14:-1.0:-1.0:-1.0:0.729
AP012340.1	4062196	9980	G	<INS>	.	lowProb	SVMETHOD=DYSGUv1.6.2;SVTYPE=INS;END=4062196;CHR2=AP012340.1;GRP=9980;NGRP=1;CT=3to5;CIPOS95=0;CIEND95=0;SVLEN=169;CONTIGA=GCCTAGGAGAATCGAACTCCTGACCTATTCATTACGAGTGAATCGCTCTACCGACTGAGCTAAGGCGGCTTTTCCCCTGGGTGCCCGCTTGCCGGGCGGCACGAGTCTACGGCAGGggggggggcccgcccccccttgc;RIGHT_SVINSSEQ=ggggggggcccgcccccccttgc;KIND=extra-regional;GC=64.75;NEXP=0;STRIDE=0;EXPSEQ=;RPOLY=0;OL=0;SU=20;WR=0;PE=0;SR=0;SC=20;BND=2…	GT:GQ:MAPQP:SU:WR:PE:SR:SC:BND:COV:NEIGH10:PS:MS:RMS:RED:BCC:FCC:ICN:OCN:PROB	1/1:70:59.7:20:0:0:0:20:20:0.0:9:20:0:0:0:20:-1.0:-1.0:-1.0:0.347
AP012340.1	4062626	9985	C	<DEL>	.	PASS	SVMETHOD=DYSGUv1.6.2;SVTYPE=DEL;END=4063140;CHR2=AP012340.1;GRP=9985;NGRP=1;CT=3to5;CIPOS95=1;CIEND95=0;SVLEN=514;KIND=extra-regional;GC=0.0;NEXP=0;STRIDE=0;EXPSEQ=;RPOLY=0;OL=0;SU=3;WR=0;PE=3;SR=0;SC=0;BND=0;LPREC=1;RT=pe	GT:GQ:MAPQP:SU:WR:PE:SR:SC:BND:COV:NEIGH10:PS:MS:RMS:RED:BCC:FCC:ICN:OCN:PROB	1/1:14:60.0:3:0:3:0:0:0:0.0:9:3:3:0:0:24:-1.0:-1.0:-1.0:0.671
AP012340.1	4064035	9990	G	<INS>	.	PASS	SVMETHOD=DYSGUv1.6.2;SVTYPE=INS;END=4064035;CHR2=AP012340.1;GRP=9990;NGRP=1;CT=3to5;CIPOS95=0;CIEND95=0;SVLEN=260;CONTIGA=GCCCGCAGCCGCGCATTGCGCATGCCGTTGTACCGCACTCTGATCAGCCTGGCGGTCTGGGCTACCGGCGGCGGGGTGTTCATCCTCGCCAGCTGGTCGGTGGCCAAGCATGCGGCCCCCGTCGTGGgggggggggggggggggggggggggggg;RIGHT_SVINSSEQ=gggggggggggggggggggggggggggg;KIND=extra-regional;GC=76.13;NEXP=26;STRIDE=1;EXPSEQ=gggggggggggggggggggggggg…	GT:GQ:MAPQP:SU:WR:PE:SR:SC:BND:COV:NEIGH10:PS:MS:RMS:RED:BCC:FCC:ICN:OCN:PROB	1/1:140:60.0:40:0:1:0:39:39:0.0:8:40:1:0:0:40:-1.0:-1.0:-1.0:0.561
AP012340.1	4076054	10042	A	<INS>	.	lowProb	SVMETHOD=DYSGUv1.6.2;SVTYPE=INS;END=4076054;CHR2=AP012340.1;GRP=10042;NGRP=1;CT=5to3;CIPOS95=0;CIEND95=0;SVLEN=252;CONTIGA=cccgggggccccccccccccCACGACGCTAAACCTTGGTGCTGAGCGCGCGACCGATGATGCGGTTGAGCGCCGACACAATGGAATCCCCGGTGACGACCGTGTAGAGGATCGCACCGAAGGCAGCCGCCGCGATGGTACCGAT;LEFT_SVINSSEQ=cccgggggcccccccccccc;KIND=extra-regional;GC=68.06;NEXP=12;STRIDE=1;EXPSEQ=cccccccccccc;RPOLY=2;OL=0;SU=40;WR=0;PE=0;S…	GT:GQ:MAPQP:SU:WR:PE:SR:SC:BND:COV:NEIGH10:PS:MS:RMS:RED:BCC:FCC:ICN:OCN:PROB	1/1:140:58.88:40:0:0:0:40:40:0.0:5:0:40:0:0:20:-1.0:-1.0:-1.0:0.335
AP012340.1	4076400	10048	G	<INS>	.	lowProb	SVMETHOD=DYSGUv1.6.2;SVTYPE=INS;END=4076400;CHR2=AP012340.1;GRP=10048;NGRP=1;CT=5to3;CIPOS95=0;CIEND95=0;SVLEN=269;CONTIGA=gccaaacacccccccgcccccCTCGGCGGCCGCCGCGGCCGCCTGTGCGGCGTCGTGCCGAACCTGGACGGCCAGTTCGACAATGCGATCGGCGAGCGCCGCGCCCGAAGCCGCCGAACGCCGTGCCAACCGCAGTACCGCATCGGTC;LEFT_SVINSSEQ=gccaaacacccccccgccccc;KIND=extra-regional;GC=75.68;NEXP=13;STRIDE=1;EXPSEQ=cccccccgccccc;RPOLY=14;OL=0;SU=18;WR=0…	GT:GQ:MAPQP:SU:WR:PE:SR:SC:BND:COV:NEIGH10:PS:MS:RMS:RED:BCC:FCC:ICN:OCN:PROB	1/1:63:57.72:18:0:0:0:18:18:0.0:5:0:18:0:0:20:-1.0:-1.0:-1.0:0.427
AP012340.1	4081938	10070	T	<DEL>	.	PASS	SVMETHOD=DYSGUv1.6.2;SVTYPE=DEL;END=4082313;CHR2=AP012340.1;GRP=10070;NGRP=1;CT=3to5;CIPOS95=127;CIEND95=178;SVLEN=375;KIND=extra-regional;GC=0.0;NEXP=0;STRIDE=0;EXPSEQ=;RPOLY=0;OL=0;SU=3;WR=0;PE=3;SR=0;SC=0;BND=0;LPREC=1;RT=pe	GT:GQ:MAPQP:SU:WR:PE:SR:SC:BND:COV:NEIGH10:PS:MS:RMS:RED:BCC:FCC:ICN:OCN:PROB	1/1:14:60.0:3:0:3:0:0:0:0.0:7:3:3:0:0:9:-1.0:-1.0:-1.0:0.694
AP012340.1	4087188	10077	G	<DEL>	.	PASS	SVMETHOD=DYSGUv1.6.2;SVTYPE=DEL;END=4087507;CHR2=AP012340.1;GRP=10077;NGRP=1;CT=3to5;CIPOS95=0;CIEND95=0;SVLEN=319;CONTIGB=ttgtgttcccaggccggcccggctggGCCGTCGGTGAACTTCCAGCCGGGTTTGACAGTGATCCGGTAGTTGACGTTATCGGCGCTCTCGATTGACTGCGCGACCTCCAGCGACGGCTTGCCAACGGCGTCATAGCACATCATGCCGGCG;KIND=extra-regional;GC=63.33;NEXP=0;STRIDE=0;EXPSEQ=;RPOLY=0;OL=4;SU=4;WR=0;PE=2;SR=2;SC=2;BND=0;LPREC=1;RT=pe	GT:GQ:MAPQP:SU:WR:PE:SR:SC:BND:COV:NEIGH10:PS:MS:RMS:RED:BCC:FCC:ICN:OCN:PROB	1/1:12:54.12:4:0:2:2:2:0:0.0:3:5:3:0:0:10:-1.0:-1.0:-1.0:0.856
AP012340.1	4122041	10144	G	<INV>	.	lowProb	SVMETHOD=DYSGUv1.6.2;SVTYPE=INV;END=4320986;CHR2=AP012340.1;GRP=10143;NGRP=1;CT=3to3;CIPOS95=0;CIEND95=0;SVLEN=198945;CONTIGA=GCTTGCACCAGTGTGCAATTACATTTGCAGCTAGCACCGGCGGATTTTCCGGCTAACTGGAATGCGGCTCAGGTACTGGCCGGACCGttgaacttgagcgttacggcgtgcctgtacttgtgggacgctcggagccgacctcaattgat;KIND=extra-regional;GC=56.38;NEXP=0;STRIDE=0;EXPSEQ=;RPOLY=0;OL=0;SU=6;WR=0;PE=3;SR=3;SC=6;BND=0;LPREC=1;RT=pe	GT:GQ:MAPQP:SU:WR:PE:SR:SC:BND:COV:NEIGH10:PS:MS:RMS:RED:BCC:FCC:ICN:OCN:PROB	1/1:21:60.0:6:0:3:3:6:0:0.0:2:9:3:0:0:18:-1.0:-1.0:-1.0:0.393
AP012340.1	4136394	10185	C	<INS>	.	lowProb	SVMETHOD=DYSGUv1.6.2;SVTYPE=INS;END=4136401;CHR2=AP012340.1;GRP=10185;NGRP=1;CT=5to3;CIPOS95=0;CIEND95=0;SVLEN=280;CONTIGA=agcgccccccgtgacgagcgcgcccccggccccccgGGGCGAAGCGGGTCGGCACGCATCGGACCCCGTGACGAGTAAGACGGTGTGGGGTGTCGGTATCGCACCGTCAATCACCACCGCGTCGCTGCGCGCCGTGGTGTCGGCGGTCAACCGGGCGGCACGCTAGGAC;LEFT_SVINSSEQ=agcgccccccgtgacgagcgcgcccccggccccccg;KIND=extra-regional;GC=73.96;NEXP=0;STRIDE=0;EXPSEQ=;RP…	GT:GQ:MAPQP:SU:WR:PE:SR:SC:BND:COV:NEIGH10:PS:MS:RMS:RED:BCC:FCC:ICN:OCN:PROB	1/1:81:60.0:23:0:0:0:23:23:0.0:3:0:23:0:0:18:-1.0:-1.0:-1.0:0.325
AP012340.1	4144106	10199	C	<INS>	.	lowProb	SVMETHOD=DYSGUv1.6.2;SVTYPE=INS;END=4144106;CHR2=AP012340.1;GRP=10199;NGRP=1;CT=3to5;CIPOS95=0;CIEND95=0;SVLEN=231;CONTIGA=CATCTACTACCGGTCGATCCAACACGAGGCGGGGATCAAGGAAGACCGGTTGACCATCCACGATTACTTCTGGCGCTGGGACACCGATTGGTTCTGGTGCTCACGATCGTTTGGTGCCCAAAACCCGCGGCgggggcgcgggggggcgcggggggtcccgcg;RIGHT_SVINSSEQ=gggggcgcgggggggcgcggggggtcccgcg;KIND=extra-regional;GC=65.43;NEXP=0;STRIDE=0;EXPSEQ=;RPOLY=6;OL=0;…	GT:GQ:MAPQP:SU:WR:PE:SR:SC:BND:COV:NEIGH10:PS:MS:RMS:RED:BCC:FCC:ICN:OCN:PROB	1/1:56:59.19:16:0:0:0:16:16:0.0:5:16:0:0:0:13:-1.0:-1.0:-1.0:0.396
AP012340.1	4152789	10213	T	<INV>	.	PASS	SVMETHOD=DYSGUv1.6.2;SVTYPE=INV;END=4152932;CHR2=AP012340.1;GRP=10213;NGRP=1;CT=5to5;CIPOS95=0;CIEND95=0;SVLEN=143;CONTIGA=acggtgagtcctgtacgggatcgactacggaatcagcgccacaggcggttgcgagGGCACGCCGTCCGGCGCGGCGAGGTGGGCAAGGGCGACGTCGCGATCGTGATCGGGTGCGGTCCGATCGGCCTCGCGGTGATCTGCATGCTGAAGT;KIND=extra-regional;GC=67.55;NEXP=0;STRIDE=0;EXPSEQ=;RPOLY=0;OL=0;SU=3;WR=0;PE=0;SR=3;SC=3;BND=0;LPREC=1;RT=pe	GT:GQ:MAPQP:SU:WR:PE:SR:SC:BND:COV:NEIGH10:PS:MS:RMS:RED:BCC:FCC:ICN:OCN:PROB	1/1:10:60.0:3:0:0:3:3:0:0.0:7:3:3:0:0:15:-1.0:-1.0:-1.0:0.813
AP012340.1	4159239	10239	G	<INV>	.	PASS	SVMETHOD=DYSGUv1.6.2;SVTYPE=INV;END=4159747;CHR2=AP012340.1;GRP=10239;NGRP=1;CT=5to5;CIPOS95=0;CIEND95=0;SVLEN=508;CONTIGB=ccttgtcgtggcagatattgacctgggCGTCGACCAGCTCGCCACCCGCAACCGTCCCGGCCACCCCGTGCACATCTACCTGCAGTTCGACGGCCTGGACGAGGCAACACATCGTCGAATCCGGGGCCACGATCTGCGGGACGTAAAGC;KIND=extra-regional;GC=64.43;NEXP=0;STRIDE=0;EXPSEQ=;RPOLY=0;OL=0;SU=3;WR=0;PE=0;SR=3;SC=3;BND=0;LPREC=1;RT=pe	GT:GQ:MAPQP:SU:WR:PE:SR:SC:BND:COV:NEIGH10:PS:MS:RMS:RED:BCC:FCC:ICN:OCN:PROB	1/1:10:60.0:3:0:0:3:3:0:0.0:7:3:3:0:0:19:-1.0:-1.0:-1.0:0.76
AP012340.1	4160887	10250	T	<INS>	.	lowProb	SVMETHOD=DYSGUv1.6.2;SVTYPE=INS;END=4160911;CHR2=AP012340.1;GRP=10250;NGRP=1;CT=5to3;CIPOS95=0;CIEND95=0;SVLEN=244;CONTIGA=gcggggggccccccacagCGCCGCCGGGCCCGGCGCCTCCGCACGGCTGCTGGCCAGCGACTACGGTGTGGCTGTCGACGGGGTCGACATCAGCGAGATCAACGTGAAGCGCGCCCAAGCCGCCGTCGCGCAAACCGGCCTGACCGAGCG;LEFT_SVINSSEQ=gcggggggccccccacag;KIND=extra-regional;GC=75.33;NEXP=0;STRIDE=0;EXPSEQ=;RPOLY=9;OL=0;SU=22;WR=0;PE=0;SR=0;SC=22…	GT:GQ:MAPQP:SU:WR:PE:SR:SC:BND:COV:NEIGH10:PS:MS:RMS:RED:BCC:FCC:ICN:OCN:PROB	1/1:77:58.82:22:0:0:0:22:22:0.0:8:0:22:0:0:4:-1.0:-1.0:-1.0:0.278
AP012340.1	4167807	10270	G	<INS>	.	lowProb	SVMETHOD=DYSGUv1.6.2;SVTYPE=INS;END=4167807;CHR2=AP012340.1;GRP=10270;NGRP=1;CT=5to3;CIPOS95=0;CIEND95=0;SVLEN=243;CONTIGA=cgggggccggggggggggggcgccccccccgccccCCACGGTCGGTGACGCTCTGGCGATCTTCAACACCTTCATGGCGGCCTACAGCCCAGTTATCGCCATCCGGATCACGCCGCTGGCCGGACAGCGGTCATTTATTGCACTCGAGTTCCTGCTCGAC;LEFT_SVINSSEQ=cgggggccggggggggggggcgccccccccgcccc;KIND=extra-regional;GC=69.38;NEXP=13;STRIDE=1;EXPSEQ=ccccccccgccc…	GT:GQ:MAPQP:SU:WR:PE:SR:SC:BND:COV:NEIGH10:PS:MS:RMS:RED:BCC:FCC:ICN:OCN:PROB	1/1:112:58.97:32:0:0:0:32:32:0.0:8:0:32:0:0:25:-1.0:-1.0:-1.0:0.401
AP012340.1	4172441	10287	C	<DUP>	.	PASS	SVMETHOD=DYSGUv1.6.2;SVTYPE=DUP;END=4172540;CHR2=AP012340.1;GRP=10287;NGRP=1;CT=5to3;CIPOS95=0;CIEND95=0;SVLEN=99;KIND=extra-regional;GC=0.0;NEXP=0;STRIDE=0;EXPSEQ=;RPOLY=0;OL=0;SU=3;WR=0;PE=3;SR=0;SC=0;BND=0;LPREC=1;RT=pe	GT:GQ:MAPQP:SU:WR:PE:SR:SC:BND:COV:NEIGH10:PS:MS:RMS:RED:BCC:FCC:ICN:OCN:PROB	0/1:14:36.33:3:0:3:0:0:0:0.0:4:3:3:0:0:25:-1.0:-1.0:-1.0:0.736
AP012340.1	4187687	10331	T	<DEL>	.	PASS	SVMETHOD=DYSGUv1.6.2;SVTYPE=DEL;END=4188081;CHR2=AP012340.1;GRP=10331;NGRP=1;CT=3to5;CIPOS95=13;CIEND95=15;SVLEN=394;KIND=extra-regional;GC=0.0;NEXP=0;STRIDE=0;EXPSEQ=;RPOLY=0;OL=0;SU=3;WR=0;PE=3;SR=0;SC=0;BND=0;LPREC=1;RT=pe	GT:GQ:MAPQP:SU:WR:PE:SR:SC:BND:COV:NEIGH10:PS:MS:RMS:RED:BCC:FCC:ICN:OCN:PROB	1/1:14:60.0:3:0:3:0:0:0:0.0:3:3:3:0:0:16:-1.0:-1.0:-1.0:0.748
AP012340.1	4196132	10359	G	<INS>	.	PASS	SVMETHOD=DYSGUv1.6.2;SVTYPE=INS;END=4196132;CHR2=AP012340.1;GRP=10359;NGRP=1;CT=5to3;CIPOS95=0;CIEND95=0;SVLEN=248;CONTIGA=ccgggggggggcgcccccccccCCTGACCAGGGCCGCGAAGCACAGCGGCGCCAGCAGCCAGGTCAGCTGCATGGCCGCTGTCACCGGGTGACCACGAAACCAGAACATCACCGGGTTGAACCACAGGTCGTCGACGTAGGACCAGGT;LEFT_SVINSSEQ=ccgggggggggcgccccccccc;KIND=extra-regional;GC=70.27;NEXP=0;STRIDE=0;EXPSEQ=;RPOLY=0;OL=0;SU=16;WR=0;PE=1;SR=0;SC=…	GT:GQ:MAPQP:SU:WR:PE:SR:SC:BND:COV:NEIGH10:PS:MS:RMS:RED:BCC:FCC:ICN:OCN:PROB	1/1:56:60.0:16:0:1:0:15:15:0.0:5:1:16:0:0:2:-1.0:-1.0:-1.0:0.542
AP012340.1	4205536	10388	A	<DUP>	.	PASS	SVMETHOD=DYSGUv1.6.2;SVTYPE=DUP;END=4205684;CHR2=AP012340.1;GRP=10388;NGRP=1;CT=5to3;CIPOS95=0;CIEND95=0;SVLEN=148;KIND=extra-regional;GC=0.0;NEXP=0;STRIDE=0;EXPSEQ=;RPOLY=0;OL=0;SU=3;WR=0;PE=3;SR=0;SC=2;BND=0;LPREC=1;RT=pe	GT:GQ:MAPQP:SU:WR:PE:SR:SC:BND:COV:NEIGH10:PS:MS:RMS:RED:BCC:FCC:ICN:OCN:PROB	0/1:14:60.0:3:0:3:0:2:0:0.0:5:3:3:0:0:15:-1.0:-1.0:-1.0:0.759
AP012340.1	4214902	10398	A	<INS>	.	lowProb	SVMETHOD=DYSGUv1.6.2;SVTYPE=INS;END=4214914;CHR2=AP012340.1;GRP=10398;NGRP=1;CT=5to3;CIPOS95=0;CIEND95=0;SVLEN=272;CONTIGA=cgagggccagccgccgcccgggcgcgctaatttgggtgagttggtccagcttagtattctgcgcgtcgggggtatgttatcaaaacaaacccggggctATCCACGCGGCCGGCTCGGCCCCATCGAAGCCGCCGCGGCGCAGCGCATCGGGCCAATCGTGACGCAGGTCGGCCGGCACCATCCGCAGATCCGCGGTCGGCTGGGCAC;LEFT_SVINSSEQ=cgagggccagccgccgcccgggcgcgctaatttgggtgagttggtccagcttag…	GT:GQ:MAPQP:SU:WR:PE:SR:SC:BND:COV:NEIGH10:PS:MS:RMS:RED:BCC:FCC:ICN:OCN:PROB	1/1:38:53.0:11:0:0:0:11:11:0.0:3:0:11:0:0:7:-1.0:-1.0:-1.0:0.379
AP012340.1	4227932	10436	G	<DEL>	.	PASS	SVMETHOD=DYSGUv1.6.2;SVTYPE=DEL;END=4228448;CHR2=AP012340.1;GRP=10436;NGRP=1;CT=3to5;CIPOS95=0;CIEND95=49;SVLEN=516;CONTIGA=GTTCGTCGTCGTCAGCGCCCAGCGCGTGGACGTCACCGACCGCAACGTGGTGATCTTGTCCGTGCCGCGCGAGCAGGTGACGTCCCCGCAGTGTCAACGCATCGAGGTCACCTCTACCCACGCCGGCACCTTCGCCAACTTCGTCGGGCTCAAGGACCCGTCGGGCGCGgggggggg;KIND=extra-regional;GC=69.49;NEXP=0;STRIDE=0;EXPSEQ=;RPOLY=7;OL=0;SU=4;WR=0;PE=4;SR=0;SC=2;BND=0;…	GT:GQ:MAPQP:SU:WR:PE:SR:SC:BND:COV:NEIGH10:PS:MS:RMS:RED:BCC:FCC:ICN:OCN:PROB	1/1:17:56.88:4:0:4:0:2:0:0.0:2:4:4:0:0:36:-1.0:-1.0:-1.0:0.725
AP012340.1	4239049	10450	C	<INV>	.	PASS	SVMETHOD=DYSGUv1.6.2;SVTYPE=INV;END=4239143;CHR2=AP012340.1;GRP=10450;NGRP=1;CT=3to3;CIPOS95=0;CIEND95=0;SVLEN=94;CONTIGA=GCGTATGTCCAGGTCGTGGCCGTACACATACAGCTGCGCCATGGTCGAGACCATCGAGGAGACCTCGTCTTGCTTGCGGGCCAGCGTCGGGATCAACTGGGCGTCATGCAGCCCGGCATCcgcaacgccgtcgacagcgggcacaccacc;KIND=extra-regional;GC=65.33;NEXP=0;STRIDE=0;EXPSEQ=;RPOLY=0;OL=0;SU=3;WR=0;PE=0;SR=3;SC=3;BND=0;LPREC=1;RT=pe	GT:GQ:MAPQP:SU:WR:PE:SR:SC:BND:COV:NEIGH10:PS:MS:RMS:RED:BCC:FCC:ICN:OCN:PROB	1/1:10:60.0:3:0:0:3:3:0:0.0:4:3:3:0:0:10:-1.0:-1.0:-1.0:0.812
AP012340.1	4240689	10456	G	<INS>	.	PASS	SVMETHOD=DYSGUv1.6.2;SVTYPE=INS;END=4240717;CHR2=AP012340.1;GRP=10456;NGRP=1;CT=5to3;CIPOS95=0;CIEND95=0;SVLEN=110;CONTIGA=ggggcccgaggttgttttacccccCACCCAGCAGCGCCGGCCGAGCGGCCGGACGGCCCCTACCGACCACCCGGCCCAGCGCCTCGGCCTCGATTGGGTCGCCGAGGATGGTGCCGGTGCCGTGCGCCTCGATGTAGTCGACGGTGCGC;LEFT_SVINSSEQ=ggggcccgaggttgttttaccccc;KIND=extra-regional;GC=74.5;NEXP=0;STRIDE=0;EXPSEQ=;RPOLY=22;OL=0;SU=19;WR=0;PE=1;SR=0;…	GT:GQ:MAPQP:SU:WR:PE:SR:SC:BND:COV:NEIGH10:PS:MS:RMS:RED:BCC:FCC:ICN:OCN:PROB	1/1:66:20.5:19:0:1:0:18:10:0.0:3:1:19:0:0:13:-1.0:-1.0:-1.0:0.58
AP012340.1	4258571	10533	C	<DEL>	.	PASS	SVMETHOD=DYSGUv1.6.2;SVTYPE=DEL;END=4259056;CHR2=AP012340.1;GRP=10533;NGRP=1;CT=3to5;CIPOS95=17;CIEND95=96;SVLEN=485;KIND=extra-regional;GC=0.0;NEXP=0;STRIDE=0;EXPSEQ=;RPOLY=0;OL=0;SU=3;WR=0;PE=3;SR=0;SC=0;BND=0;LPREC=1;RT=pe	GT:GQ:MAPQP:SU:WR:PE:SR:SC:BND:COV:NEIGH10:PS:MS:RMS:RED:BCC:FCC:ICN:OCN:PROB	1/1:14:60.0:3:0:3:0:0:0:0.0:3:3:3:0:0:9:-1.0:-1.0:-1.0:0.648
AP012340.1	4265730	10546	T	<INV>	.	PASS	SVMETHOD=DYSGUv1.6.2;SVTYPE=INV;END=4266157;CHR2=AP012340.1;GRP=10546;NGRP=1;CT=5to5;CIPOS95=0;CIEND95=0;SVLEN=427;CONTIGB=ggtttaccgggttggtgccgatcaccgtgccGGTCGCCTCCCACCAATGCGGAGTACATCATATGGATCTCGATGAAAAGGACGCCCACAATCATCGGATCGACACAGAGATGAGCGATACTCGCATAGAAGGTGAAGTGATCGTCACT;KIND=extra-regional;GC=53.69;NEXP=0;STRIDE=0;EXPSEQ=;RPOLY=0;OL=0;SU=3;WR=0;PE=0;SR=3;SC=3;BND=0;LPREC=1;RT=pe	GT:GQ:MAPQP:SU:WR:PE:SR:SC:BND:COV:NEIGH10:PS:MS:RMS:RED:BCC:FCC:ICN:OCN:PROB	1/1:10:60.0:3:0:0:3:3:0:0.0:3:3:3:0:0:16:-1.0:-1.0:-1.0:0.785
AP012340.1	4284874	10566	G	<DEL>	.	PASS	SVMETHOD=DYSGUv1.6.2;SVTYPE=DEL;END=4285293;CHR2=AP012340.1;GRP=10566;NGRP=1;CT=3to5;CIPOS95=0;CIEND95=0;SVLEN=419;KIND=extra-regional;GC=0.0;NEXP=0;STRIDE=0;EXPSEQ=;RPOLY=0;OL=0;SU=3;WR=0;PE=2;SR=1;SC=1;BND=0;LPREC=1;RT=pe	GT:GQ:MAPQP:SU:WR:PE:SR:SC:BND:COV:NEIGH10:PS:MS:RMS:RED:BCC:FCC:ICN:OCN:PROB	1/1:12:60.0:3:0:2:1:1:0:0.0:5:2:4:0:0:18:-1.0:-1.0:-1.0:0.741
AP012340.1	4291242	10579	G	<DEL>	.	PASS	SVMETHOD=DYSGUv1.6.2;SVTYPE=DEL;END=4291679;CHR2=AP012340.1;GRP=10579;NGRP=1;CT=3to5;CIPOS95=80;CIEND95=31;SVLEN=437;CONTIGB=ccgccatcgtaTATCGGGGCCAGCACCACCGACTCGACGTTTTCCAAGTGGTTGACCAACACAAAGTTGCCGTCCACCCCGGCAAGCACCGCGGCGGCCAGCCTGATCGCCGCGCTGTGGCTGACTACGTCGATGTCGCCGTACCAGTCACCGTCGTCGAGGTAACGAATGCGCAGGTCGGCGAGCACCGGCAGATAACGATCCAGGAC;KIND=extra-regional;GC=63.16;NEXP=0;STRIDE=0;EXPSEQ=;RPOLY=0;OL=…	GT:GQ:MAPQP:SU:WR:PE:SR:SC:BND:COV:NEIGH10:PS:MS:RMS:RED:BCC:FCC:ICN:OCN:PROB	1/1:17:53.0:4:0:4:0:2:0:0.0:7:4:4:0:0:11:-1.0:-1.0:-1.0:0.757
AP012340.1	4293672	10582	G	<DEL>	.	PASS	SVMETHOD=DYSGUv1.6.2;SVTYPE=DEL;END=4293921;CHR2=AP012340.1;GRP=10582;NGRP=1;CT=3to5;CIPOS95=109;CIEND95=136;SVLEN=249;KIND=extra-regional;GC=0.0;NEXP=0;STRIDE=0;EXPSEQ=;RPOLY=0;OL=0;SU=4;WR=0;PE=4;SR=0;SC=0;BND=0;LPREC=1;RT=pe	GT:GQ:MAPQP:SU:WR:PE:SR:SC:BND:COV:NEIGH10:PS:MS:RMS:RED:BCC:FCC:ICN:OCN:PROB	1/1:17:60.0:4:0:4:0:0:0:0.0:7:4:4:0:0:11:-1.0:-1.0:-1.0:0.818
AP012340.1	4297271	10588	G	<INS>	.	lowProb	SVMETHOD=DYSGUv1.6.2;SVTYPE=INS;END=4297271;CHR2=AP012340.1;GRP=10588;NGRP=1;CT=3to5;CIPOS95=0;CIEND95=0;SVLEN=296;CONTIGA=GCCCTGCTTTCGCCGAGGCCGGCACGGGAGCCTGGTCGACATGGTCGGTTAGCCCCCACCGCGGTATCCCGGCGTAGCGGGGAGTAGGCCCACGTAACCGTGGGCCGTGCCGTGGCGGggggggcgcccccgggggccccc;RIGHT_SVINSSEQ=ggggggcgcccccgggggccccc;KIND=extra-regional;GC=77.3;NEXP=0;STRIDE=0;EXPSEQ=;RPOLY=5;OL=0;SU=16;WR=0;PE=0;SR=0;SC=16;BND…	GT:GQ:MAPQP:SU:WR:PE:SR:SC:BND:COV:NEIGH10:PS:MS:RMS:RED:BCC:FCC:ICN:OCN:PROB	1/1:56:57.06:16:0:0:0:16:16:0.0:5:16:0:0:0:12:-1.0:-1.0:-1.0:0.299
AP012340.1	4327205	10671	G	<INV>	.	PASS	SVMETHOD=DYSGUv1.6.2;SVTYPE=INV;END=4327255;CHR2=AP012340.1;GRP=10671;NGRP=1;CT=3to3;CIPOS95=0;CIEND95=0;SVLEN=50;CONTIGA=GACGGCGACCGTTTACCTCGACGGCGGAAAATTCGTGGCACTGCAATCCCCCGATCCTCGATACACCGAATCGATGTACTACATCGATCCACAGGGCGTGCGTTATGGGGTGaactcaggcccagcgacttggctgtctccgcgttaggcac;KIND=extra-regional;GC=58.55;NEXP=0;STRIDE=0;EXPSEQ=;RPOLY=0;OL=0;SU=3;WR=0;PE=0;SR=3;SC=3;BND=0;LPREC=1;RT=pe	GT:GQ:MAPQP:SU:WR:PE:SR:SC:BND:COV:NEIGH10:PS:MS:RMS:RED:BCC:FCC:ICN:OCN:PROB	1/1:10:58.0:3:0:0:3:3:0:0.0:10:3:3:0:0:5:-1.0:-1.0:-1.0:0.673
AP012340.1	4328396	10673	G	<DEL>	.	PASS	SVMETHOD=DYSGUv1.6.2;SVTYPE=DEL;END=4328752;CHR2=AP012340.1;GRP=10673;NGRP=1;CT=3to5;CIPOS95=19;CIEND95=54;SVLEN=356;KIND=extra-regional;GC=0.0;NEXP=0;STRIDE=0;EXPSEQ=;RPOLY=0;OL=0;SU=3;WR=0;PE=3;SR=0;SC=0;BND=0;LPREC=1;RT=pe	GT:GQ:MAPQP:SU:WR:PE:SR:SC:BND:COV:NEIGH10:PS:MS:RMS:RED:BCC:FCC:ICN:OCN:PROB	1/1:14:60.0:3:0:3:0:0:0:0.0:12:3:3:0:0:12:-1.0:-1.0:-1.0:0.608
AP012340.1	4329631	10675	A	<DEL>	.	PASS	SVMETHOD=DYSGUv1.6.2;SVTYPE=DEL;END=4329684;CHR2=AP012340.1;GRP=10675;NGRP=1;CT=3to5;CIPOS95=0;CIEND95=0;SVLEN=53;CONTIGA=CCGCCGGCGGCAGGCGTCGAAACCAATGGTGAAGCCGGAGGGCCCGGTCAACAGACCACTAGACAAGCCGCGCGCATTCACAGGTTCACCGCGGCACCGGTTCTCGAGGAGGCGCCGACACCGTGACCCGCGCCGGCGACGATGCAAAGCGCAGCGA;KIND=extra-regional;GC=68.79;NEXP=0;STRIDE=0;EXPSEQ=;RPOLY=0;OL=0;SU=6;WR=2;PE=2;SR=0;SC=1;BND=0;LPREC=1;RT=pe	GT:GQ:MAPQP:SU:WR:PE:SR:SC:BND:COV:NEIGH10:PS:MS:RMS:RED:BCC:FCC:ICN:OCN:PROB	1/1:14:54.75:6:2:2:0:1:0:0.0:12:2:4:0:0:10:-1.0:-1.0:-1.0:0.864
AP012340.1	4334131	10695	C	<INS>	.	lowProb	SVMETHOD=DYSGUv1.6.2;SVTYPE=INS;END=4334131;CHR2=AP012340.1;GRP=10695;NGRP=1;CT=3to5;CIPOS95=0;CIEND95=0;SVLEN=232;CONTIGA=AACCTACCGAAGCCCAACGGCCAGACTCCGCCCCCGACGTCCGACGACCTGTCGGAGCGGTTCGTGTCGGCCCCGCCGCCGCCCCCCCCCCCCCCccccccccccccgcccccaccccagcccctcgccccccgc;RIGHT_SVINSSEQ=ccccccccccccgcccccaccccagcccctcgccccccgc;KIND=extra-regional;GC=81.48;NEXP=11;STRIDE=1;EXPSEQ=ccccccccccc;RPOLY=20;OL=0;SU=18…	GT:GQ:MAPQP:SU:WR:PE:SR:SC:BND:COV:NEIGH10:PS:MS:RMS:RED:BCC:FCC:ICN:OCN:PROB	1/1:63:59.61:18:0:0:0:18:18:0.0:13:18:0:0:0:26:-1.0:-1.0:-1.0:0.373
AP012340.1	4335244	10702	A	<DUP>	.	PASS	SVMETHOD=DYSGUv1.6.2;SVTYPE=DUP;END=4335389;CHR2=AP012340.1;GRP=10702;NGRP=1;CT=5to3;CIPOS95=0;CIEND95=0;SVLEN=145;KIND=extra-regional;GC=0.0;NEXP=0;STRIDE=0;EXPSEQ=;RPOLY=0;OL=0;SU=3;WR=0;PE=3;SR=0;SC=0;BND=0;LPREC=1;RT=pe	GT:GQ:MAPQP:SU:WR:PE:SR:SC:BND:COV:NEIGH10:PS:MS:RMS:RED:BCC:FCC:ICN:OCN:PROB	0/1:14:60.0:3:0:3:0:0:0:0.0:13:3:3:0:0:17:-1.0:-1.0:-1.0:0.607
AP012340.1	4337429	10707	G	<DEL>	.	PASS	SVMETHOD=DYSGUv1.6.2;SVTYPE=DEL;END=4337959;CHR2=AP012340.1;GRP=10707;NGRP=1;CT=3to5;CIPOS95=0;CIEND95=1;SVLEN=530;KIND=extra-regional;GC=0.0;NEXP=0;STRIDE=0;EXPSEQ=;RPOLY=0;OL=0;SU=3;WR=0;PE=3;SR=0;SC=0;BND=0;LPREC=1;RT=pe	GT:GQ:MAPQP:SU:WR:PE:SR:SC:BND:COV:NEIGH10:PS:MS:RMS:RED:BCC:FCC:ICN:OCN:PROB	1/1:14:60.0:3:0:3:0:0:0:0.0:11:3:3:0:0:40:-1.0:-1.0:-1.0:0.642
AP012340.1	4340619	10714	T	<DEL>	.	PASS	SVMETHOD=DYSGUv1.6.2;SVTYPE=DEL;END=4340907;CHR2=AP012340.1;GRP=10714;NGRP=1;CT=3to5;CIPOS95=166;CIEND95=247;SVLEN=288;KIND=extra-regional;GC=0.0;NEXP=0;STRIDE=0;EXPSEQ=;RPOLY=0;OL=0;SU=3;WR=0;PE=3;SR=0;SC=0;BND=0;LPREC=1;RT=pe	GT:GQ:MAPQP:SU:WR:PE:SR:SC:BND:COV:NEIGH10:PS:MS:RMS:RED:BCC:FCC:ICN:OCN:PROB	1/1:14:60.0:3:0:3:0:0:0:0.0:7:3:3:0:0:17:-1.0:-1.0:-1.0:0.783
AP012340.1	4351069	10745	G	<DEL>	.	PASS	SVMETHOD=DYSGUv1.6.2;SVTYPE=DEL;END=4351419;CHR2=AP012340.1;GRP=10745;NGRP=1;CT=3to5;CIPOS95=84;CIEND95=195;SVLEN=350;KIND=extra-regional;GC=0.0;NEXP=0;STRIDE=0;EXPSEQ=;RPOLY=0;OL=0;SU=3;WR=0;PE=3;SR=0;SC=0;BND=0;LPREC=1;RT=pe	GT:GQ:MAPQP:SU:WR:PE:SR:SC:BND:COV:NEIGH10:PS:MS:RMS:RED:BCC:FCC:ICN:OCN:PROB	1/1:14:60.0:3:0:3:0:0:0:0.0:5:3:3:0:0:18:-1.0:-1.0:-1.0:0.751
AP012340.1	4351943	10754	C	<INS>	.	lowProb	SVMETHOD=DYSGUv1.6.2;SVTYPE=INS;END=4351959;CHR2=AP012340.1;GRP=10754;NGRP=1;CT=5to3;CIPOS95=0;CIEND95=0;SVLEN=212;CONTIGA=ccgcgctgcagccccccggcgcgcgccggggGGCGCGCACGCGGCGGCCACGGCAAGCAACACCACCGCCAGCCACCCGAACCCACTGAACAGGTCACGGCGCTCCCGCCAACCCCACCACACCACCAATGCCCCGATCACCAGGAGCACACCAATCC;LEFT_SVINSSEQ=ccgcgctgcagccccccggcgcgcgccgggg;KIND=extra-regional;GC=74.05;NEXP=0;STRIDE=0;EXPSEQ=;RPOLY=9;OL=0;SU=14…	GT:GQ:MAPQP:SU:WR:PE:SR:SC:BND:COV:NEIGH10:PS:MS:RMS:RED:BCC:FCC:ICN:OCN:PROB	1/1:49:57.21:14:0:0:0:14:14:0.0:5:0:14:0:0:14:-1.0:-1.0:-1.0:0.374
AP012340.1	4354636	10761	A	<DEL>	.	PASS	SVMETHOD=DYSGUv1.6.2;SVTYPE=DEL;END=4355055;CHR2=AP012340.1;GRP=10760;NGRP=1;CT=3to5;CIPOS95=114;CIEND95=7;SVLEN=419;KIND=extra-regional;GC=0.0;NEXP=0;STRIDE=0;EXPSEQ=;RPOLY=0;OL=0;SU=5;WR=0;PE=5;SR=0;SC=0;BND=0;LPREC=1;RT=pe	GT:GQ:MAPQP:SU:WR:PE:SR:SC:BND:COV:NEIGH10:PS:MS:RMS:RED:BCC:FCC:ICN:OCN:PROB	1/1:19:59.2:5:0:5:0:0:0:0.0:5:5:5:0:0:20:-1.0:-1.0:-1.0:0.812
AP012340.1	4367052	10796	A	<INS>	.	lowProb	SVMETHOD=DYSGUv1.6.2;SVTYPE=INS;END=4367061;CHR2=AP012340.1;GRP=10796;NGRP=1;CT=5to3;CIPOS95=0;CIEND95=0;SVLEN=275;CONTIGB=ggggggggccccgcgggccccCCGACGGGGCCGGCCACCACGGCCCCACCAGCACCGCGCTCCACCTACCGGGCGGAAGATCAGCCGCCACCACATACCTGCTTCATAGCAGCATCTTTCACG;LEFT_SVINSSEQ=ggggggggccccgcgggcccc;KIND=extra-regional;GC=73.17;NEXP=0;STRIDE=0;EXPSEQ=;RPOLY=0;OL=0;SU=17;WR=0;PE=0;SR=0;SC=17;BND=17;LPREC=0;RT=pe	GT:GQ:MAPQP:SU:WR:PE:SR:SC:BND:COV:NEIGH10:PS:MS:RMS:RED:BCC:FCC:ICN:OCN:PROB	1/1:59:54.65:17:0:0:0:17:17:0.0:3:0:17:0:0:6:-1.0:-1.0:-1.0:0.222
AP012340.1	4370371	10802	G	<INV>	.	PASS	SVMETHOD=DYSGUv1.6.2;SVTYPE=INV;END=4370461;CHR2=AP012340.1;GRP=10802;NGRP=1;CT=3to3;CIPOS95=0;CIEND95=0;SVLEN=90;CONTIGA=CATCGATGACCACACCCACCGGGTTGCTGTGCAAGAACCGATCCCATTGTTTGCCTGCGTGGTCTGCCATCGCGGTGgtggtcgaccagttcagcggggaagtggacgcgttggctgcggagatcaccgcggtggtgtcgcacgccgaggcgg;KIND=extra-regional;GC=64.71;NEXP=0;STRIDE=0;EXPSEQ=;RPOLY=0;OL=0;SU=4;WR=0;PE=0;SR=4;SC=4;BND=0;LPREC=1;RT=pe	GT:GQ:MAPQP:SU:WR:PE:SR:SC:BND:COV:NEIGH10:PS:MS:RMS:RED:BCC:FCC:ICN:OCN:PROB	1/1:14:60.0:4:0:0:4:4:0:0.0:5:4:4:0:0:5:-1.0:-1.0:-1.0:0.828
AP012340.1	4379177	10830	C	<INV>	.	PASS	SVMETHOD=DYSGUv1.6.2;SVTYPE=INV;END=4379788;CHR2=AP012340.1;GRP=10830;NGRP=1;CT=5to5;CIPOS95=0;CIEND95=0;SVLEN=611;CONTIGB=gcgccggatcggctcgtggaccacacttttcccCCGCGGCGGTTCGTTACAGGAAGTCGCCGACACCTCACCGTCGCCGGTTGGCGCCATCCGGGCGATGCAGTCCCTGGCCGCGGCCGCAGATGCTGCCCACCGCGCCGGTGTTGCGC;KIND=extra-regional;GC=71.81;NEXP=0;STRIDE=0;EXPSEQ=;RPOLY=0;OL=0;SU=3;WR=0;PE=0;SR=3;SC=3;BND=0;LPREC=1;RT=pe	GT:GQ:MAPQP:SU:WR:PE:SR:SC:BND:COV:NEIGH10:PS:MS:RMS:RED:BCC:FCC:ICN:OCN:PROB	1/1:10:60.0:3:0:0:3:3:0:0.0:7:3:3:0:0:21:-1.0:-1.0:-1.0:0.771
AP012340.1	4384609	10836	G	<DEL>	.	PASS	SVMETHOD=DYSGUv1.6.2;SVTYPE=DEL;END=4385129;CHR2=AP012340.1;GRP=10836;NGRP=1;CT=3to5;CIPOS95=1;CIEND95=3;SVLEN=520;KIND=extra-regional;GC=0.0;NEXP=0;STRIDE=0;EXPSEQ=;RPOLY=0;OL=0;SU=5;WR=0;PE=5;SR=0;SC=1;BND=0;LPREC=1;RT=pe	GT:GQ:MAPQP:SU:WR:PE:SR:SC:BND:COV:NEIGH10:PS:MS:RMS:RED:BCC:FCC:ICN:OCN:PROB	1/1:19:55.6:5:0:5:0:1:0:0.0:8:5:5:0:0:20:-1.0:-1.0:-1.0:0.733
AP012340.1	4386693	10843	T	<DEL>	.	PASS	SVMETHOD=DYSGUv1.6.2;SVTYPE=DEL;END=4387043;CHR2=AP012340.1;GRP=10843;NGRP=1;CT=3to5;CIPOS95=133;CIEND95=102;SVLEN=350;KIND=extra-regional;GC=0.0;NEXP=0;STRIDE=0;EXPSEQ=;RPOLY=0;OL=0;SU=4;WR=0;PE=4;SR=0;SC=0;BND=0;LPREC=1;RT=pe	GT:GQ:MAPQP:SU:WR:PE:SR:SC:BND:COV:NEIGH10:PS:MS:RMS:RED:BCC:FCC:ICN:OCN:PROB	1/1:17:60.0:4:0:4:0:0:0:0.0:8:4:4:0:0:15:-1.0:-1.0:-1.0:0.789
AP012340.1	4392354	10849	G	<INS>	.	PASS	SVMETHOD=DYSGUv1.6.2;SVTYPE=INS;END=4392354;CHR2=AP012340.1;GRP=10849;NGRP=1;CT=3to5;CIPOS95=0;CIEND95=0;SVLEN=245;CONTIGA=GTTATCGACGGTACTGTCCACATTTGTGGATAGCCATGTGGACAGTTCACCTGCCCACAACAACGGTTGTAGCTCGACCCGGAACCAAGACCCGGAACTAACGAGAACCAGGGAGATACGTCGttgaccgatgaccccggttcaggcttcaccacagtgtggaacgc;RIGHT_SVINSSEQ=ttgaccgatgaccccggttcaggcttcaccacagtgtggaacgc;KIND=extra-regional;GC=55.09;NEXP=0;STRIDE=0;EXP…	GT:GQ:MAPQP:SU:WR:PE:SR:SC:BND:COV:NEIGH10:PS:MS:RMS:RED:BCC:FCC:ICN:OCN:PROB	1/1:59:60.0:17:0:0:0:17:17:0.0:6:1:16:0:0:52:-1.0:-1.0:-1.0:0.635

## Sheet: TableS10-SRR24083712vsErdman_TI
Table S10 Structural variants found in short read Erdman from Harvard University (SRR24083712) with respect to ErdmanTI
##fileformat=VCFv4.2
##source=DYSGU
##command="/opt/venv/bin/dysgu run --diploid False -x erdman_mouse1.fasta dysgu Erdman_culture_SRR24083712_aln_sorted.bam"
##INFO=<ID=SVTYPE,Number=1,Type=String,Description="Type of structural variant">
##INFO=<ID=SVLEN,Number=1,Type=Integer,Description="Difference in length between REF and ALT alleles">
##INFO=<ID=END,Number=1,Type=Integer,Description="End position of the variant described in this record">
##INFO=<ID=CHR2,Number=1,Type=String,Description="Chromosome for END coordinate in case of a translocation">
##INFO=<ID=CHR2_POS,Number=1,Type=Integer,Description="Chromosome position for END coordinate in case of a translocation">
##INFO=<ID=GRP,Number=1,Type=Integer,Description="Group id for complex SVs">
##INFO=<ID=NGRP,Number=1,Type=Integer,Description="Number of SVs in group">
##INFO=<ID=RT,Number=1,Type=String,Description="Type of input reads, 1=paired-end, 2=pacbio, 3=nanopore">
##INFO=<ID=CT,Number=1,Type=String,Description="Paired-end signature induced connection type">
##INFO=<ID=CIPOS95,Number=1,Type=Integer,Description="Confidence interval size (95%) around POS for imprecise variants">
##INFO=<ID=CIEND95,Number=1,Type=Integer,Description="Confidence interval size (95%) around END for imprecise variants">
##INFO=<ID=SVMETHOD,Number=1,Type=String,Description="Type of approach used to detect SV">
##INFO=<ID=KIND,Number=1,Type=String,Description="Kind of join with respect to input regions">
##INFO=<ID=SU,Number=1,Type=Integer,Description="Number of pieces of evidence supporting the variant across all samples">
##INFO=<ID=WR,Number=1,Type=Integer,Description="Number of reads that have SV within-read">
##INFO=<ID=PE,Number=1,Type=Integer,Description="Number of paired-end reads supporting the variant across all samples">
##INFO=<ID=SR,Number=1,Type=Integer,Description="Number of supplementary reads supporting the variant across all samples">
##INFO=<ID=SC,Number=1,Type=Integer,Description="Number of soft-clip reads supporting the variant across all samples">
##INFO=<ID=BND,Number=1,Type=Integer,Description="Number of break-end alignments supporting the variant">
##INFO=<ID=CONTIGA,Number=1,Type=String,Description="Contig from CHROM POS">
##INFO=<ID=CONTIGB,Number=1,Type=String,Description="Contig from CHR2 END">
##INFO=<ID=GC,Number=1,Type=Float,Description="GC% of assembled contigs">
##INFO=<ID=REP,Number=1,Type=Float,Description="Repeat score for contigs aligned bases">
##INFO=<ID=REPSC,Number=1,Type=Float,Description="Repeat score for contigs soft-clipped bases">
##INFO=<ID=LPREC,Number=1,Type=Integer,Description="SV length precise=1, inferred=0">
##INFO=<ID=NEXP,Number=1,Type=Integer,Description="Number of expanded repeat bases at break">
##INFO=<ID=STRIDE,Number=1,Type=Integer,Description="Repeat expansion stride or period">
##INFO=<ID=EXPSEQ,Number=1,Type=String,Description="Expansion sequence">
##INFO=<ID=RPOLY,Number=1,Type=Integer,Description="Number of reference polymer bases">
##INFO=<ID=OL,Number=1,Type=Integer,Description="Query overlap in bp">
##INFO=<ID=SVINSSEQ,Number=.,Type=String,Description="Sequence of insertion">
##INFO=<ID=LEFT_SVINSSEQ,Number=.,Type=String,Description="Known left side of insertion for an insertion of unknown length">
##INFO=<ID=RIGHT_SVINSSEQ,Number=.,Type=String,Description="Known right side of insertion for an insertion of unknown length">
##INFO=<ID=MeanPROB,Number=1,Type=Float,Description="Mean probability of event being true across samples">
##INFO=<ID=MaxPROB,Number=1,Type=Float,Description="Max probability of event being true across samples">
##INFO=<ID=RefCodon,Number=.,Type=String,Description="Reference codon">
##INFO=<ID=AltCodon,Number=.,Type=String,Description="Alternate codon">
##INFO=<ID=IsTransition,Number=1,Type=Integer,Description="0:transversion, 1:transition, 9:N/A or Unknown">
##INFO=<ID=IsGenic,Number=1,Type=Integer,Description="0:intergenic, 1:genic">
##INFO=<ID=IsPseudo,Number=1,Type=Integer,Description="0:not pseudo, 1:pseudo gene">
##INFO=<ID=LocusTag,Number=.,Type=String,Description="Locus tag associated with gene">
##INFO=<ID=Gene,Number=.,Type=String,Description="Name of gene">
##INFO=<ID=Note,Number=.,Type=String,Description="Note associated with gene">
##INFO=<ID=Inference,Number=.,Type=String,Description="Inference of feature.">
##INFO=<ID=Product,Number=.,Type=String,Description="Description of gene">
##INFO=<ID=ProteinID,Number=.,Type=String,Description="Protein ID of gene">
##INFO=<ID=Comments,Number=.,Type=String,Description="Example: Negative strand: T->C">
##INFO=<ID=VariantType,Number=.,Type=String,Description="Indel, SNP, Ambiguous_SNP">
##INFO=<ID=FeatureType,Number=.,Type=String,Description="The feature type of variant.">
##FORMAT=<ID=GT,Number=1,Type=String,Description="Genotype">
##FORMAT=<ID=GQ,Number=1,Type=Float,Description="Genotype quality phred scaled">
##FORMAT=<ID=NMP,Number=1,Type=Float,Description="Mean edit distance for primary alignments supporting the variant">
##FORMAT=<ID=NMS,Number=1,Type=Float,Description="Mean edit distance for supplementary alignments supporting the variant">
##FORMAT=<ID=NMB,Number=1,Type=Float,Description="Mean basic, edit distance. Gaps >= 30 bp are ignored">
##FORMAT=<ID=MAPQP,Number=1,Type=Float,Description="Mean MAPQ for primary reads supporting the variant">
##FORMAT=<ID=MAPQS,Number=1,Type=Float,Description="Mean MAPQ for supplementary reads supporting the variant">
##FORMAT=<ID=NP,Number=1,Type=Integer,Description="Number of alignments in normal-pair orientation supporting the variant">
##FORMAT=<ID=MAS,Number=1,Type=Integer,Description="Maximum alignment score of supplementary reads supporting the variant">
##FORMAT=<ID=SU,Number=1,Type=Integer,Description="Number of pieces of evidence supporting the variant">
##FORMAT=<ID=WR,Number=1,Type=Integer,Description="Number of reads that have SV within-read">
##FORMAT=<ID=PE,Number=1,Type=Integer,Description="Number of paired reads supporting the variant">
##FORMAT=<ID=SR,Number=1,Type=Integer,Description="Number of supplementary alignments supporting the variant">
##FORMAT=<ID=SC,Number=1,Type=Integer,Description="Number of soft-clipped alignments supporting the variant">
##FORMAT=<ID=BND,Number=1,Type=Integer,Description="Number of break-end alignments supporting the variant">
##FORMAT=<ID=SQC,Number=1,Type=Float,Description="Soft-clip quality value correlation between reads">
##FORMAT=<ID=SCW,Number=1,Type=Float,Description="Soft-clip quality weight value">
##FORMAT=<ID=SQR,Number=1,Type=Float,Description="Soft-clip base-quality ratio wrt to aligned bases">
##FORMAT=<ID=BE,Number=1,Type=Integer,Description="Block edge metric">
##FORMAT=<ID=COV,Number=1,Type=Float,Description="Mean read coverage +/- 10kb around break site at A or B">
##FORMAT=<ID=MCOV,Number=1,Type=Float,Description="Maximum read coverage +/- 10kb around break site at A or B">
##FORMAT=<ID=LNK,Number=1,Type=Integer,Description="Contig A and contig B overlap">
##FORMAT=<ID=NEIGH,Number=1,Type=Integer,Description="Number of other break points within 1 bp of break site">
##FORMAT=<ID=NEIGH10,Number=1,Type=Integer,Description="Number of other break points within 10 kp of break site">
##FORMAT=<ID=RB,Number=1,Type=Integer,Description="Number of reference bases in contigs">
##FORMAT=<ID=PS,Number=1,Type=Integer,Description="Number of reads on plus strand">
##FORMAT=<ID=MS,Number=1,Type=Integer,Description="Number of reads on minus strand">
##FORMAT=<ID=SBT,Number=1,Type=Float,Description="Strand-bias, one-sided binomial test p-value">
##FORMAT=<ID=NG,Number=1,Type=Float,Description="Mean number of small gaps < 30 bp">
##FORMAT=<ID=NSA,Number=1,Type=Float,Description="Mean number of SA tags per read">
##FORMAT=<ID=NXA,Number=1,Type=Float,Description="Mean number of XA tags per read">
##FORMAT=<ID=NMU,Number=1,Type=Float,Description="Mean number of mates unmapped per read">
##FORMAT=<ID=NDC,Number=1,Type=Integer,Description="Number of double-clips, alignments with left and right clips">
##FORMAT=<ID=RMS,Number=1,Type=Integer,Description="Remapping score">
##FORMAT=<ID=RED,Number=1,Type=Integer,Description="Remapping edit distance">
##FORMAT=<ID=BCC,Number=1,Type=Integer,Description="Bad soft-clip count within +/- 500 bp">
##FORMAT=<ID=FCC,Number=1,Type=Float,Description="Fold-coverage change for SVs">
##FORMAT=<ID=STL,Number=1,Type=Integer,Description="N reads with small TLEN below 0.05% of distribution">
##FORMAT=<ID=RAS,Number=1,Type=Integer,Description="Reverse soft-clip to alignment score">
##FORMAT=<ID=FAS,Number=1,Type=Integer,Description="Forward soft-clip to alignment score">
##FORMAT=<ID=ICN,Number=1,Type=Float,Description="Inner copy number">
##FORMAT=<ID=OCN,Number=1,Type=Float,Description="Outer copy number">
##FORMAT=<ID=CMP,Number=1,Type=Float,Description="Compression ratio of contigs">
##FORMAT=<ID=RR,Number=1,Type=Float,Description="Repeat score for reference">
##FORMAT=<ID=JIT,Number=1,Type=Float,Description="SV length jitter">
##FORMAT=<ID=PROB,Number=1,Type=Float,Description="Probability of event being true">
##FILTER=<ID=PASS,Description="All filters passed">
##FILTER=<ID=lowProb,Description="Probability below threshold set with --thresholds">
##ALT=<ID=DEL,Description="Deletion">
##ALT=<ID=DUP,Description="Duplication">
##ALT=<ID=INV,Description="Inversion">
##ALT=<ID=TRA,Description="Translocation">
##contig=<ID=contig_1,length=4410871>
#CHROM	POS	ID	REF	ALT	QUAL	FILTER	INFO	FORMAT	Erdman_culture_SRR24083712_aln_sorted.dysgu_reads
contig_1	2	1	T	<DUP>	.	PASS	SVTYPE=DUP;SVLEN=4410871;END=4410872;CHR2=contig_1;GRP=1;NGRP=1;RT=pe;CT=5to3;CIPOS95=0;CIEND95=0;SVMETHOD=DYSGUv1.6.2;KIND=extra-regional;SU=107;WR=0;PE=38;SR=69;SC=85;BND=0;CONTIGB=GTTTCAGCGTGGAAACGGCACTCGACAATCAAGCGAGGATGGCGGATCGACTAGCGGCCCGGACAACTTGAACCGGGTGTTTTCAACACGAGGATCGCGAGCCGTTGCCGGTAGGTTGCGGCTGGTTATCGACGGTACTGTCCACATTTGTGGATAGCCATGTGGACAGTTCACCTGCCCACAACAACGGTTGTAGCTCGACCCGGAACCAAGACC…	GT:GQ:MAPQP:SU:WR:PE:SR:SC:BND:COV:NEIGH10:PS:MS:RMS:RED:BCC:FCC:ICN:OCN:PROB	0/1:200.0:59.88:107:0:38:69:85:0:135.09:3:116:98:0:0:105:-1.0:-1.0:-1.0:0.793
contig_1	2811	10	T	<DEL>	.	lowProb	SVTYPE=DEL;SVLEN=539;END=3350;CHR2=contig_1;GRP=10;NGRP=1;RT=pe;CT=3to5;CIPOS95=0;CIEND95=0;SVMETHOD=DYSGUv1.6.2;KIND=extra-regional;SU=3;WR=0;PE=3;SR=0;SC=1;BND=0;GC=0.0;LPREC=1;NEXP=0;STRIDE=0;EXPSEQ=;RPOLY=0;OL=0;IsTransition=0;IsGenic=1;IsPseudo=0;LocusTag=erdman_culture2_00002;Gene=dnaN;Note=FunctionalCategory:[space]information[space]pathways;Inference=similar[space]to[space]nucleotide[spac…	GT:GQ:MAPQP:SU:WR:PE:SR:SC:BND:COV:NEIGH10:PS:MS:RMS:RED:BCC:FCC:ICN:OCN:PROB	0/1:200.0:52.17:3:0:3:0:1:0:136.48:2:3:3:0:0:31:1.243:1.099:0.884:0.18
contig_1	17882	60	C	<INS>	.	lowProb	SVTYPE=INS;SVLEN=244;END=17897;CHR2=contig_1;GRP=60;NGRP=1;RT=pe;CT=5to3;CIPOS95=0;CIEND95=0;SVMETHOD=DYSGUv1.6.2;KIND=extra-regional;SU=14;WR=0;PE=0;SR=0;SC=14;BND=14;CONTIGB=ggtatgggccggcggggggcCCCGGCCAGGGGGGGGTGTCTGGCTGGGCCGCGGGGGCCGGCGGCCGGCGCGCACCGCTGCCACCGCGTCGGCGAACGGTCCCCCACTGCGATAGCGCATCGCGGGGTTCTTCACCAGAGTTATCTCGATG;GC=76.16;LPREC=0;NEXP=0;STRIDE=0;EXPSEQ=;RPOLY=0;OL=0;LEFT_SVINSSEQ=ggt…	GT:GQ:MAPQP:SU:WR:PE:SR:SC:BND:COV:NEIGH10:PS:MS:RMS:RED:BCC:FCC:ICN:OCN:PROB	0/1:200.0:58.93:14:0:0:0:14:14:142.85:3:0:14:0:0:16:1.083:1.05:1.136:0.132
contig_1	27044	95	G	<DUP>	.	lowProb	SVTYPE=DUP;SVLEN=76;END=27120;CHR2=contig_1;GRP=95;NGRP=1;RT=pe;CT=5to3;CIPOS95=0;CIEND95=0;SVMETHOD=DYSGUv1.6.2;KIND=extra-regional;SU=3;WR=0;PE=3;SR=0;SC=2;BND=0;GC=0.0;LPREC=1;NEXP=0;STRIDE=0;EXPSEQ=;RPOLY=0;OL=0;IsTransition=0;IsGenic=1;IsPseudo=0;LocusTag=erdman_culture2_00030;Gene=whiB5;Note=FunctionalCategory:[space]regulatory[space]proteins;Inference=ab[space]initio[space]prediction:Prodi…	GT:GQ:MAPQP:SU:WR:PE:SR:SC:BND:COV:NEIGH10:PS:MS:RMS:RED:BCC:FCC:ICN:OCN:PROB	1/1:200.0:39.0:3:0:3:0:2:0:141.59:6:3:3:0:0:9:0.945:1.18:1.248:0.191
contig_1	30315	102	G	<INV>	.	PASS	SVTYPE=INV;SVLEN=56;END=30371;CHR2=contig_1;GRP=102;NGRP=1;RT=pe;CT=3to3;CIPOS95=0;CIEND95=0;SVMETHOD=DYSGUv1.6.2;KIND=extra-regional;SU=4;WR=0;PE=0;SR=4;SC=4;BND=0;CONTIGA=CGCTGCGTCGAAATCCGCTCTGATGGCCGCCTGGACATCGCTGTATGACGCATCCAAGGGCGACCGTGGCGATGCCGATGACCGCGGACCGGCGTCGGTCGGCTCGtgtcggcaactccggctgctgaccggcaccgcgtgcgggcgcgc;GC=70.67;LPREC=1;NEXP=0;STRIDE=0;EXPSEQ=;RPOLY=0;OL=0;IsTransition=0;IsGeni…	GT:GQ:MAPQP:SU:WR:PE:SR:SC:BND:COV:NEIGH10:PS:MS:RMS:RED:BCC:FCC:ICN:OCN:PROB	0/1:200.0:60.0:4:0:0:4:4:0:140.94:7:4:4:0:0:3:1.105:1.083:0.979:0.786
contig_1	37012	133	G	<DEL>	.	lowProb	SVTYPE=DEL;SVLEN=688;END=37700;CHR2=contig_1;GRP=133;NGRP=1;RT=pe;CT=3to5;CIPOS95=45;CIEND95=119;SVMETHOD=DYSGUv1.6.2;KIND=extra-regional;SU=3;WR=0;PE=3;SR=0;SC=3;BND=0;CONTIGA=GCCGAGCTGACGCAATGCTTTGCGCCCGACGTGGAGCAGTTTGTCCCGGGCAAGCACGCCCTGGCTGGGGTGTTCCGCGGCGTGGACAACGTGGTTGCGgtcccaggccgacaccgcgcccgccgcctcccccacatgcaccgtctcccacgacgacttgtacccatacacctctggcccctacaacg;CONTIGB=tagagataccacgccgaggctgggg…	GT:GQ:MAPQP:SU:WR:PE:SR:SC:BND:COV:NEIGH10:PS:MS:RMS:RED:BCC:FCC:ICN:OCN:PROB	0/1:200.0:50.33:3:0:3:0:3:0:137.73:9:3:3:0:0:39:0.868:1.021:1.176:0.163
contig_1	38963	137	C	<INS>	.	lowProb	SVTYPE=INS;SVLEN=264;END=38983;CHR2=contig_1;GRP=137;NGRP=1;RT=pe;CT=3to5;CIPOS95=0;CIEND95=0;SVMETHOD=DYSGUv1.6.2;KIND=extra-regional;SU=24;WR=0;PE=1;SR=0;SC=23;BND=23;CONTIGA=CACGCGTGGACGGCGGATCCCGATAGCGCTCCCAAAACGACCCGGTCCAGCCTGGAAGGCGCCCACTGATCTTCCACTGACGTCTCATCAAACCCCCGGGGCGCgggcgcggggggggggcgcctc;GC=71.43;LPREC=0;NEXP=0;STRIDE=0;EXPSEQ=;RPOLY=0;OL=0;RIGHT_SVINSSEQ=gggcgcggggggggggcgcctc;IsT…	GT:GQ:MAPQP:SU:WR:PE:SR:SC:BND:COV:NEIGH10:PS:MS:RMS:RED:BCC:FCC:ICN:OCN:PROB	0/1:200.0:60.0:24:0:1:0:23:23:137.05:7:24:1:0:0:13:1.068:1.029:1.099:0.218
contig_1	41318	144	G	<DEL>	.	lowProb	SVTYPE=DEL;SVLEN=234;END=41552;CHR2=contig_1;GRP=144;NGRP=1;RT=pe;CT=3to5;CIPOS95=111;CIEND95=91;SVMETHOD=DYSGUv1.6.2;KIND=extra-regional;SU=3;WR=0;PE=3;SR=0;SC=0;BND=0;GC=0.0;LPREC=1;NEXP=0;STRIDE=0;EXPSEQ=;RPOLY=0;OL=0;IsTransition=0;IsGenic=1;IsPseudo=0;LocusTag=erdman_culture2_00047;Gene=Rv0038;Note=FunctionalCategory:[space]conserved[space]hypotheticals[semi-colon][space]structural[space]hom…	GT:GQ:MAPQP:SU:WR:PE:SR:SC:BND:COV:NEIGH10:PS:MS:RMS:RED:BCC:FCC:ICN:OCN:PROB	0/1:200.0:60.0:3:0:3:0:0:0:137.15:5:3:3:0:0:11:1.011:1.107:1.095:0.298
contig_1	57584	182	A	<INS>	.	lowProb	SVTYPE=INS;SVLEN=243;END=57584;CHR2=contig_1;GRP=182;NGRP=1;RT=pe;CT=5to3;CIPOS95=0;CIEND95=0;SVMETHOD=DYSGUv1.6.2;KIND=extra-regional;SU=48;WR=0;PE=0;SR=0;SC=48;BND=48;CONTIGA=gcggggggggccccccccccccCCGGCACACCCTACTCACCACCTCGGTGTGCACCGGCGGGCTGGTGTTGGCGGCTGCCGGACTGCTCAACGGCTTGACCGCGACCACGCATTGGCGAGTACAGGATCTGTTCAACTC;GC=70.5;LPREC=0;NEXP=12;STRIDE=1;EXPSEQ=cccccccccccc;RPOLY=1;OL=0;LEFT_SVINSSEQ=gc…	GT:GQ:MAPQP:SU:WR:PE:SR:SC:BND:COV:NEIGH10:PS:MS:RMS:RED:BCC:FCC:ICN:OCN:PROB	1/1:34.0:57.5:48:0:0:0:48:48:135.61:5:0:48:0:0:15:0.799:1.397:1.116:0.139
contig_1	58347	184	A	<DEL>	.	PASS	SVTYPE=DEL;SVLEN=327;END=58674;CHR2=contig_1;GRP=184;NGRP=1;RT=pe;CT=3to5;CIPOS95=131;CIEND95=292;SVMETHOD=DYSGUv1.6.2;KIND=extra-regional;SU=4;WR=0;PE=4;SR=0;SC=0;BND=0;GC=0.0;LPREC=1;NEXP=0;STRIDE=0;EXPSEQ=;RPOLY=0;OL=0;IsTransition=0;IsGenic=1;IsPseudo=0;LocusTag=erdman_culture2_00062;Gene=rpsF;Note=FunctionalCategory:[space]information[space]pathways;Inference=similar[space]to[space]nucleotid…	GT:GQ:MAPQP:SU:WR:PE:SR:SC:BND:COV:NEIGH10:PS:MS:RMS:RED:BCC:FCC:ICN:OCN:PROB	0/1:200.0:60.0:4:0:4:0:0:0:135.82:5:4:4:0:0:17:1.114:1.215:1.091:0.567
contig_1	64174	190	C	<DEL>	.	PASS	SVTYPE=DEL;SVLEN=306;END=64480;CHR2=contig_1;GRP=190;NGRP=1;RT=pe;CT=3to5;CIPOS95=87;CIEND95=124;SVMETHOD=DYSGUv1.6.2;KIND=extra-regional;SU=4;WR=0;PE=4;SR=0;SC=1;BND=0;GC=0.0;LPREC=1;NEXP=0;STRIDE=0;EXPSEQ=;RPOLY=0;OL=0;IsTransition=0;IsGenic=1;IsPseudo=0;LocusTag=erdman_culture2_00069;Gene=Rv0060;Note=FunctionalCategory:[space]conserved[space]hypotheticals[semi-colon][space]Part[space]of[space]…	GT:GQ:MAPQP:SU:WR:PE:SR:SC:BND:COV:NEIGH10:PS:MS:RMS:RED:BCC:FCC:ICN:OCN:PROB	0/1:200.0:60.0:4:0:4:0:1:0:134.9:9:4:4:0:0:21:0.987:1.095:1.11:0.514
contig_1	69794	203	G	<DUP>	.	lowProb	SVTYPE=DUP;SVLEN=120;END=69914;CHR2=contig_1;GRP=203;NGRP=1;RT=pe;CT=5to3;CIPOS95=0;CIEND95=0;SVMETHOD=DYSGUv1.6.2;KIND=extra-regional;SU=3;WR=0;PE=3;SR=0;SC=2;BND=0;CONTIGA=gtcggcagcgtcagttttgaataagagacAGGTCCAACTTAGATTGCTGGCCATGTATCTTGTCGACGAACCGCGAGAGTTCTTCACCACCAACGCCTTCTGGTCGGTGCCCAGCGACCCGACCAACGACGCTAACGCCACTCAACCGC;GC=56.38;LPREC=1;NEXP=0;STRIDE=0;EXPSEQ=;RPOLY=9;OL=0;IsTransition=0;IsGeni…	GT:GQ:MAPQP:SU:WR:PE:SR:SC:BND:COV:NEIGH10:PS:MS:RMS:RED:BCC:FCC:ICN:OCN:PROB	1/1:200.0:50.83:3:0:3:0:2:0:132.6:5:3:3:0:0:14:1.148:1.153:1.004:0.349
contig_1	70435	207	G	<INS>	.	lowProb	SVTYPE=INS;SVLEN=318;END=70448;CHR2=contig_1;GRP=207;NGRP=1;RT=pe;CT=5to3;CIPOS95=0;CIEND95=0;SVMETHOD=DYSGUv1.6.2;KIND=extra-regional;SU=8;WR=0;PE=0;SR=0;SC=8;BND=8;CONTIGB=cccacccaccctgcctatatgtttgtttgtttttttggggcccggcacgggtggggacgccaccgggccgggggttgtggccgccagcgcgccccggggGGGAGCCGGCGGGCCGGCACCGCCGCAGGCCGTACCGCCACCGAGAACGACCCAACCGCCGGCCGCCCCGCCC;GC=76.16;LPREC=0;NEXP=0;STRIDE=0;EXPSEQ=;RPOLY=0;OL=…	GT:GQ:MAPQP:SU:WR:PE:SR:SC:BND:COV:NEIGH10:PS:MS:RMS:RED:BCC:FCC:ICN:OCN:PROB	0/1:200.0:58.62:8:0:0:0:8:8:133.28:5:0:8:0:0:4:0.96:1.041:1.0:0.075
contig_1	85920	247	G	<INS>	.	lowProb	SVTYPE=INS;SVLEN=235;END=85920;CHR2=contig_1;GRP=247;NGRP=1;RT=pe;CT=5to3;CIPOS95=0;CIEND95=0;SVMETHOD=DYSGUv1.6.2;KIND=extra-regional;SU=35;WR=0;PE=0;SR=0;SC=35;BND=35;CONTIGA=cgggaggcccaggtgggcccccccggggggggggcccACGCCGGCCGATGCAATCCGGGCAGCGGTCGATGCCTGGCTCGAGGTATCTGGTGATCCGGAGGTGCGTCAGCTGATCCTGCTGGATGCGCCCGTCGTGCTGGGCTGGGCGGGTT;GC=73.68;LPREC=0;NEXP=0;STRIDE=0;EXPSEQ=;RPOLY=0;OL=0;LEFT_SVINSSEQ=c…	GT:GQ:MAPQP:SU:WR:PE:SR:SC:BND:COV:NEIGH10:PS:MS:RMS:RED:BCC:FCC:ICN:OCN:PROB	0/1:173.0:57.89:35:0:0:0:35:35:133.4:7:0:35:0:0:13:1.134:1.021:1.157:0.127
contig_1	86592	249	G	<DEL>	.	PASS	SVTYPE=DEL;SVLEN=488;END=87080;CHR2=contig_1;GRP=249;NGRP=1;RT=pe;CT=3to5;CIPOS95=61;CIEND95=19;SVMETHOD=DYSGUv1.6.2;KIND=extra-regional;SU=4;WR=0;PE=4;SR=0;SC=1;BND=0;GC=0.0;LPREC=1;NEXP=0;STRIDE=0;EXPSEQ=;RPOLY=0;OL=0;IsTransition=0;IsGenic=1;IsPseudo=0;LocusTag=erdman_culture2_00092;Gene=Rv0078A;Note=FunctionalCategory:[space]conserved[space]hypotheticals[semi-colon][space]modest[space]structu…	GT:GQ:MAPQP:SU:WR:PE:SR:SC:BND:COV:NEIGH10:PS:MS:RMS:RED:BCC:FCC:ICN:OCN:PROB	0/1:200.0:60.0:4:0:4:0:1:0:133.64:7:4:4:0:0:15:1.255:1.384:1.103:0.458
contig_1	91585	271	G	<DEL>	.	lowProb	SVTYPE=DEL;SVLEN=475;END=92060;CHR2=contig_1;GRP=271;NGRP=1;RT=pe;CT=3to5;CIPOS95=183;CIEND95=178;SVMETHOD=DYSGUv1.6.2;KIND=extra-regional;SU=3;WR=0;PE=3;SR=0;SC=1;BND=0;GC=0.0;LPREC=1;NEXP=0;STRIDE=0;EXPSEQ=;RPOLY=0;OL=0;IsTransition=0;IsGenic=1;IsPseudo=0;LocusTag=erdman_culture2_00099;Gene=hycD;Note=FunctionalCategory:[space]intermediary[space]metabolism[space]and[space]respiration;Inference=s…	GT:GQ:MAPQP:SU:WR:PE:SR:SC:BND:COV:NEIGH10:PS:MS:RMS:RED:BCC:FCC:ICN:OCN:PROB	0/1:200.0:60.0:3:0:3:0:1:0:132.6:7:3:3:0:0:10:1.0:0.95:0.95:0.153
contig_1	93825	283	T	<DUP>	.	lowProb	SVTYPE=DUP;SVLEN=51;END=93876;CHR2=contig_1;GRP=283;NGRP=1;RT=pe;CT=5to3;CIPOS95=16;CIEND95=48;SVMETHOD=DYSGUv1.6.2;KIND=extra-regional;SU=3;WR=0;PE=3;SR=0;SC=1;BND=0;GC=0.0;LPREC=1;NEXP=0;STRIDE=0;EXPSEQ=;RPOLY=0;OL=0;IsTransition=0;IsGenic=1;IsPseudo=0;LocusTag=erdman_culture2_00101;Gene=hycQ;Note=FunctionalCategory:[space]intermediary[space]metabolism[space]and[space]respiration;Inference=simi…	GT:GQ:MAPQP:SU:WR:PE:SR:SC:BND:COV:NEIGH10:PS:MS:RMS:RED:BCC:FCC:ICN:OCN:PROB	1/1:200.0:39.83:3:0:3:0:1:0:132.53:7:3:3:0:0:22:1.226:1.064:0.868:0.23
contig_1	110717	310	C	<DEL>	.	lowProb	SVTYPE=DEL;SVLEN=523;END=111240;CHR2=contig_1;GRP=310;NGRP=1;RT=pe;CT=3to5;CIPOS95=26;CIEND95=32;SVMETHOD=DYSGUv1.6.2;KIND=extra-regional;SU=3;WR=0;PE=3;SR=0;SC=0;BND=0;GC=0.0;LPREC=1;NEXP=0;STRIDE=0;EXPSEQ=;RPOLY=0;OL=0;IsTransition=0;IsGenic=1;IsPseudo=0;LocusTag=erdman_culture2_00117;Gene=nrp;Note=FunctionalCategory:[space]lipid[space]metabolism;Inference=similar[space]to[space]nucleotide[spac…	GT:GQ:MAPQP:SU:WR:PE:SR:SC:BND:COV:NEIGH10:PS:MS:RMS:RED:BCC:FCC:ICN:OCN:PROB	0/1:200.0:60.0:3:0:3:0:0:0:132.59:7:3:3:0:0:16:0.85:0.934:1.099:0.191
contig_1	115370	319	G	<DUP>	.	lowProb	SVTYPE=DUP;SVLEN=1077;END=116447;CHR2=contig_1;GRP=319;NGRP=2;RT=pe;CT=5to3;CIPOS95=0;CIEND95=0;SVMETHOD=DYSGUv1.6.2;KIND=extra-regional;SU=3;WR=0;PE=0;SR=3;SC=3;BND=0;CONTIGA=tgcggagtggttgcagcggtttgaggccagcctgggcgctctgccggatCCAGCGACCTCACGCTGGACCGGTTCATCGACGCCGACACGCTGGCCACCGCCGTCAACCTGCCGGGCCCGAGCCCCGAGCTACGGACGGTCCTGCTGACG;GC=70.67;LPREC=1;NEXP=0;STRIDE=0;EXPSEQ=;RPOLY=0;OL=0;IsTransition=0;IsG…	GT:GQ:MAPQP:SU:WR:PE:SR:SC:BND:COV:NEIGH10:PS:MS:RMS:RED:BCC:FCC:ICN:OCN:PROB	1/1:200.0:60.0:3:0:0:3:3:0:132.3:9:0:6:0:0:20:1.037:1.089:1.05:0.318
contig_1	115610	320	G	<DEL>	.	lowProb	SVTYPE=DEL;SVLEN=538;END=116148;CHR2=contig_1;GRP=319;NGRP=2;RT=pe;CT=3to5;CIPOS95=0;CIEND95=7;SVMETHOD=DYSGUv1.6.2;KIND=extra-regional;SU=3;WR=0;PE=3;SR=0;SC=0;BND=0;GC=0.0;LPREC=1;NEXP=0;STRIDE=0;EXPSEQ=;RPOLY=0;OL=0;IsTransition=0;IsGenic=1;IsPseudo=0;LocusTag=erdman_culture2_00117;Gene=nrp;Note=FunctionalCategory:[space]lipid[space]metabolism;Inference=similar[space]to[space]nucleotide[space]…	GT:GQ:MAPQP:SU:WR:PE:SR:SC:BND:COV:NEIGH10:PS:MS:RMS:RED:BCC:FCC:ICN:OCN:PROB	0/1:200.0:60.0:3:0:3:0:0:0:132.24:7:3:3:0:0:17:0.951:1.045:1.099:0.18
contig_1	119339	325	C	<DEL>	.	lowProb	SVTYPE=DEL;SVLEN=277;END=119616;CHR2=contig_1;GRP=325;NGRP=1;RT=pe;CT=3to5;CIPOS95=60;CIEND95=99;SVMETHOD=DYSGUv1.6.2;KIND=extra-regional;SU=3;WR=0;PE=3;SR=0;SC=2;BND=0;GC=0.0;LPREC=1;NEXP=0;STRIDE=0;EXPSEQ=;RPOLY=0;OL=0;IsTransition=0;IsGenic=1;IsPseudo=0;LocusTag=erdman_culture2_00119;Gene=ctpB;Note=FunctionalCategory:[space]cell[space]wall[space]and[space]cell[space]processes;Inference=similar…	GT:GQ:MAPQP:SU:WR:PE:SR:SC:BND:COV:NEIGH10:PS:MS:RMS:RED:BCC:FCC:ICN:OCN:PROB	0/1:200.0:60.0:3:0:3:0:2:0:129.99:9:3:3:0:0:15:0.918:0.967:1.054:0.225
contig_1	126380	341	A	<INS>	.	lowProb	SVTYPE=INS;SVLEN=153;END=126380;CHR2=contig_1;GRP=341;NGRP=1;RT=pe;CT=5to3;CIPOS95=0;CIEND95=0;SVMETHOD=DYSGUv1.6.2;KIND=extra-regional;SU=14;WR=0;PE=1;SR=0;SC=13;BND=13;CONTIGA=cccggttgggggggggcggggcCGCGCGCGCGGCGGCCCCCAGCACCTCGGCGGAGGGCGCATCGGTGGTCTGCGGCAACGGATCCCGTTCGGCTGCGGTGCTGCTCGGTAGCGCGCATACCACCCGCAGGCGGTTCTCGGTGAGTGTGCCGG;GC=77.12;LPREC=0;NEXP=0;STRIDE=0;EXPSEQ=;RPOLY=0;OL=0;LEFT_SVINSSEQ…	GT:GQ:MAPQP:SU:WR:PE:SR:SC:BND:COV:NEIGH10:PS:MS:RMS:RED:BCC:FCC:ICN:OCN:PROB	0/1:200.0:36.5:14:0:1:0:13:13:132.59:5:1:14:0:0:12:0.947:0.942:0.893:0.364
contig_1	131691	356	C	<INV>	.	lowProb	SVTYPE=INV;SVLEN=3603707;END=3735398;CHR2=contig_1;GRP=356;NGRP=1;RT=pe;CT=5to5;CIPOS95=0;CIEND95=0;SVMETHOD=DYSGUv1.6.2;KIND=extra-regional;SU=5;WR=0;PE=0;SR=5;SC=5;BND=0;CONTIGA=gcccggtgccgatGGCGGTATGGGCGGCAACGCTGTCGGACTGTTCGGCCAGGGCGGGGCCGGCGGGGCCGGCGGGTCCGGATTCGGGGCCGGTATTCCAGGTGGCAGGGGCGGTGACGGCGGTAGCGGCGGGCTGATCGGCGACGGCGG;GC=77.33;LPREC=1;NEXP=0;STRIDE=0;EXPSEQ=;RPOLY=37;OL=0;IsTransition=…	GT:GQ:MAPQP:SU:WR:PE:SR:SC:BND:COV:NEIGH10:PS:MS:RMS:RED:BCC:FCC:ICN:OCN:PROB	0/1:67.0:60.0:5:0:0:5:5:0:132.98:0:5:5:0:0:18:0.0:0.93:0.727:0.197
contig_1	141953	387	T	<INS>	.	lowProb	SVTYPE=INS;SVLEN=327;END=141960;CHR2=contig_1;GRP=387;NGRP=1;RT=pe;CT=5to3;CIPOS95=0;CIEND95=0;SVMETHOD=DYSGUv1.6.2;KIND=extra-regional;SU=9;WR=0;PE=1;SR=0;SC=8;BND=8;CONTIGA=tgtggggggcgtggggggcggcgacgaCGCCGGTCCACGCCGCCGAGGCCACGCTCGAACGATCGGCCGCAGCTTCGAGGAGCGCCGACATTACCGAGCCGATGTCGCCGGTCAGCGGTGCCACGATCGGCCGGTTGCTGTCAAACTCCGACGCCTCGATAT;GC=70.37;LPREC=0;NEXP=0;STRIDE=0;EXPSEQ=;RPOLY=9;OL=0;LEFT_SV…	GT:GQ:MAPQP:SU:WR:PE:SR:SC:BND:COV:NEIGH10:PS:MS:RMS:RED:BCC:FCC:ICN:OCN:PROB	0/1:200.0:60.0:9:0:1:0:8:8:128.17:3:1:9:0:0:12:0.879:1.194:1.05:0.174
contig_1	149300	407	G	<INS>	.	lowProb	SVTYPE=INS;SVLEN=283;END=149300;CHR2=contig_1;GRP=407;NGRP=1;RT=pe;CT=3to5;CIPOS95=0;CIEND95=0;SVMETHOD=DYSGUv1.6.2;KIND=extra-regional;SU=10;WR=0;PE=0;SR=0;SC=10;BND=10;CONTIGA=acaGCGGGCACGGCGGATGGCTGTGGGGCAACGGCGGCGTCGGCGGATCCGGCGGGGCGGGTGTCGGCGCAGGCGTGGCTGGCGGTCACGGCGGTGCGGGCGGTGgggcccggcggggggggggcggcgggg;GC=84.09;LPREC=0;NEXP=0;STRIDE=0;EXPSEQ=;RPOLY=29;OL=0;RIGHT_SVINSSEQ=gggcccggcggggggggg…	GT:GQ:MAPQP:SU:WR:PE:SR:SC:BND:COV:NEIGH10:PS:MS:RMS:RED:BCC:FCC:ICN:OCN:PROB	1/1:101.0:56.4:10:0:0:0:10:10:127.29:3:10:0:0:0:4:7.419:0.128:0.95:0.067
contig_1	170649	466	G	<DEL>	.	lowProb	SVTYPE=DEL;SVLEN=510;END=171159;CHR2=contig_1;GRP=466;NGRP=1;RT=pe;CT=3to5;CIPOS95=11;CIEND95=76;SVMETHOD=DYSGUv1.6.2;KIND=extra-regional;SU=3;WR=0;PE=3;SR=0;SC=2;BND=0;GC=0.0;LPREC=1;NEXP=0;STRIDE=0;EXPSEQ=;RPOLY=0;OL=0;IsTransition=0;IsGenic=1;IsPseudo=0;LocusTag=erdman_culture2_00162;Gene=Rv0145;Note=FunctionalCategory:[space]lipid[space]metabolism;Inference=similar[space]to[space]nucleotide[s…	GT:GQ:MAPQP:SU:WR:PE:SR:SC:BND:COV:NEIGH10:PS:MS:RMS:RED:BCC:FCC:ICN:OCN:PROB	0/1:200.0:50.17:3:0:3:0:2:0:129.18:3:3:3:0:0:18:0.964:1.05:1.089:0.141
contig_1	170922	471	C	<INV>	.	lowProb	SVTYPE=INV;SVLEN=1073;END=171995;CHR2=contig_1;GRP=471;NGRP=1;RT=pe;CT=5to5;CIPOS95=0;CIEND95=0;SVMETHOD=DYSGUv1.6.2;KIND=extra-regional;SU=3;WR=0;PE=0;SR=3;SC=3;BND=0;CONTIGA=gtcaaacccggcatcacgcagcgcggcgggccagtcctggcgcaggtCGGCGGGCACTGTGGTTTACGAGATCGACCAGCCTTCGGTGTTGGAGTACAAGGCGGGGATTCTTCAATCGCATGGCGCGGTTCCAACGGCGAGACGGCATGC;GC=64.67;LPREC=1;NEXP=0;STRIDE=0;EXPSEQ=;RPOLY=0;OL=0;IsTransition=0;IsG…	GT:GQ:MAPQP:SU:WR:PE:SR:SC:BND:COV:NEIGH10:PS:MS:RMS:RED:BCC:FCC:ICN:OCN:PROB	0/1:200.0:60.0:3:0:0:3:3:0:129.23:3:3:3:0:0:22:0.973:1.054:1.083:0.297
contig_1	194480	544	G	<INV>	.	lowProb	SVTYPE=INV;SVLEN=1364;END=195844;CHR2=contig_1;GRP=544;NGRP=1;RT=pe;CT=5to5;CIPOS95=0;CIEND95=0;SVMETHOD=DYSGUv1.6.2;KIND=extra-regional;SU=3;WR=0;PE=1;SR=2;SC=3;BND=0;CONTIGA=aaccagatgatgctaaacgtcttacaacattaacactgcngcctttccgaaaaggatgttcagtgtttagcacattcccCGCCGGGTTGCGGCGCTGGCGGGCGCATTGAGCGGTCGCGGGGTCGGTTTCGGCGATCGGGTCATGAT;CONTIGB=atcatgacccgatcgccgaaaccgaccccgcgaccgctcaatgcgcccgccagcgCCGCAACCCGGC…	GT:GQ:MAPQP:SU:WR:PE:SR:SC:BND:COV:NEIGH10:PS:MS:RMS:RED:BCC:FCC:ICN:OCN:PROB	0/1:200.0:44.5:3:0:1:2:3:0:135.42:1:2:4:0:0:18:1.049:1.066:1.017:0.141
contig_1	206125	557	G	<DEL>	.	PASS	SVTYPE=DEL;SVLEN=57;END=206182;CHR2=contig_1;GRP=557;NGRP=1;RT=pe;CT=3to5;CIPOS95=0;CIEND95=0;SVMETHOD=DYSGUv1.6.2;KIND=extra-regional;SU=8;WR=4;PE=0;SR=0;SC=0;BND=0;CONTIGA=CAAGTACGCCGTCGCAAACTCGAGCACAACAGGAGACGACGGATGGAAGGAGATGCTGGCGCCGGCCAGCTGAACCCTGCCGATGCGAATAAGTCGTCGTCTACGGAGGTGAAGGCGGCGGATTCGGCGGAATCTGACGCCGGAGAGCTCGGCGAGGACGCGTGCCCAGAAC;GC=63.37;LPREC=1;NEXP=0;STRIDE=0;EXPSEQ=;RPOLY=22;OL…	GT:GQ:MAPQP:SU:WR:PE:SR:SC:BND:COV:NEIGH10:PS:MS:RMS:RED:BCC:FCC:ICN:OCN:PROB	0/1:200.0:57.25:8:4:0:0:0:0:135.97:1:0:4:0:0:8:1.075:1.178:1.095:0.804
contig_1	234166	603	T	<DEL>	.	lowProb	SVTYPE=DEL;SVLEN=398;END=234564;CHR2=contig_1;GRP=603;NGRP=1;RT=pe;CT=3to5;CIPOS95=88;CIEND95=38;SVMETHOD=DYSGUv1.6.2;KIND=extra-regional;SU=3;WR=0;PE=3;SR=0;SC=0;BND=0;GC=0.0;LPREC=1;NEXP=0;STRIDE=0;EXPSEQ=;RPOLY=0;OL=0;IsTransition=0;IsGenic=1;IsPseudo=0;LocusTag=erdman_culture2_00220;Gene=zmp1;Note=FunctionalCategory:[space]intermediary[space]metabolism[space]and[space]respiration;Inference=si…	GT:GQ:MAPQP:SU:WR:PE:SR:SC:BND:COV:NEIGH10:PS:MS:RMS:RED:BCC:FCC:ICN:OCN:PROB	0/1:200.0:60.0:3:0:3:0:0:0:129.62:1:3:3:0:0:11:1.01:1.029:1.019:0.186
contig_1	254856	630	G	<INV>	.	lowProb	SVTYPE=INV;SVLEN=194;END=255050;CHR2=contig_1;GRP=630;NGRP=1;RT=pe;CT=3to3;CIPOS95=0;CIEND95=0;SVMETHOD=DYSGUv1.6.2;KIND=extra-regional;SU=3;WR=0;PE=3;SR=0;SC=0;BND=0;GC=0.0;LPREC=1;NEXP=0;STRIDE=0;EXPSEQ=;RPOLY=0;OL=0;IsTransition=0;IsGenic=1;IsPseudo=0;LocusTag=erdman_culture2_00235;Gene=Rv0213c;Note=FunctionalCategory:[space]intermediary[space]metabolism[space]and[space]respiration;Inference=s…	GT:GQ:MAPQP:SU:WR:PE:SR:SC:BND:COV:NEIGH10:PS:MS:RMS:RED:BCC:FCC:ICN:OCN:PROB	0/1:200.0:60.0:3:0:3:0:0:0:133.26:3:6:0:0:0:33:0.979:1.052:1.074:0.268
contig_1	255567	633	G	<INS>	.	lowProb	SVTYPE=INS;SVLEN=225;END=255567;CHR2=contig_1;GRP=633;NGRP=1;RT=pe;CT=3to5;CIPOS95=0;CIEND95=0;SVMETHOD=DYSGUv1.6.2;KIND=extra-regional;SU=22;WR=0;PE=0;SR=0;SC=22;BND=22;CONTIGA=CGACGTACCCTCGGCGCATGCAGATTCGCCCGTATATCGGCGCCGATAAGCCCGCCGTCATCCTGTATCCGTCCGGGACGGTCATCAGCTTCGACGAGTTGGAGGCCCGggggggggggggggggggggggggggg;GC=71.32;LPREC=0;NEXP=25;STRIDE=1;EXPSEQ=ggggggggggggggggggggggggg;RPOLY=1;OL=0;RIGH…	GT:GQ:MAPQP:SU:WR:PE:SR:SC:BND:COV:NEIGH10:PS:MS:RMS:RED:BCC:FCC:ICN:OCN:PROB	0/1:200.0:58.5:22:0:0:0:22:22:133.89:3:22:0:0:0:31:1.135:0.855:0.971:0.131
contig_1	273522	670	G	<INS>	.	lowProb	SVTYPE=INS;SVLEN=255;END=273522;CHR2=contig_1;GRP=670;NGRP=1;RT=pe;CT=3to5;CIPOS95=0;CIEND95=0;SVMETHOD=DYSGUv1.6.2;KIND=extra-regional;SU=39;WR=0;PE=0;SR=0;SC=39;BND=39;CONTIGA=GAGCGTTCCCGTTTACCGGGCGAATGCCGACGGTGCTGGTGTTGACGCTGATCTTCGGTTTCGCGATCGCCGCGGTCAGCTACGCCCTGGTCGAGTCGCCCTGCCGGGAAGCGgggggggggggggggggg;GC=70.99;LPREC=0;NEXP=16;STRIDE=1;EXPSEQ=gggggggggggggggg;RPOLY=1;OL=0;RIGHT_SVINSSEQ=ggg…	GT:GQ:MAPQP:SU:WR:PE:SR:SC:BND:COV:NEIGH10:PS:MS:RMS:RED:BCC:FCC:ICN:OCN:PROB	0/1:36.0:57.0:39:0:0:0:39:39:131.34:9:39:0:0:0:8:1.021:0.979:1.0:0.113
contig_1	273629	672	A	<INS>	.	lowProb	SVTYPE=INS;SVLEN=289;END=273629;CHR2=contig_1;GRP=672;NGRP=1;RT=pe;CT=3to5;CIPOS95=0;CIEND95=0;SVMETHOD=DYSGUv1.6.2;KIND=extra-regional;SU=12;WR=0;PE=0;SR=0;SC=12;BND=12;CONTIGA=CCGCTGGGAGCGCCGCAACGAACCCATATCGGTCGGCGAACTTCAGGCGGACGCGATTGCACCCTGACTCGGCCGGCTGACACCTGGCGGGCACCTAGTCGAgggtggccgcgggcccgctcccca;GC=71.43;LPREC=0;NEXP=0;STRIDE=0;EXPSEQ=;RPOLY=0;OL=0;RIGHT_SVINSSEQ=gggtggccgcgggcccgctcccca;…	GT:GQ:MAPQP:SU:WR:PE:SR:SC:BND:COV:NEIGH10:PS:MS:RMS:RED:BCC:FCC:ICN:OCN:PROB	0/1:200.0:58.17:12:0:0:0:12:12:131.37:9:12:0:0:0:7:1.258:0.802:1.008:0.068
contig_1	275032	681	A	<INS>	.	lowProb	SVTYPE=INS;SVLEN=194;END=275032;CHR2=contig_1;GRP=681;NGRP=1;RT=pe;CT=5to3;CIPOS95=0;CIEND95=0;SVMETHOD=DYSGUv1.6.2;KIND=extra-regional;SU=21;WR=0;PE=2;SR=0;SC=19;BND=19;CONTIGA=ccggggggggcccgccccccCCCGGGCGATGCGCGGGATGTATCGGCCCAGCCCGATCACCGTGAGGTCGACGATGGTGTCCACGCCGCGGGCCTTGAGTTCGCCTAGCCGGGCGATGGCGCCGGCCACCCGCTTGTCCTC;GC=75.89;LPREC=0;NEXP=10;STRIDE=1;EXPSEQ=cccgcccccc;RPOLY=2;OL=0;LEFT_SVINSSEQ=…	GT:GQ:MAPQP:SU:WR:PE:SR:SC:BND:COV:NEIGH10:PS:MS:RMS:RED:BCC:FCC:ICN:OCN:PROB	0/1:200.0:34.0:21:0:2:0:19:19:131.32:9:2:21:0:0:15:0.841:1.14:0.959:0.151
contig_1	281464	706	C	<INV>	.	lowProb	SVTYPE=INV;SVLEN=1172;END=282636;CHR2=contig_1;GRP=706;NGRP=1;RT=pe;CT=5to5;CIPOS95=0;CIEND95=0;SVMETHOD=DYSGUv1.6.2;KIND=extra-regional;SU=3;WR=0;PE=0;SR=3;SC=3;BND=0;CONTIGA=cgttcgtggtcgacggtgcccagttgtcaactcccggtgctggattgtcaAGCGCGCCAACAACAACGTCAGAATCGGCGGGGCGGTGCGCTCGTTTCCGAGGAAGATCATCAGGAAGCCGGTCTCCAGCAGCAGCGACTCCCAACCGAAT;GC=60.93;LPREC=1;NEXP=0;STRIDE=0;EXPSEQ=;RPOLY=0;OL=0;IsTransition=0;Is…	GT:GQ:MAPQP:SU:WR:PE:SR:SC:BND:COV:NEIGH10:PS:MS:RMS:RED:BCC:FCC:ICN:OCN:PROB	0/1:200.0:60.0:3:0:0:3:3:0:131.09:11:3:3:0:0:31:0.91:1.114:1.223:0.176
contig_1	282233	708	A	<INS>	.	lowProb	SVTYPE=INS;SVLEN=298;END=282239;CHR2=contig_1;GRP=708;NGRP=1;RT=pe;CT=3to5;CIPOS95=0;CIEND95=0;SVMETHOD=DYSGUv1.6.2;KIND=extra-regional;SU=12;WR=0;PE=1;SR=0;SC=11;BND=11;CONTIGA=GCGCAGCGCCGGCCAGGATCAGCCCGCCCGCAGCCAGTCCGACGGTGACCCGGTCACGTAGTCGCTCCCGGCGGCGCAGTGCATACCGCACACCGAGGGCCGTGCCCATCACCATGACCCCGGCGAgggtggcgttcaccccccccgccccccccccccccgcccccccccccgcccccggccccccggggggtgtgggggg;GC=80.69;LPREC=0;N…	GT:GQ:MAPQP:SU:WR:PE:SR:SC:BND:COV:NEIGH10:PS:MS:RMS:RED:BCC:FCC:ICN:OCN:PROB	0/1:200.0:60.0:12:0:1:0:11:11:130.63:11:12:1:0:0:16:0.878:1.322:1.161:0.164
contig_1	286208	733	G	<INS>	.	lowProb	SVTYPE=INS;SVLEN=276;END=286208;CHR2=contig_1;GRP=733;NGRP=1;RT=pe;CT=5to3;CIPOS95=0;CIEND95=0;SVMETHOD=DYSGUv1.6.2;KIND=extra-regional;SU=34;WR=0;PE=0;SR=0;SC=34;BND=34;CONTIGA=ccgcggggggcgccggggcccCGGGGCTAGCTACGGTTACCGTACTCGACCCGGTTGAGCACTGATGACGACGGATCGCCCCCGGGGAGTGGCGGTTTCTTGTCCTGCTGCACCATCAGGGTCACTCCGAAGATCGCGGCCGCGCCCAGCAAC;GC=69.93;LPREC=0;NEXP=0;STRIDE=0;EXPSEQ=;RPOLY=0;OL=0;LEFT_SVINSSEQ…	GT:GQ:MAPQP:SU:WR:PE:SR:SC:BND:COV:NEIGH10:PS:MS:RMS:RED:BCC:FCC:ICN:OCN:PROB	0/1:165.0:56.09:34:0:0:0:34:34:130.57:5:0:34:0:0:17:0.98:1.017:0.996:0.144
contig_1	309409	789	G	<DEL>	.	PASS	SVTYPE=DEL;SVLEN=516;END=309925;CHR2=contig_1;GRP=789;NGRP=1;RT=pe;CT=3to5;CIPOS95=22;CIEND95=55;SVMETHOD=DYSGUv1.6.2;KIND=extra-regional;SU=5;WR=0;PE=5;SR=0;SC=0;BND=0;GC=0.0;LPREC=1;NEXP=0;STRIDE=0;EXPSEQ=;RPOLY=0;OL=0;IsTransition=0;IsGenic=0;IsPseudo=0;LocusTag=.;Gene=.;Note=.;Inference=.;Product=.;ProteinID=.;Comments=.;VariantType=SNP;FeatureType=inter_genic	GT:GQ:MAPQP:SU:WR:PE:SR:SC:BND:COV:NEIGH10:PS:MS:RMS:RED:BCC:FCC:ICN:OCN:PROB	0/1:200.0:60.0:5:0:5:0:0:0:133.82:5:5:5:0:0:21:0.899:1.017:1.13:0.567
contig_1	312276	795	G	<INS>	.	lowProb	SVTYPE=INS;SVLEN=265;END=312276;CHR2=contig_1;GRP=795;NGRP=1;RT=pe;CT=3to5;CIPOS95=0;CIEND95=0;SVMETHOD=DYSGUv1.6.2;KIND=extra-regional;SU=44;WR=0;PE=0;SR=0;SC=44;BND=44;CONTIGA=CACATAAATCGCCCAGGTCAGCACCGAGGCGACCAGGTAGAACACCCCGAAGGCCCAAAATGCCGAGGTGGCCGTGCCACTGGTCAGGTAGGACTCTCGCAGAGCCAGGTTGACGCCCACTCCGCCGAGgggggcgcccccccccgccccgcccctcac;GC=69.18;LPREC=0;NEXP=0;STRIDE=0;EXPSEQ=;RPOLY=0;OL=0;RIGHT_S…	GT:GQ:MAPQP:SU:WR:PE:SR:SC:BND:COV:NEIGH10:PS:MS:RMS:RED:BCC:FCC:ICN:OCN:PROB	0/1:164.0:58.48:44:0:0:0:44:44:132.22:5:44:0:0:0:23:0.952:1.293:1.231:0.14
contig_1	317840	833	G	<INS>	.	lowProb	SVTYPE=INS;SVLEN=275;END=317842;CHR2=contig_1;GRP=833;NGRP=1;RT=pe;CT=5to3;CIPOS95=0;CIEND95=0;SVMETHOD=DYSGUv1.6.2;KIND=extra-regional;SU=12;WR=0;PE=1;SR=0;SC=11;BND=11;CONTIGA=cgacgtcggcgaggcggtttgggggggcggcgaacgccgccccCAGATCGGCGAGGTTGGTGTCGGGATTGCGGGAACCGAACGGCGCCTCGGTAAGCAGGCGCCGGGTTTCGGCCTCGCGGAACCGTCCGTTCTCGGCGAGCAGCCAGTTGTCGAACAGCACGCCCTCTTCG;GC=70.52;LPREC=0;NEXP=0;STRIDE=0;EXPSEQ=;RPOLY=…	GT:GQ:MAPQP:SU:WR:PE:SR:SC:BND:COV:NEIGH10:PS:MS:RMS:RED:BCC:FCC:ICN:OCN:PROB	0/1:200.0:41.5:12:0:1:0:11:11:132.42:5:1:12:0:0:15:1.58:0.669:1.058:0.13
contig_1	340276	907	C	<INS>	.	lowProb	SVTYPE=INS;SVLEN=205;END=340347;CHR2=contig_1;GRP=907;NGRP=1;RT=pe;CT=3to5;CIPOS95=0;CIEND95=0;SVMETHOD=DYSGUv1.6.2;KIND=extra-regional;SU=19;WR=0;PE=0;SR=0;SC=19;BND=19;CONTIGB=CGCCGACGCCGCCGGCGCCGCCGGAGCCGAACAACGTGCCGCCGTCGCCTCCGATCCCACCGGCACCGCCGCCACCGTCCGGGCTGGATCCGCCGCTGCCGCCGGCGCCGCCcggcggcccccgggggtgg;GC=84.73;LPREC=0;NEXP=0;STRIDE=0;EXPSEQ=;RPOLY=0;OL=0;RIGHT_SVINSSEQ=cggcggcccccgggggtgg;…	GT:GQ:MAPQP:SU:WR:PE:SR:SC:BND:COV:NEIGH10:PS:MS:RMS:RED:BCC:FCC:ICN:OCN:PROB	1/1:200.0:57.21:19:0:0:0:19:19:92.33:5:19:0:0:0:2:1.959:0.202:0.397:0.091
contig_1	341947	913	G	<INS>	.	lowProb	SVTYPE=INS;SVLEN=275;END=341947;CHR2=contig_1;GRP=913;NGRP=1;RT=pe;CT=3to5;CIPOS95=0;CIEND95=0;SVMETHOD=DYSGUv1.6.2;KIND=extra-regional;SU=26;WR=0;PE=2;SR=0;SC=26;BND=24;CONTIGA=CGGCTTATGTGGCCGCCCACGCGCCGTACCTCGCGTGGTTAATGCGGGCCAGCGAAACCAGCGCGGAAGCGGCCGCCCGGCACGAGACCGTGGCCGCGGCCTACACGACCGCGGTGGggggggggggggccggggggggggggggggcccccccccccccccccc;GC=81.21;LPREC=0;NEXP=11;STRIDE=1;EXPSEQ=ggggggggggg;RP…	GT:GQ:MAPQP:SU:WR:PE:SR:SC:BND:COV:NEIGH10:PS:MS:RMS:RED:BCC:FCC:ICN:OCN:PROB	0/1:200.0:35.5:26:0:2:0:26:24:93.85:5:26:2:0:0:25:0.694:0.959:0.665:0.341
contig_1	345031	925	G	<DEL>	.	lowProb	SVTYPE=DEL;SVLEN=540;END=345571;CHR2=contig_1;GRP=925;NGRP=1;RT=pe;CT=3to5;CIPOS95=134;CIEND95=0;SVMETHOD=DYSGUv1.6.2;KIND=extra-regional;SU=3;WR=0;PE=3;SR=0;SC=0;BND=0;GC=0.0;LPREC=1;NEXP=0;STRIDE=0;EXPSEQ=;RPOLY=0;OL=0;IsTransition=0;IsGenic=1;IsPseudo=0;LocusTag=erdman_culture2_00311;Gene=eccA3;Note=FunctionalCategory:[space]cell[space]wall[space]and[space]cell[space]processes;Inference=simila…	GT:GQ:MAPQP:SU:WR:PE:SR:SC:BND:COV:NEIGH10:PS:MS:RMS:RED:BCC:FCC:ICN:OCN:PROB	0/1:200.0:60.0:3:0:3:0:0:0:103.58:5:3:3:0:0:22:0.967:1.045:1.081:0.24
contig_1	381550	1011	T	<DUP>	.	PASS	SVTYPE=DUP;SVLEN=81;END=381631;CHR2=contig_1;GRP=1011;NGRP=1;RT=pe;CT=5to3;CIPOS95=0;CIEND95=0;SVMETHOD=DYSGUv1.6.2;KIND=extra-regional;SU=4;WR=0;PE=4;SR=0;SC=0;BND=0;GC=0.0;LPREC=1;NEXP=0;STRIDE=0;EXPSEQ=;RPOLY=0;OL=0;IsTransition=0;IsGenic=1;IsPseudo=0;LocusTag=erdman_culture2_00340;Gene=Rv0311;Note=FunctionalCategory:[space]conserved[space]hypotheticals;Inference=similar[space]to[space]nucleot…	GT:GQ:MAPQP:SU:WR:PE:SR:SC:BND:COV:NEIGH10:PS:MS:RMS:RED:BCC:FCC:ICN:OCN:PROB	1/1:200.0:52.62:4:0:4:0:0:0:126.46:1:4:4:0:0:13:0.894:1.041:1.165:0.51
contig_1	398508	1036	G	<INS>	.	lowProb	SVTYPE=INS;SVLEN=204;END=398508;CHR2=contig_1;GRP=1036;NGRP=1;RT=pe;CT=3to5;CIPOS95=0;CIEND95=0;SVMETHOD=DYSGUv1.6.2;KIND=extra-regional;SU=41;WR=0;PE=3;SR=0;SC=38;BND=38;CONTIGA=GACTCGGTCAGTCACCCCAAGACCTTGCGCAAGACTGCGGCGGAATCTAATATTCCAAAGATATATGGAACTCGATGCGAAGGAATCAGGCTCATGAGCAAGACGGTTCTCATCCTTGGCGCGGGggggggggggggggccccccccccccccccccccccccacccc;GC=64.29;LPREC=0;NEXP=13;STRIDE=1;EXPSEQ=gggggggggg…	GT:GQ:MAPQP:SU:WR:PE:SR:SC:BND:COV:NEIGH10:PS:MS:RMS:RED:BCC:FCC:ICN:OCN:PROB	0/1:200.0:30.5:41:0:3:0:38:38:128.17:1:41:3:0:0:16:1.048:0.95:0.996:0.371
contig_1	422033	1087	C	<INV>	.	lowProb	SVTYPE=INV;SVLEN=620014;END=1042047;CHR2=contig_1;GRP=1087;NGRP=1;RT=pe;CT=5to5;CIPOS95=0;CIEND95=0;SVMETHOD=DYSGUv1.6.2;KIND=extra-regional;SU=3;WR=0;PE=0;SR=3;SC=3;BND=0;CONTIGB=tagagcttctttcctgcactatgatgagtgcaccccgctcaagcttgcctcgaCGGCTGTCCGCTGCCAGGGGTCCGGCCACGGTCGCGGAGTCCCCGGGCGACCATCGGGCAGCACCCGGGGTCGGTGGGCCGGTGCCCGCCCCGGCAA;GC=70.67;LPREC=1;NEXP=0;STRIDE=0;EXPSEQ=;RPOLY=0;OL=0;IsTransition=0…	GT:GQ:MAPQP:SU:WR:PE:SR:SC:BND:COV:NEIGH10:PS:MS:RMS:RED:BCC:FCC:ICN:OCN:PROB	0/1:200.0:60.0:3:0:0:3:3:0:127.38:7:3:3:0:0:17:0.0:1.207:1.149:0.102
contig_1	422925	1089	A	<INV>	.	lowProb	SVTYPE=INV;SVLEN=470;END=423395;CHR2=contig_1;GRP=1089;NGRP=1;RT=pe;CT=3to3;CIPOS95=0;CIEND95=0;SVMETHOD=DYSGUv1.6.2;KIND=extra-regional;SU=3;WR=0;PE=0;SR=3;SC=3;BND=0;CONTIGA=CGAGCTGAGTTCGAGTCAGTCCACCTCGATCAACCTGCCCTACATCACCGTCGACGCCGACAAGAACCCGTTGTTCTTAGACGAGCAacttgttgtgcgcggcgatctcacgctccccctgatagacctggatctgcaccgacggttggt;GC=58.0;LPREC=1;NEXP=0;STRIDE=0;EXPSEQ=;RPOLY=0;OL=0;IsTransition=0;IsGe…	GT:GQ:MAPQP:SU:WR:PE:SR:SC:BND:COV:NEIGH10:PS:MS:RMS:RED:BCC:FCC:ICN:OCN:PROB	0/1:200.0:57.0:3:0:0:3:3:0:127.37:8:3:3:0:0:10:1.093:1.12:1.025:0.3
contig_1	423838	1091	T	<DEL>	.	lowProb	SVTYPE=DEL;SVLEN=536;END=424128;CHR2=contig_1;GRP=1091;NGRP=1;RT=pe;CT=3to5;CIPOS95=86;CIEND95=27;SVMETHOD=DYSGUv1.6.2;KIND=extra-regional;SU=3;WR=0;PE=2;SR=1;SC=1;BND=0;GC=0.0;LPREC=1;NEXP=0;STRIDE=0;EXPSEQ=;RPOLY=0;OL=2;IsTransition=0;IsGenic=1;IsPseudo=0;LocusTag=erdman_culture2_00381;Gene=dnaK;Note=FunctionalCategory:[space]virulence[comma][space]detoxification[comma][space]adaptation;Inferen…	GT:GQ:MAPQP:SU:WR:PE:SR:SC:BND:COV:NEIGH10:PS:MS:RMS:RED:BCC:FCC:ICN:OCN:PROB	0/1:200.0:60.0:3:0:2:1:1:0:126.99:8:4:2:0:0:25:0.763:0.76:0.996:0.253
contig_1	423906	1093	G	<INS>	.	lowProb	SVTYPE=INS;SVLEN=244;END=423908;CHR2=contig_1;GRP=1093;NGRP=1;RT=pe;CT=3to5;CIPOS95=0;CIEND95=0;SVMETHOD=DYSGUv1.6.2;KIND=extra-regional;SU=34;WR=0;PE=0;SR=0;SC=34;BND=34;CONTIGB=GAGAAGCTGGGCCAGGAGTCGCAGGCTCTGGGGCAAGCGATCTACGAAGCAGCTCAGGCTGCGTCACAGGCCACTGGCGCTGCCCACCCCGGCGGCGgggcgggggggggcccccccccccccgggggtt;GC=76.15;LPREC=0;NEXP=12;STRIDE=1;EXPSEQ=gggcgggggggg;RPOLY=4;OL=0;RIGHT_SVINSSEQ=gggcggg…	GT:GQ:MAPQP:SU:WR:PE:SR:SC:BND:COV:NEIGH10:PS:MS:RMS:RED:BCC:FCC:ICN:OCN:PROB	0/1:132.0:54.18:34:0:0:0:34:34:126.9:8:34:0:0:0:22:0.928:0.975:0.905:0.158
contig_1	428855	1116	T	<DEL>	.	lowProb	SVTYPE=DEL;SVLEN=157;END=429012;CHR2=contig_1;GRP=1116;NGRP=1;RT=pe;CT=5to3;CIPOS95=0;CIEND95=0;SVMETHOD=DYSGUv1.6.2;KIND=extra-regional;SU=3;WR=0;PE=0;SR=0;SC=3;BND=3;CONTIGB=gcccgcgttgagcaagccggtgttgtagttgccgctgtttccgatgccggtgttGCCGGTGCCGGTGTTGCCGATGCCGACGTTGCCGGTGCCCGAGTTGAACAAGCCGGTGTTGCCGGTGCCGGAGTTGAACAAGCCGGTGTTGGCGG;GC=65.1;LPREC=0;NEXP=0;STRIDE=0;EXPSEQ=;RPOLY=0;OL=0;IsTransition=0;IsGen…	GT:GQ:MAPQP:SU:WR:PE:SR:SC:BND:COV:NEIGH10:PS:MS:RMS:RED:BCC:FCC:ICN:OCN:PROB	0/1:200.0:53.33:3:0:0:0:3:3:125.55:11:0:3:108:0:6:0.859:0.946:1.101:0.393
contig_1	437652	1132	G	<DUP>	.	lowProb	SVTYPE=DUP;SVLEN=3702906;END=4140558;CHR2=contig_1;GRP=1132;NGRP=1;RT=pe;CT=5to3;CIPOS95=0;CIEND95=0;SVMETHOD=DYSGUv1.6.2;KIND=extra-regional;SU=3;WR=0;PE=0;SR=3;SC=3;BND=0;CONTIGA=ttttccggctaactggaatgcggctcaggtACTGGCCGGACCGTACTCCGGAAATCCACCGTGGTGGTGATACTCGGGATCGAGTTCGTCGGGGTGCACTGACGCATCTGTCACGGGCGATCCTGCAGGACGTCCCGGCGCACGATGGT;GC=61.74;LPREC=1;NEXP=0;STRIDE=0;EXPSEQ=;RPOLY=0;OL=0;IsTransition=0…	GT:GQ:MAPQP:SU:WR:PE:SR:SC:BND:COV:NEIGH10:PS:MS:RMS:RED:BCC:FCC:ICN:OCN:PROB	1/1:200.0:60.0:3:0:0:3:3:0:133.46:4:6:0:0:0:25:0.848:1.0:1.18:0.125
contig_1	437910	1128	C	<DEL>	.	PASS	SVTYPE=DEL;SVLEN=305;END=438215;CHR2=contig_1;GRP=1128;NGRP=1;RT=pe;CT=3to5;CIPOS95=133;CIEND95=297;SVMETHOD=DYSGUv1.6.2;KIND=extra-regional;SU=6;WR=0;PE=6;SR=0;SC=1;BND=0;GC=0.0;LPREC=1;NEXP=0;STRIDE=0;EXPSEQ=;RPOLY=0;OL=0;IsTransition=0;IsGenic=1;IsPseudo=0;LocusTag=erdman_culture2_00388;Gene=purA;Note=FunctionalCategory:[space]intermediary[space]metabolism[space]and[space]respiration;Inference…	GT:GQ:MAPQP:SU:WR:PE:SR:SC:BND:COV:NEIGH10:PS:MS:RMS:RED:BCC:FCC:ICN:OCN:PROB	0/1:200.0:58.58:6:0:6:0:1:0:123.24:10:6:6:0:0:17:1.066:1.099:1.031:0.562
contig_1	439704	1150	G	<INS>	.	lowProb	SVTYPE=INS;SVLEN=310;END=439710;CHR2=contig_1;GRP=1150;NGRP=1;RT=pe;CT=3to5;CIPOS95=0;CIEND95=0;SVMETHOD=DYSGUv1.6.2;KIND=extra-regional;SU=27;WR=0;PE=2;SR=0;SC=25;BND=15;CONTIGA=AGCCGACGCTGACCCTGCCAGGCCTGCGAGCTGCGGTAGACGGCGCCGGAAAGTGGCGGCGGTGGATCGGCGGGCGCGCCGCGCAGCTAGGCACCACCGGTGCTGCGGTACTTCGGGACGGTGTCGCGGgggccccccccgggcgcccctc;CONTIGB=ccgggggggggcgcggggccccgccccccccccCGCGCCCGGTGTGGCGTCGCTCGGCGG…	GT:GQ:MAPQP:SU:WR:PE:SR:SC:BND:COV:NEIGH10:PS:MS:RMS:RED:BCC:FCC:ICN:OCN:PROB	0/1:200.0:30.5:27:0:2:0:25:15:122.87:12:17:12:0:0:19:1.199:0.913:1.095:0.439
contig_1	439705	1148	C	<DEL>	.	lowProb	SVTYPE=DEL;SVLEN=445;END=440150;CHR2=contig_1;GRP=1148;NGRP=1;RT=pe;CT=3to5;CIPOS95=77;CIEND95=0;SVMETHOD=DYSGUv1.6.2;KIND=extra-regional;SU=3;WR=0;PE=3;SR=0;SC=2;BND=0;CONTIGB=gtagaggggggaggttagtgccggcgttgcatcggcgGGCGCGCCGCACGCTGGTCAGTTTGGCGGGGCCGACGGTCAACCTGGCGCTGGCCATGTTGCTGCTGGCGGCGACCCGGTTGTTGTTCGACCCGATCCACGCGGTGTTATG;GC=68.24;LPREC=1;NEXP=0;STRIDE=0;EXPSEQ=;RPOLY=0;OL=0;IsTransition=0;IsGe…	GT:GQ:MAPQP:SU:WR:PE:SR:SC:BND:COV:NEIGH10:PS:MS:RMS:RED:BCC:FCC:ICN:OCN:PROB	0/1:200.0:52.17:3:0:3:0:2:0:123.39:12:3:3:0:0:25:0.976:1.017:1.041:0.187
contig_1	446962	1173	G	<DEL>	.	lowProb	SVTYPE=DEL;SVLEN=427;END=447389;CHR2=contig_1;GRP=1173;NGRP=1;RT=pe;CT=3to5;CIPOS95=0;CIEND95=0;SVMETHOD=DYSGUv1.6.2;KIND=extra-regional;SU=3;WR=0;PE=3;SR=0;SC=0;BND=0;GC=0.0;LPREC=1;NEXP=0;STRIDE=0;EXPSEQ=;RPOLY=0;OL=0;IsTransition=0;IsGenic=1;IsPseudo=0;LocusTag=erdman_culture2_00397;Gene=Rv0366c;Note=FunctionalCategory:[space]conserved[space]hypotheticals;Inference=similar[space]to[space]nucle…	GT:GQ:MAPQP:SU:WR:PE:SR:SC:BND:COV:NEIGH10:PS:MS:RMS:RED:BCC:FCC:ICN:OCN:PROB	0/1:200.0:60.0:3:0:3:0:0:0:124.23:14:3:3:0:0:17:0.884:0.975:1.103:0.14
contig_1	448627	1177	T	<DEL>	.	lowProb	SVTYPE=DEL;SVLEN=517;END=449144;CHR2=contig_1;GRP=1177;NGRP=1;RT=pe;CT=3to5;CIPOS95=34;CIEND95=46;SVMETHOD=DYSGUv1.6.2;KIND=extra-regional;SU=3;WR=0;PE=3;SR=0;SC=1;BND=0;CONTIGA=GGCCACCGGTGTGCGCGGGCCTGCAATGGGCGGTGGTGGGCGGTTGGCACCGTCGGGTTCGGCGCTGCCAAATACCCCGAACAGCGAAGCGAATACCGCATCGAACGTGGCCAGTTCGTCTACACGGCTGACCAGGGTCAACCGCGCGCCCCAATtcagttccgcccgctaacgccgctcctcatgctgctccccatcgacaaaaatcgcaactaccctct…	GT:GQ:MAPQP:SU:WR:PE:SR:SC:BND:COV:NEIGH10:PS:MS:RMS:RED:BCC:FCC:ICN:OCN:PROB	0/1:200.0:51.67:3:0:3:0:1:0:123.48:13:3:3:0:0:18:0.896:1.033:1.153:0.153
contig_1	449137	1180	C	<DUP>	.	lowProb	SVTYPE=DUP;SVLEN=115;END=449252;CHR2=contig_1;GRP=1180;NGRP=1;RT=pe;CT=5to3;CIPOS95=0;CIEND95=0;SVMETHOD=DYSGUv1.6.2;KIND=extra-regional;SU=3;WR=0;PE=3;SR=0;SC=2;BND=0;CONTIGA=gtctcgtggtctcggatttgtgtataagagacaGGTACCGCGCGACACCATGCCTTTGGCGTCGAACACGGCGCGGTGCTGGTTGCGGTCCTGCTCGACAAAGTGCACCTTGCCGCTGAACTCGCTGGTGACCGGCCCAACCTTGAC;GC=60.54;LPREC=1;NEXP=0;STRIDE=0;EXPSEQ=;RPOLY=0;OL=0;IsTransition=0;IsGeni…	GT:GQ:MAPQP:SU:WR:PE:SR:SC:BND:COV:NEIGH10:PS:MS:RMS:RED:BCC:FCC:ICN:OCN:PROB	1/1:200.0:52.17:3:0:3:0:2:0:123.34:13:3:3:0:0:11:1.027:1.112:1.083:0.299
contig_1	456562	1204	G	<INS>	.	lowProb	SVTYPE=INS;SVLEN=256;END=456562;CHR2=contig_1;GRP=1204;NGRP=1;RT=pe;CT=5to3;CIPOS95=0;CIEND95=0;SVMETHOD=DYSGUv1.6.2;KIND=extra-regional;SU=23;WR=0;PE=0;SR=0;SC=23;BND=23;CONTIGA=ccccccccgcccgcccccccccccccccccccccccggcccCCGCGGCGCTGACCGCAAGGTTCGCACCACCGTCGCGACCCCCGCGGTGTCACCGGCGGCCCAGATCGCCATCAGCTCGGCAAGCACTTCACGCACGCTTCCCAAAGTAGGCTTCAGTG;GC=76.25;LPREC=0;NEXP=0;STRIDE=0;EXPSEQ=;RPOLY=0;OL=0;LEFT_…	GT:GQ:MAPQP:SU:WR:PE:SR:SC:BND:COV:NEIGH10:PS:MS:RMS:RED:BCC:FCC:ICN:OCN:PROB	0/1:200.0:56.91:23:0:0:0:23:23:125.47:9:0:23:0:0:30:1.171:0.872:1.021:0.202
contig_1	457998	1216	G	<INS>	.	lowProb	SVTYPE=INS;SVLEN=199;END=457998;CHR2=contig_1;GRP=1216;NGRP=1;RT=pe;CT=3to5;CIPOS95=0;CIEND95=0;SVMETHOD=DYSGUv1.6.2;KIND=extra-regional;SU=43;WR=0;PE=0;SR=0;SC=43;BND=43;CONTIGA=CCGTGATCCAGCGCGGCTGAGGGTGTGGTGGTGTCGGGCCGCTGGGAGGCCGGGAATGCGGACGGTAACGGTGGCTCCGCGGGGTTGATCGGCAGCGGCGGGGCCGGCGGCGACGGCGGTAGCGGCGGGGggggggggggcggggggggggggggggggggggggg;GC=81.93;LPREC=0;NEXP=34;STRIDE=1;EXPSEQ=ggggggggggcg…	GT:GQ:MAPQP:SU:WR:PE:SR:SC:BND:COV:NEIGH10:PS:MS:RMS:RED:BCC:FCC:ICN:OCN:PROB	1/1:108.0:57.4:43:0:0:0:43:43:124.6:7:43:0:0:0:15:0.864:1.062:0.917:0.148
contig_1	470703	1249	A	<INS>	.	lowProb	SVTYPE=INS;SVLEN=254;END=470708;CHR2=contig_1;GRP=1249;NGRP=1;RT=pe;CT=5to3;CIPOS95=0;CIEND95=0;SVMETHOD=DYSGUv1.6.2;KIND=extra-regional;SU=63;WR=0;PE=0;SR=0;SC=63;BND=63;CONTIGA=ggtggggggggtgttgtgggggggtgcgccccacCCCAGCCGGGAGCTGGCGATCGCGTTGCAGGGCTTGGGCGCGGAGGTGATCGCCGTCGACGGCTATGTCGGCGCGCCTGCCCACCGGATAGCCGACCAGTCGGTGGTGGTCACCATGACCGATGCTGAAG;GC=71.34;LPREC=0;NEXP=0;STRIDE=0;EXPSEQ=;RPOLY=0;OL=0;L…	GT:GQ:MAPQP:SU:WR:PE:SR:SC:BND:COV:NEIGH10:PS:MS:RMS:RED:BCC:FCC:ICN:OCN:PROB	1/1:200.0:58.73:63:0:0:0:63:63:126.17:5:0:63:0:0:15:0.929:1.112:1.033:0.14
contig_1	475831	1270	A	<INS>	.	lowProb	SVTYPE=INS;SVLEN=237;END=475831;CHR2=contig_1;GRP=1270;NGRP=1;RT=pe;CT=5to3;CIPOS95=0;CIEND95=0;SVMETHOD=DYSGUv1.6.2;KIND=extra-regional;SU=29;WR=0;PE=0;SR=0;SC=29;BND=29;CONTIGA=cgcccggccccggccccccCCGAGCCGGGTTATCGGCCCTCGGTGAAGCTGGCGGCGTTTGTGCGGGCCCGGGATCTGACCTGTCGGGCGCCCGGTTGCGACCGCCCGGCCACCCAGTGCGACCTGGATCACACCATCG;GC=75.54;LPREC=0;NEXP=0;STRIDE=0;EXPSEQ=;RPOLY=0;OL=0;LEFT_SVINSSEQ=cgcccggccccg…	GT:GQ:MAPQP:SU:WR:PE:SR:SC:BND:COV:NEIGH10:PS:MS:RMS:RED:BCC:FCC:ICN:OCN:PROB	0/1:200.0:58.93:29:0:0:0:29:29:128.2:5:0:29:0:0:12:1.196:0.95:1.136:0.141
contig_1	479489	1273	G	<DEL>	.	lowProb	SVTYPE=DEL;SVLEN=396;END=479885;CHR2=contig_1;GRP=1273;NGRP=1;RT=pe;CT=3to5;CIPOS95=28;CIEND95=121;SVMETHOD=DYSGUv1.6.2;KIND=extra-regional;SU=3;WR=0;PE=3;SR=0;SC=0;BND=0;GC=0.0;LPREC=1;NEXP=0;STRIDE=0;EXPSEQ=;RPOLY=0;OL=0;IsTransition=0;IsGenic=1;IsPseudo=0;LocusTag=erdman_culture2_00431;Gene=Rv0398c;Note=FunctionalCategory:[space]cell[space]wall[space]and[space]cell[space]processes[semi-colon][…	GT:GQ:MAPQP:SU:WR:PE:SR:SC:BND:COV:NEIGH10:PS:MS:RMS:RED:BCC:FCC:ICN:OCN:PROB	0/1:200.0:60.0:3:0:3:0:0:0:129.8:5:3:3:0:0:18:1.014:1.05:1.035:0.225
contig_1	493660	1292	T	<DUP>	.	lowProb	SVTYPE=DUP;SVLEN=125;END=493785;CHR2=contig_1;GRP=1292;NGRP=1;RT=pe;CT=5to3;CIPOS95=0;CIEND95=0;SVMETHOD=DYSGUv1.6.2;KIND=extra-regional;SU=3;WR=0;PE=3;SR=0;SC=0;BND=0;GC=0.0;LPREC=1;NEXP=0;STRIDE=0;EXPSEQ=;RPOLY=0;OL=0;IsTransition=0;IsGenic=1;IsPseudo=0;LocusTag=erdman_culture2_00441;Gene=Rv0406c;Note=FunctionalCategory:[space]conserved[space]hypotheticals[semi-colon][space]identified[space]by[…	GT:GQ:MAPQP:SU:WR:PE:SR:SC:BND:COV:NEIGH10:PS:MS:RMS:RED:BCC:FCC:ICN:OCN:PROB	1/1:200.0:33.5:3:0:3:0:0:0:130.48:3:3:3:0:0:21:0.826:1.037:1.256:0.334
contig_1	503479	1307	G	<INS>	.	lowProb	SVTYPE=INS;SVLEN=265;END=503482;CHR2=contig_1;GRP=1307;NGRP=1;RT=pe;CT=3to5;CIPOS95=0;CIEND95=0;SVMETHOD=DYSGUv1.6.2;KIND=extra-regional;SU=9;WR=0;PE=0;SR=0;SC=9;BND=9;CONTIGB=TGCATATTCTGAACAGGTGCGGGGCGACGGTGACGGATGGGTGGTGTCCGACAGCGGCGTTGCGTACTGGGGCCGCTACGGTGCGGCCGGTCTGTTGCTTCGGGCTCCGCGGCCGGACGGCACCCCCGCGGgggtggtgctgccccgcgc;GC=72.67;LPREC=0;NEXP=0;STRIDE=0;EXPSEQ=;RPOLY=0;OL=0;RIGHT_SVINSSEQ=ggg…	GT:GQ:MAPQP:SU:WR:PE:SR:SC:BND:COV:NEIGH10:PS:MS:RMS:RED:BCC:FCC:ICN:OCN:PROB	0/1:200.0:60.0:9:0:0:0:9:9:130.48:5:9:0:0:0:0:1.035:0.95:0.983:0.057
contig_1	504135	1309	T	<INS>	.	lowProb	SVTYPE=INS;SVLEN=202;END=504139;CHR2=contig_1;GRP=1309;NGRP=1;RT=pe;CT=3to5;CIPOS95=0;CIEND95=0;SVMETHOD=DYSGUv1.6.2;KIND=extra-regional;SU=14;WR=0;PE=0;SR=0;SC=14;BND=14;CONTIGB=CGGCCGCCGCACGTGGGTCGTCAGCCGAGGTGATCGCCCGCACCACCACGATCCGGCGAGCGCCGGCATCGAGCACGGCCGGCAGCCGTTGCGCGTTGATGCCGCCGATAGCGAACCACGGCTTGTCGTCGCCcccccgttcggcggggcccccgtccaccccca;GC=75.15;LPREC=0;NEXP=0;STRIDE=0;EXPSEQ=;RPOLY=0;OL=0;…	GT:GQ:MAPQP:SU:WR:PE:SR:SC:BND:COV:NEIGH10:PS:MS:RMS:RED:BCC:FCC:ICN:OCN:PROB	0/1:200.0:56.57:14:0:0:0:14:14:130.09:3:14:0:0:0:6:0.955:1.021:0.975:0.129
contig_1	519123	1346	C	<DEL>	.	lowProb	SVTYPE=DEL;SVLEN=314;END=519437;CHR2=contig_1;GRP=1346;NGRP=1;RT=pe;CT=3to5;CIPOS95=36;CIEND95=43;SVMETHOD=DYSGUv1.6.2;KIND=extra-regional;SU=3;WR=0;PE=3;SR=0;SC=1;BND=0;CONTIGB=cctaccaaaatctTGATGACACCCTGGCCCAAACTGCATTCGTTTACAAATGGTTTAGCTACAGTTCTACACTCGTTAACCCGCACCCTGCATTCGCACCGCTGACGAGATTTCTGTTCAGCGCTCTCGAAATGCAAGCCTGCCACGCCG;GC=51.33;LPREC=1;NEXP=0;STRIDE=0;EXPSEQ=;RPOLY=0;OL=0;IsTransition=0;I…	GT:GQ:MAPQP:SU:WR:PE:SR:SC:BND:COV:NEIGH10:PS:MS:RMS:RED:BCC:FCC:ICN:OCN:PROB	0/1:200.0:60.0:3:0:3:0:1:0:126.29:7:3:3:0:0:14:0.964:1.0:1.037:0.259
contig_1	521181	1351	G	<INS>	.	PASS	SVTYPE=INS;SVLEN=230;END=521195;CHR2=contig_1;GRP=1351;NGRP=1;RT=pe;CT=3to5;CIPOS95=0;CIEND95=0;SVMETHOD=DYSGUv1.6.2;KIND=extra-regional;SU=27;WR=0;PE=0;SR=0;SC=27;BND=17;CONTIGB=GTGTTCGTGTGTGCCGAGATATCCAGCGGTACTGCTGAATTAGCGGCCAGTACGGCCCCGTGTCCGGCTCGCAGGAGCCAGCCGTCCAGCCAGGTTCGTTCAACGCCGGGCCAGGCCGCCGCGGCGGCGggttgaacttcgcggctcgcgg;GC=68.87;LPREC=0;NEXP=0;STRIDE=0;EXPSEQ=;RPOLY=0;OL=0;RIGHT_SVINSSEQ…	GT:GQ:MAPQP:SU:WR:PE:SR:SC:BND:COV:NEIGH10:PS:MS:RMS:RED:BCC:FCC:ICN:OCN:PROB	0/1:200.0:57.59:27:0:0:0:27:17:127.25:7:17:10:0:0:10:1.096:1.029:1.128:0.656
contig_1	525275	1368	G	<DEL>	.	lowProb	SVTYPE=DEL;SVLEN=339;END=525614;CHR2=contig_1;GRP=1368;NGRP=1;RT=pe;CT=3to5;CIPOS95=15;CIEND95=199;SVMETHOD=DYSGUv1.6.2;KIND=extra-regional;SU=3;WR=0;PE=3;SR=0;SC=1;BND=0;GC=0.0;LPREC=1;NEXP=0;STRIDE=0;EXPSEQ=;RPOLY=0;OL=0;IsTransition=0;IsGenic=1;IsPseudo=0;LocusTag=erdman_culture2_00471;Gene=Rv0434;Note=FunctionalCategory:[space]conserved[space]hypotheticals[semi-colon][space]identified[space]b…	GT:GQ:MAPQP:SU:WR:PE:SR:SC:BND:COV:NEIGH10:PS:MS:RMS:RED:BCC:FCC:ICN:OCN:PROB	0/1:200.0:60.0:3:0:3:0:1:0:127.98:15:4:2:0:0:9:1.129:1.161:1.029:0.14
contig_1	529309	1375	G	<INV>	.	lowProb	SVTYPE=INV;SVLEN=116;END=529425;CHR2=contig_1;GRP=1375;NGRP=1;RT=pe;CT=3to3;CIPOS95=0;CIEND95=0;SVMETHOD=DYSGUv1.6.2;KIND=extra-regional;SU=4;WR=0;PE=4;SR=0;SC=8;BND=0;CONTIGB=GTGTTGCACGGCGATCACTTCCCCGCTCACCGGGGCACGTTGCACGTGGGCGTCCAATATCGACAGGAAGATGCTGACTCGCGGTAACGGCGTGTCACCCATGCTGAGTTCGGCCGGccgggccggttcgggtcggccgacctaccggagg;GC=66.89;LPREC=1;NEXP=0;STRIDE=0;EXPSEQ=;RPOLY=0;OL=0;IsTransition=0;Is…	GT:GQ:MAPQP:SU:WR:PE:SR:SC:BND:COV:NEIGH10:PS:MS:RMS:RED:BCC:FCC:ICN:OCN:PROB	0/1:200.0:60.0:4:0:4:0:8:0:130.53:14:8:0:0:0:4:1.224:1.128:0.921:0.147
contig_1	531858	1383	T	<DEL>	.	lowProb	SVTYPE=DEL;SVLEN=377;END=532235;CHR2=contig_1;GRP=1383;NGRP=1;RT=pe;CT=3to5;CIPOS95=146;CIEND95=225;SVMETHOD=DYSGUv1.6.2;KIND=extra-regional;SU=5;WR=0;PE=5;SR=0;SC=0;BND=0;GC=0.0;LPREC=1;NEXP=0;STRIDE=0;EXPSEQ=;RPOLY=0;OL=0;IsTransition=0;IsGenic=1;IsPseudo=0;LocusTag=erdman_culture2_00476;Gene=Rv0439c;Note=FunctionalCategory:[space]intermediary[space]metabolism[space]and[space]respiration;Infere…	GT:GQ:MAPQP:SU:WR:PE:SR:SC:BND:COV:NEIGH10:PS:MS:RMS:RED:BCC:FCC:ICN:OCN:PROB	0/1:200.0:60.0:5:0:5:0:0:0:130.47:11:5:5:0:0:15:1.142:1.198:1.05:0.44
contig_1	533876	1385	G	<DEL>	.	lowProb	SVTYPE=DEL;SVLEN=454;END=534330;CHR2=contig_1;GRP=1385;NGRP=1;RT=pe;CT=3to5;CIPOS95=21;CIEND95=72;SVMETHOD=DYSGUv1.6.2;KIND=extra-regional;SU=3;WR=0;PE=3;SR=0;SC=1;BND=0;GC=0.0;LPREC=1;NEXP=0;STRIDE=0;EXPSEQ=;RPOLY=0;OL=0;IsTransition=0;IsGenic=0;IsPseudo=0;LocusTag=.;Gene=.;Note=.;Inference=.;Product=.;ProteinID=.;Comments=.;VariantType=SNP;FeatureType=inter_genic	GT:GQ:MAPQP:SU:WR:PE:SR:SC:BND:COV:NEIGH10:PS:MS:RMS:RED:BCC:FCC:ICN:OCN:PROB	0/1:200.0:50.83:3:0:3:0:1:0:130.93:11:3:3:0:0:13:0.915:0.917:1.002:0.112
contig_1	533876	1388	G	<INS>	.	lowProb	SVTYPE=INS;SVLEN=292;END=533876;CHR2=contig_1;GRP=1388;NGRP=1;RT=pe;CT=3to5;CIPOS95=0;CIEND95=0;SVMETHOD=DYSGUv1.6.2;KIND=extra-regional;SU=17;WR=0;PE=0;SR=0;SC=17;BND=17;CONTIGA=GTTCCTGACCACCGAGGCCGTCGTTGCCGACAAGCCGGAAAAGGAGAAGGCTTCCGTTCCCGGTGGCGGCGACATGGGTGGCATGGATTTCTGACCCCGGCGAGAAGTCGCAGCGAGGgggcccggcccctttttggggggggg;GC=67.36;LPREC=0;NEXP=0;STRIDE=0;EXPSEQ=;RPOLY=0;OL=0;RIGHT_SVINSSEQ=gggccc…	GT:GQ:MAPQP:SU:WR:PE:SR:SC:BND:COV:NEIGH10:PS:MS:RMS:RED:BCC:FCC:ICN:OCN:PROB	0/1:200.0:55.41:17:0:0:0:17:17:130.93:11:17:0:0:0:8:0.836:1.132:0.946:0.085
contig_1	534832	1392	T	<DEL>	.	lowProb	SVTYPE=DEL;SVLEN=523;END=535355;CHR2=contig_1;GRP=1392;NGRP=1;RT=pe;CT=3to5;CIPOS95=206;CIEND95=0;SVMETHOD=DYSGUv1.6.2;KIND=extra-regional;SU=3;WR=0;PE=3;SR=0;SC=1;BND=0;GC=0.0;LPREC=1;NEXP=0;STRIDE=0;EXPSEQ=;RPOLY=0;OL=0;IsTransition=0;IsGenic=1;IsPseudo=0;LocusTag=erdman_culture2_00479;Gene=PPE10;Note=FunctionalCategory:[space]PE/PPE[semi-colon][space]Expressed[space]in[space]vivo[space]in[spac…	GT:GQ:MAPQP:SU:WR:PE:SR:SC:BND:COV:NEIGH10:PS:MS:RMS:RED:BCC:FCC:ICN:OCN:PROB	0/1:200.0:60.0:3:0:3:0:1:0:130.57:11:3:3:0:0:13:1.016:1.054:1.037:0.109
contig_1	562462	1446	G	<INS>	.	lowProb	SVTYPE=INS;SVLEN=192;END=562462;CHR2=contig_1;GRP=1446;NGRP=1;RT=pe;CT=3to5;CIPOS95=0;CIEND95=0;SVMETHOD=DYSGUv1.6.2;KIND=extra-regional;SU=18;WR=0;PE=0;SR=0;SC=18;BND=18;CONTIGA=CCAAGCACCAGCGCGAGGTCGGCGCCGGCTACTTCGACCGGATTGCCACCACCGTGGACCCGAATTCGTCGACCACCGCGTTGACCGGTTCCACCGAAGAGGGCCAGTTCCACTAGTCTGCCGAGgcgtcgccaaaacaccccttttggggggcaaatttgggggttttggtgtt;GC=62.29;LPREC=0;NEXP=0;STRIDE=0;EXPSEQ=;RPO…	GT:GQ:MAPQP:SU:WR:PE:SR:SC:BND:COV:NEIGH10:PS:MS:RMS:RED:BCC:FCC:ICN:OCN:PROB	0/1:200.0:59.11:18:0:0:0:18:18:122.76:1:18:0:0:0:11:1.146:0.963:1.103:0.113
contig_1	573503	1487	G	<INS>	.	lowProb	SVTYPE=INS;SVLEN=193;END=573512;CHR2=contig_1;GRP=1487;NGRP=1;RT=pe;CT=5to3;CIPOS95=0;CIEND95=0;SVMETHOD=DYSGUv1.6.2;KIND=extra-regional;SU=20;WR=0;PE=0;SR=0;SC=20;BND=20;CONTIGA=cgggccgccgcgccccccccccgggcccgccccggcgcgggcCAATCCAGCTTGCGCCCGGCGACGAGCGCGCCGTACCGGCGCGCGCAGGAGCCGGGCAAGCTGGCACCTCAGACGTTGTTCGTGATCCACAGCGTGGTGAAGCGCTGTTCGATGGTCACTAGCTGGCTTAATT;GC=72.57;LPREC=0;NEXP=0;STRIDE=0;EXPSEQ=;RPO…	GT:GQ:MAPQP:SU:WR:PE:SR:SC:BND:COV:NEIGH10:PS:MS:RMS:RED:BCC:FCC:ICN:OCN:PROB	0/1:200.0:56.9:20:0:0:0:20:20:126.25:6:0:20:0:0:15:1.344:0.781:1.05:0.272
contig_1	573548	1491	G	<INS>	.	lowProb	SVTYPE=INS;SVLEN=264;END=573559;CHR2=contig_1;GRP=1491;NGRP=1;RT=pe;CT=5to3;CIPOS95=0;CIEND95=0;SVMETHOD=DYSGUv1.6.2;KIND=extra-regional;SU=10;WR=0;PE=0;SR=0;SC=10;BND=10;CONTIGB=cgcccgcccgccgcgcggccccggcccgcgcccccccccggccggcgccgggcccggcgaaaagcgcgggggcgcggggcggcgcgcgcggcgaccgggggcgggccggcGCCGGGCAAGCTGGCACCTCAGACGTTGTTCGTGATCCACAGCGTGGTGAAGCGCTGTTCGATGGTCACTAGCT;GC=80.98;LPREC=0;NEXP=0;STRIDE=0;EX…	GT:GQ:MAPQP:SU:WR:PE:SR:SC:BND:COV:NEIGH10:PS:MS:RMS:RED:BCC:FCC:ICN:OCN:PROB	0/1:200.0:57.0:10:0:0:0:10:10:126.21:6:0:10:0:0:15:1.06:0.959:1.017:0.066
contig_1	579689	1505	G	<INS>	.	lowProb	SVTYPE=INS;SVLEN=253;END=579691;CHR2=contig_1;GRP=1505;NGRP=1;RT=pe;CT=3to5;CIPOS95=0;CIEND95=0;SVMETHOD=DYSGUv1.6.2;KIND=extra-regional;SU=30;WR=0;PE=0;SR=0;SC=30;BND=30;CONTIGA=ATCGTCAACACCGACGATGAAGCCAGGCAAGTGATTTCGCTTCATGGTGCCGATCCGGCACGAATCGACGTGGTCCATCCCGGTGTCGATCTGGACGTGTTCCGCCCGGGTGATCGGCGggggggggggggggggggggggggggcggg;GC=68.46;LPREC=0;NEXP=28;STRIDE=1;EXPSEQ=ggggggggggggggggggggggggggcg;…	GT:GQ:MAPQP:SU:WR:PE:SR:SC:BND:COV:NEIGH10:PS:MS:RMS:RED:BCC:FCC:ICN:OCN:PROB	0/1:115.0:57.93:30:0:0:0:30:30:126.59:9:30:0:0:0:27:1.225:0.843:1.033:0.197
contig_1	583481	1522	G	<DEL>	.	PASS	SVTYPE=DEL;SVLEN=364;END=583845;CHR2=contig_1;GRP=1522;NGRP=1;RT=pe;CT=3to5;CIPOS95=147;CIEND95=142;SVMETHOD=DYSGUv1.6.2;KIND=extra-regional;SU=5;WR=0;PE=5;SR=0;SC=0;BND=0;GC=0.0;LPREC=1;NEXP=0;STRIDE=0;EXPSEQ=;RPOLY=0;OL=0;IsTransition=0;IsGenic=1;IsPseudo=0;LocusTag=erdman_culture2_00533;Gene=senX3;Note=FunctionalCategory:[space]regulatory[space]proteins;Inference=similar[space]to[space]nucleot…	GT:GQ:MAPQP:SU:WR:PE:SR:SC:BND:COV:NEIGH10:PS:MS:RMS:RED:BCC:FCC:ICN:OCN:PROB	0/1:200.0:60.0:5:0:5:0:0:0:128.9:9:5:5:0:0:19:0.833:0.864:1.037:0.58
contig_1	584246	1526	A	<DEL>	.	PASS	SVTYPE=DEL;SVLEN=53;END=584299;CHR2=contig_1;GRP=1526;NGRP=1;RT=pe;CT=3to5;CIPOS95=0;CIEND95=0;SVMETHOD=DYSGUv1.6.2;KIND=extra-regional;SU=4;WR=2;PE=0;SR=0;SC=0;BND=0;CONTIGA=GCGCTGATGACCTGCGCCGACGACGATGCAGAGCGTAGCGATGAGGTGGGGGCACCACCCGCTTGCGGGGGAGAGTGGCGCTGATGACCAGTGTGTTGATTGTGGAGGACGAGGAGTCGCTGGCCGATCCGCTGGCGTTTCTGCTGCGCAAGGAGGGCTTTGAGGC;GC=65.06;LPREC=1;NEXP=0;STRIDE=0;EXPSEQ=;RPOLY=9;OL=0;IsT…	GT:GQ:MAPQP:SU:WR:PE:SR:SC:BND:COV:NEIGH10:PS:MS:RMS:RED:BCC:FCC:ICN:OCN:PROB	0/1:200.0:60.0:4:2:0:0:0:0:128.8:5:1:1:0:0:15:1.048:1.033:0.986:0.844
contig_1	596674	1538	T	<DEL>	.	lowProb	SVTYPE=DEL;SVLEN=354;END=597028;CHR2=contig_1;GRP=1538;NGRP=1;RT=pe;CT=3to5;CIPOS95=162;CIEND95=165;SVMETHOD=DYSGUv1.6.2;KIND=extra-regional;SU=3;WR=0;PE=3;SR=0;SC=0;BND=0;GC=0.0;LPREC=1;NEXP=0;STRIDE=0;EXPSEQ=;RPOLY=0;OL=0;IsTransition=0;IsGenic=1;IsPseudo=0;LocusTag=erdman_culture2_00548;Gene=Rv0502;Note=FunctionalCategory:[space]conserved[space]hypotheticals;Inference=similar[space]to[space]nu…	GT:GQ:MAPQP:SU:WR:PE:SR:SC:BND:COV:NEIGH10:PS:MS:RMS:RED:BCC:FCC:ICN:OCN:PROB	0/1:200.0:60.0:3:0:3:0:0:0:126.99:3:3:3:0:0:11:1.008:1.099:1.091:0.191
contig_1	599623	1547	G	<DEL>	.	lowProb	SVTYPE=DEL;SVLEN=422;END=600045;CHR2=contig_1;GRP=1547;NGRP=1;RT=pe;CT=3to5;CIPOS95=75;CIEND95=151;SVMETHOD=DYSGUv1.6.2;KIND=extra-regional;SU=3;WR=0;PE=3;SR=0;SC=0;BND=0;GC=0.0;LPREC=1;NEXP=0;STRIDE=0;EXPSEQ=;RPOLY=0;OL=0;IsTransition=0;IsGenic=1;IsPseudo=0;LocusTag=erdman_culture2_00551;Gene=serB1;Note=FunctionalCategory:[space]intermediary[space]metabolism[space]and[space]respiration;Inference…	GT:GQ:MAPQP:SU:WR:PE:SR:SC:BND:COV:NEIGH10:PS:MS:RMS:RED:BCC:FCC:ICN:OCN:PROB	0/1:200.0:60.0:3:0:3:0:0:0:127.22:3:3:3:0:0:12:0.958:0.938:0.979:0.186
contig_1	612305	1565	A	<DUP>	.	lowProb	SVTYPE=DUP;SVLEN=143;END=612448;CHR2=contig_1;GRP=1565;NGRP=1;RT=pe;CT=5to3;CIPOS95=0;CIEND95=0;SVMETHOD=DYSGUv1.6.2;KIND=extra-regional;SU=3;WR=0;PE=3;SR=0;SC=0;BND=0;GC=0.0;LPREC=1;NEXP=0;STRIDE=0;EXPSEQ=;RPOLY=0;OL=0;IsTransition=0;IsGenic=1;IsPseudo=0;LocusTag=erdman_culture2_00563;Gene=Rv0517;Note=FunctionalCategory:[space]intermediary[space]metabolism[space]and[space]respiration;Inference=s…	GT:GQ:MAPQP:SU:WR:PE:SR:SC:BND:COV:NEIGH10:PS:MS:RMS:RED:BCC:FCC:ICN:OCN:PROB	1/1:200.0:36.5:3:0:3:0:0:0:129.96:4:3:3:0:0:12:0.824:1.052:1.277:0.355
contig_1	616463	1569	C	<INV>	.	PASS	SVTYPE=INV;SVLEN=313;END=616776;CHR2=contig_1;GRP=1569;NGRP=1;RT=pe;CT=3to3;CIPOS95=0;CIEND95=0;SVMETHOD=DYSGUv1.6.2;KIND=extra-regional;SU=3;WR=0;PE=0;SR=3;SC=3;BND=0;CONTIGB=CCGCCGCCAATCCGTCGACTGGAGCGTTCGCCGACTACGCGGCAAAAGCCCTGGGCGGCTGGGCGGGATTCTCGGTTGGCTGGCAGTACTGGcgccgccgggcaactccgtgcccccggctgtcacgcagtccgtggggtcaacgatacc;GC=70.0;LPREC=1;NEXP=0;STRIDE=0;EXPSEQ=;RPOLY=0;OL=0;IsTransition=0;IsGe…	GT:GQ:MAPQP:SU:WR:PE:SR:SC:BND:COV:NEIGH10:PS:MS:RMS:RED:BCC:FCC:ICN:OCN:PROB	0/1:200.0:60.0:3:0:0:3:3:0:129.82:4:3:3:0:0:19:1.044:1.087:1.041:0.561
contig_1	618253	1573	G	<INV>	.	lowProb	SVTYPE=INV;SVLEN=380776;END=999029;CHR2=contig_1;GRP=1573;NGRP=1;RT=pe;CT=3to3;CIPOS95=0;CIEND95=0;SVMETHOD=DYSGUv1.6.2;KIND=extra-regional;SU=3;WR=0;PE=0;SR=3;SC=3;BND=0;CONTIGB=CCGTTGTTACACAAGGCTATCTGCCACTCATCGCGCAGATCGACAGCAACCGACCGACGTTGGGCTCGCGGCCGgtccacgagttggatggtgggcatgcaactaccgcagtggctggctcggttcaatcgatatgtcaccaaccccattc;GC=58.94;LPREC=1;NEXP=0;STRIDE=0;EXPSEQ=;RPOLY=0;OL=0;IsTransition=0…	GT:GQ:MAPQP:SU:WR:PE:SR:SC:BND:COV:NEIGH10:PS:MS:RMS:RED:BCC:FCC:ICN:OCN:PROB	0/1:200.0:60.0:3:0:0:3:3:0:123.02:4:3:3:0:0:12:0.0:1.041:1.014:0.073
contig_1	636120	1633	G	<INS>	.	lowProb	SVTYPE=INS;SVLEN=351;END=636120;CHR2=contig_1;GRP=1633;NGRP=1;RT=pe;CT=5to3;CIPOS95=0;CIEND95=0;SVMETHOD=DYSGUv1.6.2;KIND=extra-regional;SU=13;WR=0;PE=0;SR=0;SC=13;BND=13;CONTIGA=ggggggggccgcgccgccggacccccCCCGGGCGGTGGCGCTTACCGGCGACCTGGACTCCGCGGCCGATTCCGCGGAGATCCGCCGACGGCTTAAGTCCTTCACGGTATTTCGGCAGCGCGGTGACGC;GC=75.19;LPREC=0;NEXP=0;STRIDE=0;EXPSEQ=;RPOLY=0;OL=0;LEFT_SVINSSEQ=ggggggggccgcgccgccggac…	GT:GQ:MAPQP:SU:WR:PE:SR:SC:BND:COV:NEIGH10:PS:MS:RMS:RED:BCC:FCC:ICN:OCN:PROB	0/1:200.0:54.0:13:0:0:0:13:13:118.84:1:0:13:0:0:10:1.115:0.86:0.959:0.053
contig_1	654230	1677	G	<DEL>	.	lowProb	SVTYPE=DEL;SVLEN=452;END=654682;CHR2=contig_1;GRP=1677;NGRP=1;RT=pe;CT=3to5;CIPOS95=0;CIEND95=0;SVMETHOD=DYSGUv1.6.2;KIND=extra-regional;SU=3;WR=0;PE=3;SR=0;SC=0;BND=0;GC=0.0;LPREC=1;NEXP=0;STRIDE=0;EXPSEQ=;RPOLY=0;OL=0;IsTransition=0;IsGenic=1;IsPseudo=0;LocusTag=erdman_culture2_00608;Gene=Rv0559c;Note=FunctionalCategory:[space]cell[space]wall[space]and[space]cell[space]processes[semi-colon][spa…	GT:GQ:MAPQP:SU:WR:PE:SR:SC:BND:COV:NEIGH10:PS:MS:RMS:RED:BCC:FCC:ICN:OCN:PROB	0/1:200.0:60.0:3:0:3:0:0:0:128.79:3:3:3:0:0:17:1.095:1.236:1.128:0.223
contig_1	657983	1685	C	<DEL>	.	lowProb	SVTYPE=DEL;SVLEN=544;END=658527;CHR2=contig_1;GRP=1685;NGRP=1;RT=pe;CT=3to5;CIPOS95=91;CIEND95=99;SVMETHOD=DYSGUv1.6.2;KIND=extra-regional;SU=3;WR=0;PE=3;SR=0;SC=0;BND=0;GC=0.0;LPREC=1;NEXP=0;STRIDE=0;EXPSEQ=;RPOLY=0;OL=0;IsTransition=0;IsGenic=1;IsPseudo=0;LocusTag=erdman_culture2_00612;Gene=htpX;Note=FunctionalCategory:[space]virulence[comma][space]detoxification[comma][space]adaptation;Inferen…	GT:GQ:MAPQP:SU:WR:PE:SR:SC:BND:COV:NEIGH10:PS:MS:RMS:RED:BCC:FCC:ICN:OCN:PROB	0/1:200.0:56.33:3:0:3:0:0:0:127.1:5:3:3:0:0:18:0.815:0.847:1.039:0.203
contig_1	665783	1704	G	<DUP>	.	PASS	SVTYPE=DUP;SVLEN=106;END=665889;CHR2=contig_1;GRP=1704;NGRP=1;RT=pe;CT=5to3;CIPOS95=0;CIEND95=0;SVMETHOD=DYSGUv1.6.2;KIND=extra-regional;SU=6;WR=0;PE=4;SR=2;SC=0;BND=0;GC=0.0;LPREC=1;NEXP=0;STRIDE=0;EXPSEQ=;RPOLY=0;OL=0;IsTransition=0;IsGenic=1;IsPseudo=0;LocusTag=erdman_culture2_00620;Gene=nrdZ;Note=FunctionalCategory:[space]information[space]pathways;Inference=similar[space]to[space]nucleotide[…	GT:GQ:MAPQP:SU:WR:PE:SR:SC:BND:COV:NEIGH10:PS:MS:RMS:RED:BCC:FCC:ICN:OCN:PROB	1/1:200.0:25.58:6:0:4:2:0:0:122.92:6:5:5:0:0:19:0.82:1.054:1.285:0.489
contig_1	672892	1721	A	<INV>	.	lowProb	SVTYPE=INV;SVLEN=2133608;END=2806500;CHR2=contig_1;GRP=1721;NGRP=1;RT=pe;CT=3to3;CIPOS95=0;CIEND95=0;SVMETHOD=DYSGUv1.6.2;KIND=extra-regional;SU=8;WR=0;PE=4;SR=4;SC=9;BND=0;CONTIGA=GCCCAGGTAGTGCTCGAAATCCCGCTCCGGCCCGAAGACCAGCCGGCGCACGTTGGAGTGCAGTCCGTCGGCACCGATGACCAGGTCGAgcgtctgcgatcccgatcgcgctgggaagtacttttgggttcgtcgacacccgcacgaagc;GC=65.33;LPREC=1;NEXP=0;STRIDE=0;EXPSEQ=;RPOLY=0;OL=0;IsTransition=…	GT:GQ:MAPQP:SU:WR:PE:SR:SC:BND:COV:NEIGH10:PS:MS:RMS:RED:BCC:FCC:ICN:OCN:PROB	0/1:200.0:60.0:8:0:4:4:9:0:111.26:7:12:4:0:0:20:0.0:0.975:0.952:0.18
contig_1	675598	1728	G	<INS>	.	lowProb	SVTYPE=INS;SVLEN=285;END=675600;CHR2=contig_1;GRP=1728;NGRP=1;RT=pe;CT=5to3;CIPOS95=0;CIEND95=0;SVMETHOD=DYSGUv1.6.2;KIND=extra-regional;SU=13;WR=0;PE=0;SR=0;SC=13;BND=13;CONTIGB=ctacacgccccccccccccCCGCCGCCCCCGCCTGCGCCCCCGGCCCCGCCGCGGCCGTCGGCGCCGGGGCTGCCGAACTGGCCGGGCTGGCCGGATTGGCCGATGATGGCCAGGGGCCCGAGGTGTGCGGTGC;GC=83.58;LPREC=0;NEXP=12;STRIDE=1;EXPSEQ=cccccccccccc;RPOLY=19;OL=0;LEFT_SVINSSEQ=cta…	GT:GQ:MAPQP:SU:WR:PE:SR:SC:BND:COV:NEIGH10:PS:MS:RMS:RED:BCC:FCC:ICN:OCN:PROB	0/1:32.0:57.15:13:0:0:0:13:13:112.93:6:0:13:0:0:8:2.988:0.343:1.025:0.087
contig_1	679765	1760	T	<INS>	.	lowProb	SVTYPE=INS;SVLEN=297;END=679781;CHR2=contig_1;GRP=1760;NGRP=1;RT=pe;CT=5to3;CIPOS95=0;CIEND95=0;SVMETHOD=DYSGUv1.6.2;KIND=extra-regional;SU=19;WR=0;PE=0;SR=0;SC=19;BND=19;CONTIGA=ttaagttgaacggggccagacggggcgggtgatagcccgggggtttttttgctgttgttcgtgcggggCGCGCCCCGGGGCGCGAACTCCGTTGCCCTCCCGCGACCCTGCGGGAGAGGATAAGGAATGGTCGGCTATGTGGATGTCCGGGCATACGCCGAGCTCAACGAGTTCGTGGAGCTGCAGGCGCGCGGTCTGACGGTGCGCCGG;GC=66.67;…	GT:GQ:MAPQP:SU:WR:PE:SR:SC:BND:COV:NEIGH10:PS:MS:RMS:RED:BCC:FCC:ICN:OCN:PROB	0/1:200.0:57.68:19:0:0:0:19:19:114.32:4:0:19:0:0:18:1.306:0.864:1.128:0.198
contig_1	704769	1821	G	<DEL>	.	lowProb	SVTYPE=DEL;SVLEN=408;END=705177;CHR2=contig_1;GRP=1821;NGRP=1;RT=pe;CT=3to5;CIPOS95=92;CIEND95=76;SVMETHOD=DYSGUv1.6.2;KIND=extra-regional;SU=3;WR=0;PE=3;SR=0;SC=0;BND=0;GC=0.0;LPREC=1;NEXP=0;STRIDE=0;EXPSEQ=;RPOLY=0;OL=0;IsTransition=0;IsGenic=1;IsPseudo=0;LocusTag=erdman_culture2_00657;Gene=lpqO;Note=FunctionalCategory:[space]cell[space]wall[space]and[space]cell[space]processes;Inference=simila…	GT:GQ:MAPQP:SU:WR:PE:SR:SC:BND:COV:NEIGH10:PS:MS:RMS:RED:BCC:FCC:ICN:OCN:PROB	0/1:200.0:60.0:3:0:3:0:0:0:122.36:3:3:3:0:0:10:1.017:1.017:1.0:0.174
contig_1	707241	1832	A	<DUP>	.	lowProb	SVTYPE=DUP;SVLEN=126;END=707367;CHR2=contig_1;GRP=1832;NGRP=1;RT=pe;CT=5to3;CIPOS95=0;CIEND95=0;SVMETHOD=DYSGUv1.6.2;KIND=extra-regional;SU=3;WR=0;PE=3;SR=0;SC=0;BND=0;GC=0.0;LPREC=1;NEXP=0;STRIDE=0;EXPSEQ=;RPOLY=0;OL=0;IsTransition=0;IsGenic=1;IsPseudo=0;LocusTag=erdman_culture2_00662;Gene=vapC28;Note=FunctionalCategory:[space]virulence[comma][space]detoxification[comma][space]adaptation;Inferen…	GT:GQ:MAPQP:SU:WR:PE:SR:SC:BND:COV:NEIGH10:PS:MS:RMS:RED:BCC:FCC:ICN:OCN:PROB	1/1:200.0:32.0:3:0:3:0:0:0:121.39:3:3:3:0:0:15:0.968:1.004:1.037:0.349
contig_1	718309	1860	G	<DEL>	.	PASS	SVTYPE=DEL;SVLEN=399;END=718708;CHR2=contig_1;GRP=1860;NGRP=1;RT=pe;CT=3to5;CIPOS95=81;CIEND95=109;SVMETHOD=DYSGUv1.6.2;KIND=extra-regional;SU=4;WR=0;PE=4;SR=0;SC=0;BND=0;GC=0.0;LPREC=1;NEXP=0;STRIDE=0;EXPSEQ=;RPOLY=0;OL=0;IsTransition=0;IsGenic=1;IsPseudo=0;LocusTag=erdman_culture2_00678;Gene=Rv0621;Note=FunctionalCategory:[space]cell[space]wall[space]and[space]cell[space]processes[semi-colon][s…	GT:GQ:MAPQP:SU:WR:PE:SR:SC:BND:COV:NEIGH10:PS:MS:RMS:RED:BCC:FCC:ICN:OCN:PROB	0/1:200.0:60.0:4:0:4:0:0:0:120.75:5:3:5:0:0:14:1.047:1.112:1.062:0.458
contig_1	722877	1865	G	<DEL>	.	lowProb	SVTYPE=DEL;SVLEN=286;END=723163;CHR2=contig_1;GRP=1865;NGRP=1;RT=pe;CT=3to5;CIPOS95=183;CIEND95=163;SVMETHOD=DYSGUv1.6.2;KIND=extra-regional;SU=3;WR=0;PE=3;SR=0;SC=0;BND=0;GC=0.0;LPREC=1;NEXP=0;STRIDE=0;EXPSEQ=;RPOLY=0;OL=0;IsTransition=0;IsGenic=1;IsPseudo=0;LocusTag=erdman_culture2_00685;Gene=Rv0628c;Note=FunctionalCategory:[space]conserved[space]hypotheticals;Inference=similar[space]to[space]n…	GT:GQ:MAPQP:SU:WR:PE:SR:SC:BND:COV:NEIGH10:PS:MS:RMS:RED:BCC:FCC:ICN:OCN:PROB	0/1:200.0:60.0:3:0:3:0:0:0:121.21:7:3:3:0:0:19:1.272:1.306:1.027:0.32
contig_1	723130	1868	A	<DUP>	.	lowProb	SVTYPE=DUP;SVLEN=88;END=723218;CHR2=contig_1;GRP=1868;NGRP=1;RT=pe;CT=5to3;CIPOS95=0;CIEND95=0;SVMETHOD=DYSGUv1.6.2;KIND=extra-regional;SU=3;WR=0;PE=3;SR=0;SC=0;BND=0;GC=0.0;LPREC=1;NEXP=0;STRIDE=0;EXPSEQ=;RPOLY=0;OL=0;IsTransition=0;IsGenic=1;IsPseudo=0;LocusTag=erdman_culture2_00685;Gene=Rv0628c;Note=FunctionalCategory:[space]conserved[space]hypotheticals;Inference=similar[space]to[space]nucleo…	GT:GQ:MAPQP:SU:WR:PE:SR:SC:BND:COV:NEIGH10:PS:MS:RMS:RED:BCC:FCC:ICN:OCN:PROB	1/1:200.0:36.0:3:0:3:0:0:0:120.73:7:3:3:0:0:15:1.052:1.043:0.992:0.328
contig_1	731147	1887	G	<INS>	.	lowProb	SVTYPE=INS;SVLEN=216;END=731147;CHR2=contig_1;GRP=1887;NGRP=1;RT=pe;CT=5to3;CIPOS95=0;CIEND95=0;SVMETHOD=DYSGUv1.6.2;KIND=extra-regional;SU=18;WR=0;PE=1;SR=0;SC=17;BND=17;CONTIGA=tggaccccgcccccccccccCCACAACTCGTCGCTGGGGTGCGGCAGCCACAGGTGCAGGTCGTGGTGGACGGCCAGCGCATCCAGCAGCTGCACGTCGGTGCAGGCCAGGCGGGTGTGGCCGAACAG;GC=73.44;LPREC=0;NEXP=16;STRIDE=1;EXPSEQ=ccccgccccccccccc;RPOLY=3;OL=0;LEFT_SVINSSEQ=tggacc…	GT:GQ:MAPQP:SU:WR:PE:SR:SC:BND:COV:NEIGH10:PS:MS:RMS:RED:BCC:FCC:ICN:OCN:PROB	0/1:200.0:30.5:18:0:1:0:17:17:120.11:13:1:18:0:0:13:0.864:1.033:0.893:0.105
contig_1	734942	1901	G	<INS>	.	lowProb	SVTYPE=INS;SVLEN=242;END=734942;CHR2=contig_1;GRP=1901;NGRP=1;RT=pe;CT=5to3;CIPOS95=0;CIEND95=0;SVMETHOD=DYSGUv1.6.2;KIND=extra-regional;SU=16;WR=0;PE=0;SR=0;SC=16;BND=16;CONTIGA=gggggggtgccggggcgccccccCGACACAGGGTGATCCCGTCCAATCTTGGACGACTTGGTCCGTAGCTGCATGGGTGGCACCGGTGGTTTGGTGGCGTTGCGCGCCAGGCTGTACCCTCT;GC=68.85;LPREC=0;NEXP=0;STRIDE=0;EXPSEQ=;RPOLY=0;OL=0;LEFT_SVINSSEQ=gggggggtgccggggcgcccccc;IsTra…	GT:GQ:MAPQP:SU:WR:PE:SR:SC:BND:COV:NEIGH10:PS:MS:RMS:RED:BCC:FCC:ICN:OCN:PROB	0/1:200.0:59.56:16:0:0:0:16:16:119.89:9:0:16:0:0:17:1.084:1.037:1.124:0.111
contig_1	735418	1905	A	<DUP>	.	lowProb	SVTYPE=DUP;SVLEN=100;END=735518;CHR2=contig_1;GRP=1905;NGRP=1;RT=pe;CT=5to3;CIPOS95=0;CIEND95=0;SVMETHOD=DYSGUv1.6.2;KIND=extra-regional;SU=3;WR=0;PE=3;SR=0;SC=0;BND=0;GC=0.0;LPREC=1;NEXP=0;STRIDE=0;EXPSEQ=;RPOLY=0;OL=0;IsTransition=0;IsGenic=1;IsPseudo=0;LocusTag=erdman_culture2_00695;Gene=rpmG2;Note=FunctionalCategory:[space]information[space]pathways;Inference=similar[space]to[space]nucleotide…	GT:GQ:MAPQP:SU:WR:PE:SR:SC:BND:COV:NEIGH10:PS:MS:RMS:RED:BCC:FCC:ICN:OCN:PROB	1/1:200.0:37.0:3:0:3:0:0:0:119.7:9:3:3:0:0:15:0.98:1.004:1.025:0.344
contig_1	736211	1909	C	<DEL>	.	lowProb	SVTYPE=DEL;SVLEN=455;END=736666;CHR2=contig_1;GRP=1909;NGRP=1;RT=pe;CT=3to5;CIPOS95=49;CIEND95=13;SVMETHOD=DYSGUv1.6.2;KIND=extra-regional;SU=3;WR=0;PE=3;SR=0;SC=0;BND=0;GC=0.0;LPREC=1;NEXP=0;STRIDE=0;EXPSEQ=;RPOLY=0;OL=0;IsTransition=0;IsGenic=1;IsPseudo=0;LocusTag=erdman_culture2_00697;Gene=hadB;Note=FunctionalCategory:[space]intermediary[space]metabolism[space]and[space]respiration;Inference=s…	GT:GQ:MAPQP:SU:WR:PE:SR:SC:BND:COV:NEIGH10:PS:MS:RMS:RED:BCC:FCC:ICN:OCN:PROB	0/1:200.0:60.0:3:0:3:0:0:0:119.15:9:3:3:0:0:13:1.033:1.033:1.0:0.193
contig_1	737242	1911	A	<DEL>	.	PASS	SVTYPE=DEL;SVLEN=504;END=737746;CHR2=contig_1;GRP=1911;NGRP=1;RT=pe;CT=3to5;CIPOS95=19;CIEND95=112;SVMETHOD=DYSGUv1.6.2;KIND=extra-regional;SU=5;WR=0;PE=5;SR=0;SC=0;BND=0;GC=0.0;LPREC=1;NEXP=0;STRIDE=0;EXPSEQ=;RPOLY=0;OL=0;IsTransition=0;IsGenic=0;IsPseudo=0;LocusTag=.;Gene=.;Note=.;Inference=.;Product=.;ProteinID=.;Comments=.;VariantType=SNP;FeatureType=inter_genic	GT:GQ:MAPQP:SU:WR:PE:SR:SC:BND:COV:NEIGH10:PS:MS:RMS:RED:BCC:FCC:ICN:OCN:PROB	0/1:200.0:60.0:5:0:5:0:0:0:120.05:9:5:5:0:0:25:0.98:1.021:1.041:0.527
contig_1	751831	1956	G	<INS>	.	lowProb	SVTYPE=INS;SVLEN=212;END=751845;CHR2=contig_1;GRP=1956;NGRP=1;RT=pe;CT=3to5;CIPOS95=0;CIEND95=0;SVMETHOD=DYSGUv1.6.2;KIND=extra-regional;SU=12;WR=0;PE=0;SR=0;SC=12;BND=12;CONTIGB=GGGCGCGGGCCAACGGCTGGTCCGCGCCGCCCGGGGCCGGCGCCAAAGAGCTGGCCGAGGCGGCTGGGGCCGGAGACCCGGTGGCGCTGCGGGCCTTCCGCCGCGGCGCCGCGGggcggggcgcgctgattgcct;GC=83.7;LPREC=0;NEXP=0;STRIDE=0;EXPSEQ=;RPOLY=0;OL=0;RIGHT_SVINSSEQ=ggcggggcgcgctgat…	GT:GQ:MAPQP:SU:WR:PE:SR:SC:BND:COV:NEIGH10:PS:MS:RMS:RED:BCC:FCC:ICN:OCN:PROB	0/1:200.0:58.67:12:0:0:0:12:12:121.41:3:12:0:0:0:9:1.74:0.541:0.942:0.062
contig_1	759133	1980	A	<DUP>	.	PASS	SVTYPE=DUP;SVLEN=138;END=759271;CHR2=contig_1;GRP=1980;NGRP=1;RT=pe;CT=5to3;CIPOS95=0;CIEND95=0;SVMETHOD=DYSGUv1.6.2;KIND=extra-regional;SU=4;WR=0;PE=4;SR=0;SC=0;BND=0;GC=0.0;LPREC=1;NEXP=0;STRIDE=0;EXPSEQ=;RPOLY=0;OL=0;IsTransition=0;IsGenic=1;IsPseudo=0;LocusTag=erdman_culture2_00724;Gene=mazE2;Note=FunctionalCategory:[space]virulence[comma][space]detoxification[comma][space]adaptation;Inferenc…	GT:GQ:MAPQP:SU:WR:PE:SR:SC:BND:COV:NEIGH10:PS:MS:RMS:RED:BCC:FCC:ICN:OCN:PROB	1/1:200.0:33.25:4:0:4:0:0:0:122.89:3:4:4:0:0:17:0.946:0.973:1.029:0.489
contig_1	772631	2019	G	<DEL>	.	lowProb	SVTYPE=DEL;SVLEN=510;END=773141;CHR2=contig_1;GRP=2019;NGRP=1;RT=pe;CT=3to5;CIPOS95=0;CIEND95=0;SVMETHOD=DYSGUv1.6.2;KIND=extra-regional;SU=3;WR=0;PE=3;SR=0;SC=0;BND=0;GC=0.0;LPREC=1;NEXP=0;STRIDE=0;EXPSEQ=;RPOLY=0;OL=0;IsTransition=0;IsGenic=1;IsPseudo=0;LocusTag=erdman_culture2_00735;Gene=Rv0669c;Note=FunctionalCategory:[space]intermediary[space]metabolism[space]and[space]respiration;Inference=…	GT:GQ:MAPQP:SU:WR:PE:SR:SC:BND:COV:NEIGH10:PS:MS:RMS:RED:BCC:FCC:ICN:OCN:PROB	0/1:200.0:60.0:3:0:3:0:0:0:127.25:1:3:3:0:0:20:1.048:1.124:1.072:0.231
contig_1	787551	2050	G	<DUP>	.	lowProb	SVTYPE=DUP;SVLEN=90725;END=878276;CHR2=contig_1;GRP=2050;NGRP=1;RT=pe;CT=5to3;CIPOS95=0;CIEND95=0;SVMETHOD=DYSGUv1.6.2;KIND=extra-regional;SU=4;WR=0;PE=0;SR=4;SC=4;BND=0;CONTIGB=CTCCGCTCCCCGAGCATATCGTCGAGGCCACGCGTGCCCGTTATATTAATGCATACGAACGGATTTCCGAACTAAAATTCGACGACTGGATCGGCCCTGGCGttcaagatcgctactcacccgttcttcggcaagctcacctacatccggg;GC=55.63;LPREC=1;NEXP=0;STRIDE=0;EXPSEQ=;RPOLY=0;OL=0;IsTransition=0;…	GT:GQ:MAPQP:SU:WR:PE:SR:SC:BND:COV:NEIGH10:PS:MS:RMS:RED:BCC:FCC:ICN:OCN:PROB	1/1:200.0:30.5:4:0:0:4:4:0:127.96:5:8:0:0:0:8:0.961:1.062:1.105:0.076
contig_1	797359	2072	G	<INS>	.	lowProb	SVTYPE=INS;SVLEN=241;END=797359;CHR2=contig_1;GRP=2072;NGRP=1;RT=pe;CT=3to5;CIPOS95=0;CIEND95=0;SVMETHOD=DYSGUv1.6.2;KIND=extra-regional;SU=18;WR=0;PE=1;SR=0;SC=17;BND=17;CONTIGA=AAATTCTTCACCGGCCTGCCGCTGGACGGGCCGGATCCCGAATGCGTGCAAGGCCATAGCGAGCCGGCGCTGGCGCGCGAGCGCCACCTACCGCGGCCCCGgggggggggggggggggggggggggggggggggggcccg;GC=80.0;LPREC=0;NEXP=34;STRIDE=1;EXPSEQ=gggggggggggggggggggggggggggggggggg;RPOL…	GT:GQ:MAPQP:SU:WR:PE:SR:SC:BND:COV:NEIGH10:PS:MS:RMS:RED:BCC:FCC:ICN:OCN:PROB	0/1:200.0:33.0:18:0:1:0:17:17:125.71:2:18:1:0:0:24:1.013:0.93:0.942:0.293
contig_1	810454	2096	G	<INS>	.	lowProb	SVTYPE=INS;SVLEN=267;END=810458;CHR2=contig_1;GRP=2096;NGRP=1;RT=pe;CT=5to3;CIPOS95=0;CIEND95=0;SVMETHOD=DYSGUv1.6.2;KIND=extra-regional;SU=59;WR=0;PE=2;SR=0;SC=57;BND=57;CONTIGA=cagcccaaaccccccccccccgggggggggggggggggtttggcccACTGCTCGCCCAACCAGCGCGGCGTCAGTGCGGAAATCCTCAGCTGATTCCTACCCTGTGCGTGTAGTGTACACAACCGTTCATTAACTCCACGGGGAAGTGAGGCTGGCTTATGGCACCCGAGGCCACCGAGG;GC=66.11;LPREC=0;NEXP=0;STRIDE=0;EXPSEQ…	GT:GQ:MAPQP:SU:WR:PE:SR:SC:BND:COV:NEIGH10:PS:MS:RMS:RED:BCC:FCC:ICN:OCN:PROB	0/1:200.0:36.0:59:0:2:0:57:57:127.94:1:2:59:0:0:18:1.418:0.731:1.037:0.313
contig_1	840965	2162	G	<INS>	.	PASS	SVTYPE=INS;SVLEN=242;END=840965;CHR2=contig_1;GRP=2162;NGRP=1;RT=pe;CT=3to5;CIPOS95=0;CIEND95=0;SVMETHOD=DYSGUv1.6.2;KIND=extra-regional;SU=55;WR=0;PE=1;SR=0;SC=54;BND=54;CONTIGA=CGGCGGAGCCGGCCTAGGTGGTGACGGTGGGGCCGGTGGGGCCGGCGGCAACGCCGGTGTGCTGTTCGGCAACGCCGGATCCGGGGGGACCGGCGGGTTCGGCGATACCGACGGGGGAGCCGGCGGTGgggggggggggggccgggggggggggggggggggggggggggggggggggggggggggggg;GC=85.19;LPREC=0;NEXP=12;STRID…	GT:GQ:MAPQP:SU:WR:PE:SR:SC:BND:COV:NEIGH10:PS:MS:RMS:RED:BCC:FCC:ICN:OCN:PROB	1/1:193.0:34.0:55:0:1:0:54:54:103.27:3:55:1:0:0:12:0.412:0.983:0.405:0.464
contig_1	841971	2177	G	<INS>	.	lowProb	SVTYPE=INS;SVLEN=258;END=841971;CHR2=contig_1;GRP=2177;NGRP=1;RT=pe;CT=3to5;CIPOS95=0;CIEND95=0;SVMETHOD=DYSGUv1.6.2;KIND=extra-regional;SU=12;WR=0;PE=0;SR=0;SC=12;BND=12;CONTIGA=GGCGGAGCCGGCGGTGACGGCGAAAACCTGGACACCGGTGGGGACGGCGGGGCCGGCGGTAGCGCAGGGCTGCTGTTCGGCAGCGGCGGggggggggggggcgggggg;GC=81.48;LPREC=0;NEXP=17;STRIDE=1;EXPSEQ=ggggggggggggcgggg;RPOLY=24;OL=0;RIGHT_SVINSSEQ=ggggggggggggcgggggg;IsT…	GT:GQ:MAPQP:SU:WR:PE:SR:SC:BND:COV:NEIGH10:PS:MS:RMS:RED:BCC:FCC:ICN:OCN:PROB	0/1:125.0:57.58:12:0:0:0:12:12:104.11:3:12:0:0:0:14:1.951:0.421:0.822:0.065
contig_1	855158	2210	G	<INS>	.	lowProb	SVTYPE=INS;SVLEN=220;END=855158;CHR2=contig_1;GRP=2210;NGRP=1;RT=pe;CT=5to3;CIPOS95=0;CIEND95=0;SVMETHOD=DYSGUv1.6.2;KIND=extra-regional;SU=18;WR=0;PE=0;SR=0;SC=18;BND=18;CONTIGA=cggccagcccgccgggtgcccgcgcgcgcgcCATGGCGCCGCCTTCAGCGGTCAGGCGGTCGAGTAAGCCGCCGGGCTGGGTCAGCAGGTCGACCACCCCGCCGGGCCGCAGCATCCGGTCCATCGGCCCGTTGGGCGCGATGGCGCGTCCCAGCGGCATATC;GC=77.3;LPREC=0;NEXP=0;STRIDE=0;EXPSEQ=;RPOLY=4;OL=0;LEF…	GT:GQ:MAPQP:SU:WR:PE:SR:SC:BND:COV:NEIGH10:PS:MS:RMS:RED:BCC:FCC:ICN:OCN:PROB	0/1:200.0:60.0:18:0:0:0:18:18:120.17:2:0:18:0:0:4:1.163:0.81:0.942:0.099
contig_1	856039	2213	T	<INV>	.	lowProb	SVTYPE=INV;SVLEN=59445;END=915484;CHR2=contig_1;GRP=2213;NGRP=1;RT=pe;CT=5to5;CIPOS95=0;CIEND95=0;SVMETHOD=DYSGUv1.6.2;KIND=extra-regional;SU=3;WR=0;PE=0;SR=3;SC=3;BND=0;CONTIGA=cgggtgatcgggatgcactttggtccaatggaaacccagcaaccGGCCAGGCTGCGGGTCATCCTGCGACGCGCGGGCAAGGGCAACAAGGAACCACGTAATGTTCGACTGACGTTCGCCGATATCGAGCTCGACGAGGAGACCCACGAAG;GC=60.93;LPREC=1;NEXP=0;STRIDE=0;EXPSEQ=;RPOLY=0;OL=0;IsTransition=0;…	GT:GQ:MAPQP:SU:WR:PE:SR:SC:BND:COV:NEIGH10:PS:MS:RMS:RED:BCC:FCC:ICN:OCN:PROB	0/1:200.0:60.0:3:0:0:3:3:0:121.75:3:3:3:0:0:20:0.0:0.99:1.074:0.085
contig_1	867028	2239	C	<DEL>	.	lowProb	SVTYPE=DEL;SVLEN=500;END=867528;CHR2=contig_1;GRP=2239;NGRP=1;RT=pe;CT=3to5;CIPOS95=43;CIEND95=67;SVMETHOD=DYSGUv1.6.2;KIND=extra-regional;SU=3;WR=0;PE=3;SR=0;SC=2;BND=0;GC=0.0;LPREC=1;NEXP=0;STRIDE=0;EXPSEQ=;RPOLY=0;OL=0;IsTransition=0;IsGenic=1;IsPseudo=0;LocusTag=erdman_culture2_00843;Gene=Rv0769;Note=FunctionalCategory:[space]intermediary[space]metabolism[space]and[space]respiration;Inference…	GT:GQ:MAPQP:SU:WR:PE:SR:SC:BND:COV:NEIGH10:PS:MS:RMS:RED:BCC:FCC:ICN:OCN:PROB	0/1:200.0:40.0:3:0:3:0:2:0:125.99:9:3:3:0:0:29:0.814:0.897:1.101:0.112
contig_1	867091	2241	T	<INV>	.	lowProb	SVTYPE=INV;SVLEN=1645;END=868736;CHR2=contig_1;GRP=2241;NGRP=1;RT=pe;CT=5to5;CIPOS95=0;CIEND95=0;SVMETHOD=DYSGUv1.6.2;KIND=extra-regional;SU=3;WR=0;PE=3;SR=0;SC=0;BND=0;GC=0.0;LPREC=1;NEXP=0;STRIDE=0;EXPSEQ=;RPOLY=0;OL=0;IsTransition=0;IsGenic=1;IsPseudo=0;LocusTag=erdman_culture2_00843;Gene=Rv0769;Note=FunctionalCategory:[space]intermediary[space]metabolism[space]and[space]respiration;Inference=…	GT:GQ:MAPQP:SU:WR:PE:SR:SC:BND:COV:NEIGH10:PS:MS:RMS:RED:BCC:FCC:ICN:OCN:PROB	0/1:200.0:60.0:3:0:3:0:0:0:127.25:10:0:6:0:0:27:1.107:1.107:1.0:0.18
contig_1	867670	2243	G	<DEL>	.	lowProb	SVTYPE=DEL;SVLEN=544;END=868214;CHR2=contig_1;GRP=2243;NGRP=1;RT=pe;CT=3to5;CIPOS95=91;CIEND95=57;SVMETHOD=DYSGUv1.6.2;KIND=extra-regional;SU=3;WR=0;PE=3;SR=0;SC=0;BND=0;GC=0.0;LPREC=1;NEXP=0;STRIDE=0;EXPSEQ=;RPOLY=0;OL=0;IsTransition=0;IsGenic=1;IsPseudo=0;LocusTag=erdman_culture2_00844;Gene=Rv0770;Note=FunctionalCategory:[space]intermediary[space]metabolism[space]and[space]respiration;Inference…	GT:GQ:MAPQP:SU:WR:PE:SR:SC:BND:COV:NEIGH10:PS:MS:RMS:RED:BCC:FCC:ICN:OCN:PROB	0/1:200.0:59.5:3:0:3:0:0:0:126.6:9:3:3:0:0:11:0.906:0.992:1.095:0.13
contig_1	872164	2249	G	<DEL>	.	lowProb	SVTYPE=DEL;SVLEN=460;END=872624;CHR2=contig_1;GRP=2249;NGRP=1;RT=pe;CT=3to5;CIPOS95=19;CIEND95=69;SVMETHOD=DYSGUv1.6.2;KIND=extra-regional;SU=3;WR=0;PE=3;SR=0;SC=0;BND=0;GC=0.0;LPREC=1;NEXP=0;STRIDE=0;EXPSEQ=;RPOLY=0;OL=0;IsTransition=0;IsGenic=1;IsPseudo=0;LocusTag=erdman_culture2_00848;Gene=Rv0774c;Note=FunctionalCategory:[space]cell[space]wall[space]and[space]cell[space]processes[semi-colon][s…	GT:GQ:MAPQP:SU:WR:PE:SR:SC:BND:COV:NEIGH10:PS:MS:RMS:RED:BCC:FCC:ICN:OCN:PROB	0/1:200.0:60.0:3:0:3:0:0:0:128.76:10:3:3:0:0:14:1.035:1.087:1.05:0.182
contig_1	874884	2259	T	<DEL>	.	lowProb	SVTYPE=DEL;SVLEN=526;END=875410;CHR2=contig_1;GRP=2259;NGRP=1;RT=pe;CT=3to5;CIPOS95=0;CIEND95=0;SVMETHOD=DYSGUv1.6.2;KIND=extra-regional;SU=3;WR=0;PE=3;SR=0;SC=0;BND=0;GC=0.0;LPREC=1;NEXP=0;STRIDE=0;EXPSEQ=;RPOLY=0;OL=0;IsTransition=0;IsGenic=1;IsPseudo=0;LocusTag=erdman_culture2_00851;Gene=purB;Note=FunctionalCategory:[space]intermediary[space]metabolism[space]and[space]respiration;Inference=sim…	GT:GQ:MAPQP:SU:WR:PE:SR:SC:BND:COV:NEIGH10:PS:MS:RMS:RED:BCC:FCC:ICN:OCN:PROB	0/1:200.0:60.0:3:0:3:0:0:0:129.18:12:3:3:0:0:26:1.193:1.198:1.004:0.146
contig_1	883754	2273	G	<DEL>	.	lowProb	SVTYPE=DEL;SVLEN=531;END=884285;CHR2=contig_1;GRP=2273;NGRP=1;RT=pe;CT=3to5;CIPOS95=34;CIEND95=1;SVMETHOD=DYSGUv1.6.2;KIND=extra-regional;SU=3;WR=0;PE=3;SR=0;SC=0;BND=0;GC=0.0;LPREC=1;NEXP=0;STRIDE=0;EXPSEQ=;RPOLY=0;OL=0;IsTransition=0;IsGenic=1;IsPseudo=0;LocusTag=erdman_culture2_00860;Gene=Rv0785;Note=FunctionalCategory:[space]conserved[space]hypotheticals[semi-colon][space]identified[space]by[…	GT:GQ:MAPQP:SU:WR:PE:SR:SC:BND:COV:NEIGH10:PS:MS:RMS:RED:BCC:FCC:ICN:OCN:PROB	0/1:200.0:60.0:3:0:3:0:0:0:127.6:8:3:3:0:0:27:1.022:1.041:1.019:0.239
contig_1	886873	2284	G	<INS>	.	lowProb	SVTYPE=INS;SVLEN=243;END=886873;CHR2=contig_1;GRP=2284;NGRP=1;RT=pe;CT=5to3;CIPOS95=0;CIEND95=0;SVMETHOD=DYSGUv1.6.2;KIND=extra-regional;SU=61;WR=0;PE=0;SR=0;SC=61;BND=61;CONTIGA=cgccgccggcccccccccccccccccCGCGGCAGGTGGGCGCCGAGGTGGTCAGCCTGTGGCATGCCGACGCCGACCTTAAGGGTGTCGACGCCGTAGTGGTGCCCGGCGGATTTTCCTACGGTGACTACCTCCGGGCCGGAGCGATCGCCAGATT;GC=73.08;LPREC=0;NEXP=17;STRIDE=1;EXPSEQ=ccccccccccccccccc;RPOL…	GT:GQ:MAPQP:SU:WR:PE:SR:SC:BND:COV:NEIGH10:PS:MS:RMS:RED:BCC:FCC:ICN:OCN:PROB	1/1:200.0:58.75:61:0:0:0:61:61:127.42:7:0:61:0:0:9:0.975:0.992:0.967:0.135
contig_1	887703	2287	A	<DUP>	.	lowProb	SVTYPE=DUP;SVLEN=86;END=887789;CHR2=contig_1;GRP=2287;NGRP=1;RT=pe;CT=5to3;CIPOS95=0;CIEND95=0;SVMETHOD=DYSGUv1.6.2;KIND=extra-regional;SU=3;WR=0;PE=3;SR=0;SC=0;BND=0;GC=0.0;LPREC=1;NEXP=0;STRIDE=0;EXPSEQ=;RPOLY=0;OL=0;IsTransition=0;IsGenic=1;IsPseudo=0;LocusTag=erdman_culture2_00865;Gene=Rv0789c;Note=FunctionalCategory:[space]conserved[space]hypotheticals[semi-colon][space]Putatively[space]pred…	GT:GQ:MAPQP:SU:WR:PE:SR:SC:BND:COV:NEIGH10:PS:MS:RMS:RED:BCC:FCC:ICN:OCN:PROB	1/1:200.0:48.5:3:0:3:0:0:0:126.64:8:3:3:0:0:11:0.956:1.023:1.07:0.357
contig_1	896351	2298	G	<DEL>	.	lowProb	SVTYPE=DEL;SVLEN=605;END=896956;CHR2=contig_1;GRP=2298;NGRP=1;RT=pe;CT=3to5;CIPOS95=6;CIEND95=44;SVMETHOD=DYSGUv1.6.2;KIND=extra-regional;SU=3;WR=0;PE=3;SR=0;SC=1;BND=0;GC=0.0;LPREC=1;NEXP=0;STRIDE=0;EXPSEQ=;RPOLY=0;OL=0;IsTransition=0;IsGenic=1;IsPseudo=0;LocusTag=erdman_culture2_00875;Gene=Rv0799c;Note=FunctionalCategory:[space]conserved[space]hypotheticals[semi-colon][space]identified[space]by…	GT:GQ:MAPQP:SU:WR:PE:SR:SC:BND:COV:NEIGH10:PS:MS:RMS:RED:BCC:FCC:ICN:OCN:PROB	0/1:200.0:60.0:3:0:3:0:1:0:123.95:7:3:3:0:0:24:0.934:0.967:1.035:0.226
contig_1	906196	2313	A	<INS>	.	lowProb	SVTYPE=INS;SVLEN=252;END=906196;CHR2=contig_1;GRP=2313;NGRP=1;RT=pe;CT=5to3;CIPOS95=0;CIEND95=0;SVMETHOD=DYSGUv1.6.2;KIND=extra-regional;SU=35;WR=0;PE=0;SR=0;SC=35;BND=35;CONTIGA=gcccccccccccccccccCCCGCCGCGGTCGGCTACGCGCAGGAGTCCGGCGTTCCATATGGGCAGGGTCTGATGAAGAACGCCTATGTCGGGCGCACCTTCATCCAGCCGTCACAGACCATCCGTCAGCTCGGCATCCGGCTGAAG;GC=69.39;LPREC=0;NEXP=17;STRIDE=1;EXPSEQ=ccccccccccccccccc;RPOLY=7;OL=0;…	GT:GQ:MAPQP:SU:WR:PE:SR:SC:BND:COV:NEIGH10:PS:MS:RMS:RED:BCC:FCC:ICN:OCN:PROB	1/1:67.0:57.54:35:0:0:0:35:35:122.25:6:0:35:0:0:16:1.194:0.769:0.917:0.155
contig_1	910563	2323	T	<INS>	.	lowProb	SVTYPE=INS;SVLEN=233;END=910563;CHR2=contig_1;GRP=2323;NGRP=1;RT=pe;CT=3to5;CIPOS95=0;CIEND95=0;SVMETHOD=DYSGUv1.6.2;KIND=extra-regional;SU=13;WR=0;PE=0;SR=0;SC=13;BND=13;CONTIGA=GCCATACCGCTCGCCGTTATCCGACGAACCGGGACAACCGCGCCGACAGATGTGGTACCAGCCCGCCGTCGGCATCGACGCGTTCCTCGACGTAGGCCAGGTCGCCACCTTCGACGATGCCGTAGAGTCGTgtgggggcgccccccacaa;GC=67.33;LPREC=0;NEXP=0;STRIDE=0;EXPSEQ=;RPOLY=0;OL=0;RIGHT_SVINSSEQ=…	GT:GQ:MAPQP:SU:WR:PE:SR:SC:BND:COV:NEIGH10:PS:MS:RMS:RED:BCC:FCC:ICN:OCN:PROB	0/1:200.0:58.08:13:0:0:0:13:13:121.82:4:13:0:0:0:22:1.179:0.76:0.897:0.088
contig_1	923076	2358	G	<DEL>	.	lowProb	SVTYPE=DEL;SVLEN=559;END=923635;CHR2=contig_1;GRP=2358;NGRP=1;RT=pe;CT=3to5;CIPOS95=51;CIEND95=9;SVMETHOD=DYSGUv1.6.2;KIND=extra-regional;SU=3;WR=0;PE=3;SR=0;SC=0;BND=0;GC=0.0;LPREC=1;NEXP=0;STRIDE=0;EXPSEQ=;RPOLY=0;OL=0;IsTransition=0;IsGenic=1;IsPseudo=0;LocusTag=erdman_culture2_00905;Gene=Rv0826;Note=FunctionalCategory:[space]conserved[space]hypotheticals;Inference=similar[space]to[space]nucle…	GT:GQ:MAPQP:SU:WR:PE:SR:SC:BND:COV:NEIGH10:PS:MS:RMS:RED:BCC:FCC:ICN:OCN:PROB	0/1:200.0:60.0:3:0:3:0:0:0:104.61:2:3:3:0:0:23:1.069:1.058:0.99:0.238
contig_1	940859	2397	G	<INS>	.	lowProb	SVTYPE=INS;SVLEN=250;END=940890;CHR2=contig_1;GRP=2397;NGRP=1;RT=pe;CT=3to5;CIPOS95=0;CIEND95=0;SVMETHOD=DYSGUv1.6.2;KIND=extra-regional;SU=41;WR=0;PE=0;SR=0;SC=41;BND=41;CONTIGA=CTACCACGGAATCTGGTCGATGACCCCTGTAGTTGCTTCGGTGGTTGTGCCAATCATGGCTTCCTACGGCCCGATTCATGGTGCTCATCTCTTGGCCGCGGTGGTCGTGGGGgggggcgggggcgcgcggtgccggccggtgggggggg;GC=67.79;LPREC=0;NEXP=12;STRIDE=1;EXPSEQ=gggggcgggggc;RPOLY=4;OL=0;RIG…	GT:GQ:MAPQP:SU:WR:PE:SR:SC:BND:COV:NEIGH10:PS:MS:RMS:RED:BCC:FCC:ICN:OCN:PROB	0/1:22.0:57.85:41:0:0:0:41:41:118.81:4:41:0:0:0:11:0.976:1.029:1.004:0.249
contig_1	941500	2395	T	<INV>	.	PASS	SVTYPE=INV;SVLEN=648;END=942148;CHR2=contig_1;GRP=2395;NGRP=1;RT=pe;CT=5to5;CIPOS95=0;CIEND95=0;SVMETHOD=DYSGUv1.6.2;KIND=extra-regional;SU=4;WR=0;PE=0;SR=4;SC=4;BND=0;CONTIGA=cggccacactgaaaccgaccgtggtgcgggcgagcccGGCCGCCGCCGTGCTGGTGCTGATGGCCGGGCTACACACCGTGCCGGGATTGCTGGTTGGGGCCATGATCGCCGGCCTGGTTTGCGATGCCCCGCGTCCGGTGTTGGGTGCGG;CONTIGB=ccaaccagcaatcccggcacggtgtgtagcccggccatcagcaccagcacGGCGGCGGCCGGGC…	GT:GQ:MAPQP:SU:WR:PE:SR:SC:BND:COV:NEIGH10:PS:MS:RMS:RED:BCC:FCC:ICN:OCN:PROB	0/1:200.0:60.0:4:0:0:4:4:0:123.01:4:4:4:0:0:20:0.92:1.004:1.091:0.653
contig_1	943965	2421	G	<DEL>	.	lowProb	SVTYPE=DEL;SVLEN=1508694;END=2452659;CHR2=contig_1;GRP=2421;NGRP=1;RT=pe;CT=3to5;CIPOS95=0;CIEND95=0;SVMETHOD=DYSGUv1.6.2;KIND=extra-regional;SU=3;WR=0;PE=3;SR=0;SC=0;BND=0;GC=0.0;LPREC=1;NEXP=0;STRIDE=0;EXPSEQ=;RPOLY=0;OL=0;IsTransition=0;IsGenic=1;IsPseudo=0;LocusTag=erdman_culture2_00929;Gene=narL;Note=FunctionalCategory:[space]regulatory[space]proteins;Inference=similar[space]to[space]nucleot…	GT:GQ:MAPQP:SU:WR:PE:SR:SC:BND:COV:NEIGH10:PS:MS:RMS:RED:BCC:FCC:ICN:OCN:PROB	0/1:200.0:60.0:3:0:3:0:0:0:126.74:6:3:3:0:0:14:0.94:0.963:1.025:0.057
contig_1	952592	2435	C	<DEL>	.	lowProb	SVTYPE=DEL;SVLEN=356;END=952948;CHR2=contig_1;GRP=2435;NGRP=1;RT=pe;CT=3to5;CIPOS95=207;CIEND95=152;SVMETHOD=DYSGUv1.6.2;KIND=extra-regional;SU=3;WR=0;PE=3;SR=0;SC=0;BND=0;GC=0.0;LPREC=1;NEXP=0;STRIDE=0;EXPSEQ=;RPOLY=0;OL=0;IsTransition=0;IsGenic=1;IsPseudo=0;LocusTag=erdman_culture2_00938;Gene=pdc;Note=FunctionalCategory:[space]intermediary[space]metabolism[space]and[space]respiration;Inference=…	GT:GQ:MAPQP:SU:WR:PE:SR:SC:BND:COV:NEIGH10:PS:MS:RMS:RED:BCC:FCC:ICN:OCN:PROB	0/1:200.0:60.0:3:0:3:0:0:0:123.0:6:3:3:0:0:10:1.053:1.107:1.052:0.179
contig_1	958359	2450	C	<DEL>	.	PASS	SVTYPE=DEL;SVLEN=306;END=958665;CHR2=contig_1;GRP=2450;NGRP=1;RT=pe;CT=3to5;CIPOS95=157;CIEND95=121;SVMETHOD=DYSGUv1.6.2;KIND=extra-regional;SU=4;WR=0;PE=3;SR=1;SC=2;BND=0;GC=0.0;LPREC=1;NEXP=0;STRIDE=0;EXPSEQ=;RPOLY=0;OL=0;IsTransition=0;IsGenic=1;IsPseudo=0;LocusTag=erdman_culture2_00944;Gene=fadA;Note=FunctionalCategory:[space]lipid[space]metabolism;Inference=similar[space]to[space]nucleotide[…	GT:GQ:MAPQP:SU:WR:PE:SR:SC:BND:COV:NEIGH10:PS:MS:RMS:RED:BCC:FCC:ICN:OCN:PROB	0/1:200.0:60.0:4:0:3:1:2:0:121.26:6:4:4:0:0:14:1.102:1.116:1.012:0.584
contig_1	959678	2455	T	<DUP>	.	lowProb	SVTYPE=DUP;SVLEN=73;END=959751;CHR2=contig_1;GRP=2455;NGRP=1;RT=pe;CT=5to3;CIPOS95=0;CIEND95=0;SVMETHOD=DYSGUv1.6.2;KIND=extra-regional;SU=3;WR=0;PE=3;SR=0;SC=0;BND=0;GC=0.0;LPREC=1;NEXP=0;STRIDE=0;EXPSEQ=;RPOLY=0;OL=0;IsTransition=0;IsGenic=1;IsPseudo=0;LocusTag=erdman_culture2_00945;Gene=fadB;Note=FunctionalCategory:[space]lipid[space]metabolism;Inference=similar[space]to[space]nucleotide[space…	GT:GQ:MAPQP:SU:WR:PE:SR:SC:BND:COV:NEIGH10:PS:MS:RMS:RED:BCC:FCC:ICN:OCN:PROB	1/1:200.0:26.17:3:0:3:0:0:0:120.05:6:3:3:0:0:19:0.847:0.928:1.095:0.299
contig_1	968064	2480	T	<INV>	.	lowProb	SVTYPE=INV;SVLEN=462816;END=1430880;CHR2=contig_1;GRP=2480;NGRP=1;RT=pe;CT=5to5;CIPOS95=0;CIEND95=0;SVMETHOD=DYSGUv1.6.2;KIND=extra-regional;SU=3;WR=0;PE=0;SR=3;SC=3;BND=0;CONTIGA=acgaattcggcgcccacatcggcggccagcgcttttagtccagcgactgcgtcacgGCGGGCAGGTCGTTTACGGCAAGTTCCACGGGTGGCGCGACGTCGGCGGGCGCGGGTGGTGCCAGGTCGGCGGGTGGTGCCGGGTCGGCGGGAGC;GC=72.19;LPREC=1;NEXP=0;STRIDE=0;EXPSEQ=;RPOLY=9;OL=0;IsTransition=…	GT:GQ:MAPQP:SU:WR:PE:SR:SC:BND:COV:NEIGH10:PS:MS:RMS:RED:BCC:FCC:ICN:OCN:PROB	0/1:200.0:60.0:3:0:0:3:3:0:115.36:1:3:3:0:0:19:0.0:0.915:0.917:0.11
contig_1	981155	2520	G	<INS>	.	lowProb	SVTYPE=INS;SVLEN=244;END=981166;CHR2=contig_1;GRP=2520;NGRP=1;RT=pe;CT=3to5;CIPOS95=0;CIEND95=0;SVMETHOD=DYSGUv1.6.2;KIND=extra-regional;SU=14;WR=0;PE=0;SR=0;SC=14;BND=14;CONTIGA=CCAATGCTGGATGTGCGGTCGCTGCCCGCGCGGCCTCATATACTGCGGCCGCAGCCTTGGCCCCGGCAGCCGCCCCCTCAGCGCGTGCCGTCGCCGCGTTCAGCCAACTCAGATACGGTGCGGCCGCGGgcgcccacccggcccccccccgcccccgc;GC=77.22;LPREC=0;NEXP=0;STRIDE=0;EXPSEQ=;RPOLY=0;OL=0;RIGHT_S…	GT:GQ:MAPQP:SU:WR:PE:SR:SC:BND:COV:NEIGH10:PS:MS:RMS:RED:BCC:FCC:ICN:OCN:PROB	0/1:200.0:56.21:14:0:0:0:14:14:120.32:5:14:0:0:0:17:0.978:0.955:0.934:0.219
contig_1	988508	2538	T	<INS>	.	lowProb	SVTYPE=INS;SVLEN=244;END=988514;CHR2=contig_1;GRP=2538;NGRP=1;RT=pe;CT=5to3;CIPOS95=0;CIEND95=0;SVMETHOD=DYSGUv1.6.2;KIND=extra-regional;SU=11;WR=0;PE=0;SR=0;SC=11;BND=11;CONTIGA=caagggggtgggggggtgGGCGGGCCATCGACGCGGCCGAGATTGCGCGCGGCAGCGCCGACGGCCGGGTCCGCAACAAGTTCACCGACGTCGCCGAGATGCTCGCGGCAGCAACCAGCGCGCCTAAGGAACCGCTTCGGCGG;GC=73.43;LPREC=0;NEXP=15;STRIDE=1;EXPSEQ=gggggtgggggggtg;RPOLY=1;OL=0;LEFT_S…	GT:GQ:MAPQP:SU:WR:PE:SR:SC:BND:COV:NEIGH10:PS:MS:RMS:RED:BCC:FCC:ICN:OCN:PROB	0/1:200.0:58.36:11:0:0:0:11:11:122.15:5:0:11:0:0:10:0.851:1.029:0.876:0.151
contig_1	989585	2540	T	<DUP>	.	lowProb	SVTYPE=DUP;SVLEN=82;END=989667;CHR2=contig_1;GRP=2540;NGRP=1;RT=pe;CT=5to3;CIPOS95=0;CIEND95=0;SVMETHOD=DYSGUv1.6.2;KIND=extra-regional;SU=3;WR=0;PE=3;SR=0;SC=0;BND=0;GC=0.0;LPREC=1;NEXP=0;STRIDE=0;EXPSEQ=;RPOLY=0;OL=0;IsTransition=0;IsGenic=0;IsPseudo=0;LocusTag=.;Gene=.;Note=.;Inference=.;Product=.;ProteinID=.;Comments=.;VariantType=SNP;FeatureType=inter_genic	GT:GQ:MAPQP:SU:WR:PE:SR:SC:BND:COV:NEIGH10:PS:MS:RMS:RED:BCC:FCC:ICN:OCN:PROB	1/1:200.0:42.67:3:0:3:0:0:0:121.05:6:3:3:0:0:11:0.972:1.085:1.116:0.357
contig_1	1002441	2571	A	<DEL>	.	lowProb	SVTYPE=DEL;SVLEN=472;END=1002913;CHR2=contig_1;GRP=2571;NGRP=1;RT=pe;CT=3to5;CIPOS95=71;CIEND95=9;SVMETHOD=DYSGUv1.6.2;KIND=extra-regional;SU=3;WR=0;PE=3;SR=0;SC=0;BND=0;GC=0.0;LPREC=1;NEXP=0;STRIDE=0;EXPSEQ=;RPOLY=0;OL=0;IsTransition=0;IsGenic=1;IsPseudo=0;LocusTag=erdman_culture2_00983;Gene=Rv0895;Note=FunctionalCategory:[space]lipid[space]metabolism;Inference=similar[space]to[space]nucleotide[…	GT:GQ:MAPQP:SU:WR:PE:SR:SC:BND:COV:NEIGH10:PS:MS:RMS:RED:BCC:FCC:ICN:OCN:PROB	0/1:200.0:60.0:3:0:3:0:0:0:119.3:6:3:3:0:0:14:1.084:1.066:0.983:0.216
contig_1	1003989	2577	G	<INS>	.	lowProb	SVTYPE=INS;SVLEN=259;END=1003991;CHR2=contig_1;GRP=2577;NGRP=1;RT=pe;CT=5to3;CIPOS95=0;CIEND95=0;SVMETHOD=DYSGUv1.6.2;KIND=extra-regional;SU=23;WR=0;PE=0;SR=0;SC=23;BND=23;CONTIGA=attttttgggggttttggggtcgcCTCGCCAGGCAAGCCAGCACTGCCATCGCGGCGTTGTGACCGCCGATGCCCGACACCGCCCCGCCGCGACGGGCACCCGAGCCGCACAGCATGATCCGCTCGTGGTCGGTGGCTACGCCCCACTGCCG;GC=69.74;LPREC=0;NEXP=0;STRIDE=0;EXPSEQ=;RPOLY=0;OL=0;LEFT_SVINSSE…	GT:GQ:MAPQP:SU:WR:PE:SR:SC:BND:COV:NEIGH10:PS:MS:RMS:RED:BCC:FCC:ICN:OCN:PROB	0/1:102.0:59.26:23:0:0:0:23:23:119.63:6:0:23:0:0:18:1.413:0.661:0.934:0.155
contig_1	1011210	2591	G	<INS>	.	lowProb	SVTYPE=INS;SVLEN=267;END=1011210;CHR2=contig_1;GRP=2591;NGRP=1;RT=pe;CT=3to5;CIPOS95=0;CIEND95=0;SVMETHOD=DYSGUv1.6.2;KIND=extra-regional;SU=42;WR=0;PE=0;SR=0;SC=42;BND=42;CONTIGA=GCGGTGATCCGTTCGGCCGCTGCCACCCCAATCGAGCCGCCCAGGAAGTCGAACTCACAGGCCACCACGGCCACCCGCCGCCCGAATACGCGTCCCTCACCGGTCTGCACCGATTCGTCCGCGCCGGTGGggggccccccggggggcccccccccccccc;GC=76.25;LPREC=0;NEXP=0;STRIDE=0;EXPSEQ=;RPOLY=9;OL=0;RIGH…	GT:GQ:MAPQP:SU:WR:PE:SR:SC:BND:COV:NEIGH10:PS:MS:RMS:RED:BCC:FCC:ICN:OCN:PROB	1/1:15.0:55.45:42:0:0:0:42:42:119.22:5:42:0:0:0:14:1.0:0.992:0.992:0.089
contig_1	1024306	2616	G	<INS>	.	lowProb	SVTYPE=INS;SVLEN=220;END=1024306;CHR2=contig_1;GRP=2616;NGRP=1;RT=pe;CT=5to3;CIPOS95=0;CIEND95=0;SVMETHOD=DYSGUv1.6.2;KIND=extra-regional;SU=12;WR=0;PE=0;SR=0;SC=12;BND=12;CONTIGA=cggggccccccagcgggcCCGCCGCCGGCCCCATCCACGGCTCAACGATCAGCGTCGACACCACCGATCCATACGAGACCGCGGCGGAAGTCAACTCCGCGGCCACACCGTCCCAGGCGGCCGCGGCGGCTAGCATCGACTC;GC=73.94;LPREC=0;NEXP=0;STRIDE=0;EXPSEQ=;RPOLY=12;OL=0;LEFT_SVINSSEQ=cggggcc…	GT:GQ:MAPQP:SU:WR:PE:SR:SC:BND:COV:NEIGH10:PS:MS:RMS:RED:BCC:FCC:ICN:OCN:PROB	0/1:200.0:58.58:12:0:0:0:12:12:123.79:5:0:12:0:0:7:0.819:1.074:0.88:0.059
contig_1	1025982	2619	G	<DEL>	.	lowProb	SVTYPE=DEL;SVLEN=416;END=1026398;CHR2=contig_1;GRP=2619;NGRP=1;RT=pe;CT=3to5;CIPOS95=122;CIEND95=90;SVMETHOD=DYSGUv1.6.2;KIND=extra-regional;SU=3;WR=0;PE=3;SR=0;SC=0;BND=0;GC=0.0;LPREC=1;NEXP=0;STRIDE=0;EXPSEQ=;RPOLY=0;OL=0;IsTransition=0;IsGenic=1;IsPseudo=0;LocusTag=erdman_culture2_01007;Gene=betP;Note=FunctionalCategory:[space]cell[space]wall[space]and[space]cell[space]processes;Inference=simi…	GT:GQ:MAPQP:SU:WR:PE:SR:SC:BND:COV:NEIGH10:PS:MS:RMS:RED:BCC:FCC:ICN:OCN:PROB	0/1:200.0:60.0:3:0:3:0:0:0:125.5:5:3:3:0:0:12:1.048:1.132:1.081:0.186
contig_1	1032644	2633	T	<DEL>	.	lowProb	SVTYPE=DEL;SVLEN=434;END=1033078;CHR2=contig_1;GRP=2633;NGRP=1;RT=pe;CT=3to5;CIPOS95=12;CIEND95=23;SVMETHOD=DYSGUv1.6.2;KIND=extra-regional;SU=3;WR=0;PE=3;SR=0;SC=1;BND=0;GC=0.0;LPREC=1;NEXP=0;STRIDE=0;EXPSEQ=;RPOLY=0;OL=0;IsTransition=0;IsGenic=0;IsPseudo=0;LocusTag=.;Gene=.;Note=.;Inference=.;Product=.;ProteinID=.;Comments=.;VariantType=SNP;FeatureType=inter_genic	GT:GQ:MAPQP:SU:WR:PE:SR:SC:BND:COV:NEIGH10:PS:MS:RMS:RED:BCC:FCC:ICN:OCN:PROB	0/1:200.0:53.5:3:0:3:0:1:0:126.28:8:3:3:0:0:12:0.971:1.033:1.064:0.184
contig_1	1039219	2647	G	<DEL>	.	lowProb	SVTYPE=DEL;SVLEN=525;END=1039744;CHR2=contig_1;GRP=2647;NGRP=1;RT=pe;CT=3to5;CIPOS95=41;CIEND95=101;SVMETHOD=DYSGUv1.6.2;KIND=extra-regional;SU=3;WR=0;PE=3;SR=0;SC=1;BND=0;GC=0.0;LPREC=1;NEXP=0;STRIDE=0;EXPSEQ=;RPOLY=0;OL=0;IsTransition=0;IsGenic=1;IsPseudo=0;LocusTag=erdman_culture2_01021;Gene=pstC2;Note=FunctionalCategory:[space]cell[space]wall[space]and[space]cell[space]processes;Inference=sim…	GT:GQ:MAPQP:SU:WR:PE:SR:SC:BND:COV:NEIGH10:PS:MS:RMS:RED:BCC:FCC:ICN:OCN:PROB	0/1:200.0:50.67:3:0:3:0:1:0:122.31:8:3:3:0:0:19:0.857:0.843:0.983:0.154
contig_1	1043172	2656	G	<INS>	.	lowProb	SVTYPE=INS;SVLEN=167;END=1043172;CHR2=contig_1;GRP=2656;NGRP=1;RT=pe;CT=3to5;CIPOS95=0;CIEND95=0;SVMETHOD=DYSGUv1.6.2;KIND=extra-regional;SU=19;WR=0;PE=0;SR=0;SC=19;BND=19;CONTIGA=TACCTGCGGAACGGCATCGCTCACCGTCGAATTCCCTTCACTAGGTCAAGAAATAGCATTCACCGCGGCCGCCAATTTTGCTTGGAACGATTTGGGCAACGGAATGGAGCCGTATTGGggccggccctctttggcggggcccaa;GC=57.64;LPREC=0;NEXP=0;STRIDE=0;EXPSEQ=;RPOLY=0;OL=0;RIGHT_SVINSSEQ=ggccg…	GT:GQ:MAPQP:SU:WR:PE:SR:SC:BND:COV:NEIGH10:PS:MS:RMS:RED:BCC:FCC:ICN:OCN:PROB	0/1:200.0:58.95:19:0:0:0:19:19:121.58:6:19:0:0:0:15:0.822:1.091:0.897:0.107
contig_1	1049264	2677	T	<INS>	.	lowProb	SVTYPE=INS;SVLEN=211;END=1049264;CHR2=contig_1;GRP=2677;NGRP=1;RT=pe;CT=5to3;CIPOS95=0;CIEND95=0;SVMETHOD=DYSGUv1.6.2;KIND=extra-regional;SU=10;WR=0;PE=0;SR=0;SC=10;BND=10;CONTIGA=tgcccggtgagttaccgccCGCGACTTGTGTGACCGACAGGCTACGTTGAAAGCATGGGTTCGGCGTCGGAGCAACGGGTGACGCTGACCAACGCCGACAAGGTGCTCTATCCCGCCACCGGGACCACAAAGTCCGATAT;GC=61.43;LPREC=0;NEXP=0;STRIDE=0;EXPSEQ=;RPOLY=0;OL=0;LEFT_SVINSSEQ=tgcccggtga…	GT:GQ:MAPQP:SU:WR:PE:SR:SC:BND:COV:NEIGH10:PS:MS:RMS:RED:BCC:FCC:ICN:OCN:PROB	0/1:200.0:55.9:10:0:0:0:10:10:122.87:8:0:10:0:0:10:0.985:0.851:0.839:0.081
contig_1	1056944	2687	C	<DEL>	.	lowProb	SVTYPE=DEL;SVLEN=215;END=1057159;CHR2=contig_1;GRP=2687;NGRP=1;RT=pe;CT=3to5;CIPOS95=145;CIEND95=142;SVMETHOD=DYSGUv1.6.2;KIND=extra-regional;SU=3;WR=0;PE=3;SR=0;SC=0;BND=0;GC=0.0;LPREC=1;NEXP=0;STRIDE=0;EXPSEQ=;RPOLY=0;OL=0;IsTransition=0;IsGenic=1;IsPseudo=0;LocusTag=erdman_culture2_01036;Gene=Rv0944;Note=FunctionalCategory:[space]information[space]pathways;Inference=similar[space]to[space]nucl…	GT:GQ:MAPQP:SU:WR:PE:SR:SC:BND:COV:NEIGH10:PS:MS:RMS:RED:BCC:FCC:ICN:OCN:PROB	0/1:200.0:60.0:3:0:3:0:0:0:121.33:3:3:3:0:0:21:1.092:1.099:1.006:0.313
contig_1	1072887	2743	G	<INS>	.	lowProb	SVTYPE=INS;SVLEN=261;END=1072887;CHR2=contig_1;GRP=2743;NGRP=1;RT=pe;CT=5to3;CIPOS95=0;CIEND95=0;SVMETHOD=DYSGUv1.6.2;KIND=extra-regional;SU=26;WR=0;PE=0;SR=0;SC=26;BND=26;CONTIGA=ccgcccccccccccccccCCAAGGCCGGTGTCACCCTATATCTCACCGGGGCGCGGCACTTCGCGCACTGAGGCCGCTGGCCGCGACAGTGAAATCCACGACGTGACACGCCGGAAACGCGTCGTGACATTCACTCT;GC=68.61;LPREC=0;NEXP=18;STRIDE=1;EXPSEQ=ccgccccccccccccccc;RPOLY=1;OL=0;LEFT_SVI…	GT:GQ:MAPQP:SU:WR:PE:SR:SC:BND:COV:NEIGH10:PS:MS:RMS:RED:BCC:FCC:ICN:OCN:PROB	0/1:200.0:58.42:26:0:0:0:26:26:121.27:3:0:26:0:0:30:1.078:0.959:1.033:0.173
contig_1	1075325	2760	G	<DUP>	.	PASS	SVTYPE=DUP;SVLEN=130;END=1075455;CHR2=contig_1;GRP=2760;NGRP=1;RT=pe;CT=5to3;CIPOS95=0;CIEND95=0;SVMETHOD=DYSGUv1.6.2;KIND=extra-regional;SU=4;WR=0;PE=4;SR=0;SC=0;BND=0;GC=0.0;LPREC=1;NEXP=0;STRIDE=0;EXPSEQ=;RPOLY=0;OL=0;IsTransition=0;IsGenic=1;IsPseudo=0;LocusTag=erdman_culture2_01051;Gene=Rv0959;Note=FunctionalCategory:[space]conserved[space]hypotheticals;Inference=similar[space]to[space]nucle…	GT:GQ:MAPQP:SU:WR:PE:SR:SC:BND:COV:NEIGH10:PS:MS:RMS:RED:BCC:FCC:ICN:OCN:PROB	1/1:200.0:32.75:4:0:4:0:0:0:121.21:3:4:4:0:0:11:1.062:1.062:1.0:0.493
contig_1	1087075	2776	G	<INS>	.	lowProb	SVTYPE=INS;SVLEN=239;END=1087075;CHR2=contig_1;GRP=2776;NGRP=1;RT=pe;CT=5to3;CIPOS95=0;CIEND95=0;SVMETHOD=DYSGUv1.6.2;KIND=extra-regional;SU=42;WR=0;PE=0;SR=0;SC=42;BND=42;CONTIGA=cgcccccccccccccccccccCCGGGCCAGCGTAGTCGACGGGGCTGTCCATCAGTAGGACCGGGGCAGACCCAGCGATGTCTGCGCAACGAAGTTCAGCACCATCTCGCGGCTGATCGGGGCGATCCGCGCCAAGCGGGCCGAGGTCATCATC;GC=71.43;LPREC=0;NEXP=19;STRIDE=1;EXPSEQ=ccccccccccccccccccc;RPO…	GT:GQ:MAPQP:SU:WR:PE:SR:SC:BND:COV:NEIGH10:PS:MS:RMS:RED:BCC:FCC:ICN:OCN:PROB	1/1:77.0:57.21:42:0:0:0:42:42:116.01:1:0:42:0:0:11:0.974:0.95:0.926:0.127
contig_1	1099901	2799	C	<INV>	.	lowProb	SVTYPE=INV;SVLEN=222;END=1100123;CHR2=contig_1;GRP=2799;NGRP=1;RT=pe;CT=3to3;CIPOS95=0;CIEND95=0;SVMETHOD=DYSGUv1.6.2;KIND=extra-regional;SU=3;WR=0;PE=3;SR=0;SC=3;BND=0;GC=0.0;LPREC=1;NEXP=0;STRIDE=0;EXPSEQ=;RPOLY=0;OL=0;IsTransition=0;IsGenic=1;IsPseudo=0;LocusTag=erdman_culture2_01078;Gene=PE_PGRS18;Note=FunctionalCategory:[space]PE/PPE[semi-colon][space]Associated[space]with[space]mycobacteria…	GT:GQ:MAPQP:SU:WR:PE:SR:SC:BND:COV:NEIGH10:PS:MS:RMS:RED:BCC:FCC:ICN:OCN:PROB	1/1:10.0:51.0:3:0:3:0:3:0:112.12:5:6:0:0:0:11:4.812:0.955:0.198:0.235
contig_1	1101510	2809	T	<DUP>	.	lowProb	SVTYPE=DUP;SVLEN=104;END=1101614;CHR2=contig_1;GRP=2809;NGRP=1;RT=pe;CT=5to3;CIPOS95=0;CIEND95=0;SVMETHOD=DYSGUv1.6.2;KIND=extra-regional;SU=3;WR=0;PE=3;SR=0;SC=0;BND=0;GC=0.0;LPREC=1;NEXP=0;STRIDE=0;EXPSEQ=;RPOLY=0;OL=0;IsTransition=0;IsGenic=1;IsPseudo=0;LocusTag=erdman_culture2_01079;Gene=mprA;Note=FunctionalCategory:[space]regulatory[space]proteins;Inference=similar[space]to[space]nucleotide[…	GT:GQ:MAPQP:SU:WR:PE:SR:SC:BND:COV:NEIGH10:PS:MS:RMS:RED:BCC:FCC:ICN:OCN:PROB	1/1:200.0:45.33:3:0:3:0:0:0:113.21:5:3:3:0:0:15:0.802:0.988:1.231:0.364
contig_1	1108931	2828	G	<DUP>	.	lowProb	SVTYPE=DUP;SVLEN=42;END=1108973;CHR2=contig_1;GRP=2828;NGRP=1;RT=pe;CT=5to3;CIPOS95=0;CIEND95=0;SVMETHOD=DYSGUv1.6.2;KIND=extra-regional;SU=3;WR=0;PE=3;SR=0;SC=0;BND=0;GC=0.0;LPREC=1;NEXP=0;STRIDE=0;EXPSEQ=;RPOLY=0;OL=0;IsTransition=0;IsGenic=1;IsPseudo=0;LocusTag=erdman_culture2_01085;Gene=Rv0987;Note=FunctionalCategory:[space]cell[space]wall[space]and[space]cell[space]processes;Inference=simila…	GT:GQ:MAPQP:SU:WR:PE:SR:SC:BND:COV:NEIGH10:PS:MS:RMS:RED:BCC:FCC:ICN:OCN:PROB	1/1:200.0:9.83:3:0:3:0:0:0:119.76:9:3:3:0:0:10:1.006:0.994:0.988:0.215
contig_1	1113717	2842	G	<INS>	.	lowProb	SVTYPE=INS;SVLEN=233;END=1113717;CHR2=contig_1;GRP=2842;NGRP=1;RT=pe;CT=5to3;CIPOS95=0;CIEND95=0;SVMETHOD=DYSGUv1.6.2;KIND=extra-regional;SU=38;WR=0;PE=0;SR=0;SC=38;BND=38;CONTIGA=cgcccccccccccccccccccccccCCGCGGCCGGTGCCGAACGGCTGGTGATCGTCACCTCCGAGGGTAAGGACGGGGTGGTCGCGCATTTCGTGGAAGACCTGGTGCTGGAGGGCACGCTCGAGGCC;GC=75.19;LPREC=0;NEXP=23;STRIDE=1;EXPSEQ=ccccccccccccccccccccccc;RPOLY=3;OL=0;LEFT_SVINSS…	GT:GQ:MAPQP:SU:WR:PE:SR:SC:BND:COV:NEIGH10:PS:MS:RMS:RED:BCC:FCC:ICN:OCN:PROB	1/1:34.0:59.63:38:0:0:0:38:38:123.55:5:0:38:0:0:27:0.918:0.959:0.88:0.195
contig_1	1115619	2847	G	<INV>	.	lowProb	SVTYPE=INV;SVLEN=571;END=1116190;CHR2=contig_1;GRP=2847;NGRP=1;RT=pe;CT=3to3;CIPOS95=0;CIEND95=0;SVMETHOD=DYSGUv1.6.2;KIND=extra-regional;SU=3;WR=0;PE=3;SR=0;SC=0;BND=0;GC=0.0;LPREC=1;NEXP=0;STRIDE=0;EXPSEQ=;RPOLY=0;OL=0;IsTransition=0;IsGenic=1;IsPseudo=0;LocusTag=erdman_culture2_01092;Gene=moeA1;Note=FunctionalCategory:[space]intermediary[space]metabolism[space]and[space]respiration;Inference=s…	GT:GQ:MAPQP:SU:WR:PE:SR:SC:BND:COV:NEIGH10:PS:MS:RMS:RED:BCC:FCC:ICN:OCN:PROB	0/1:200.0:60.0:3:0:3:0:0:0:121.58:5:6:0:0:0:22:1.021:1.004:0.983:0.247
contig_1	1140786	2888	C	<INV>	.	lowProb	SVTYPE=INV;SVLEN=3106963;END=4247749;CHR2=contig_1;GRP=2888;NGRP=1;RT=pe;CT=5to5;CIPOS95=0;CIEND95=0;SVMETHOD=DYSGUv1.6.2;KIND=extra-regional;SU=3;WR=0;PE=0;SR=3;SC=3;BND=0;CONTIGA=gcaccgatggggataccaacaccgtcgtcagcgcggccaTCGCCGTTTGGGATCGAATTGGATTACCCATGGTACGTAGCGCACCGCCCGGATTTGTCGCCGGGTAGCCGGGATGCGACTTCACGGTGTCTGATCAGCGTCGGGTGGTTGT;GC=61.59;LPREC=1;NEXP=0;STRIDE=0;EXPSEQ=;RPOLY=0;OL=0;IsTransition…	GT:GQ:MAPQP:SU:WR:PE:SR:SC:BND:COV:NEIGH10:PS:MS:RMS:RED:BCC:FCC:ICN:OCN:PROB	0/1:200.0:60.0:3:0:0:3:3:0:134.44:2:3:3:0:0:12:0.0:0.979:1.052:0.078
contig_1	1146615	2899	A	<INV>	.	lowProb	SVTYPE=INV;SVLEN=875498;END=2022113;CHR2=contig_1;GRP=2899;NGRP=1;RT=pe;CT=5to5;CIPOS95=0;CIEND95=0;SVMETHOD=DYSGUv1.6.2;KIND=extra-regional;SU=3;WR=0;PE=3;SR=0;SC=3;BND=0;CONTIGA=accacgagcatCGGCTGCGGCTGCTGTGCCGTGGCTCCGGCATCACCGACGTGACGGCGGCGTCGGCAGCGACCGTGCGGCTGTCCCCGTTGACGCTGCCGGACTCCGCCCAGGTGCGGCTGAAGCGAATGTATCCCGGAGCGCACTACCG;GC=70.86;LPREC=1;NEXP=0;STRIDE=0;EXPSEQ=;RPOLY=9;OL=0;IsTransition=…	GT:GQ:MAPQP:SU:WR:PE:SR:SC:BND:COV:NEIGH10:PS:MS:RMS:RED:BCC:FCC:ICN:OCN:PROB	0/1:200.0:60.0:3:0:3:0:3:0:116.63:2:0:6:0:0:23:0.0:0.932:0.979:0.165
contig_1	1148179	2902	A	<INS>	.	lowProb	SVTYPE=INS;SVLEN=223;END=1148188;CHR2=contig_1;GRP=2902;NGRP=1;RT=pe;CT=5to3;CIPOS95=0;CIEND95=0;SVMETHOD=DYSGUv1.6.2;KIND=extra-regional;SU=11;WR=0;PE=0;SR=0;SC=11;BND=11;CONTIGB=ggaaccccccgccggcccCCGGCCCGCGGATCAGTTGCGCGAATGGGCGGAGAAACGTGCTGCGGCATTGGGAATTCCGGTCATCGCGCTGGAGGCCTACGCCTACGCCGCTCGCGTCGCCGAGGTCGAGAATCCCAAG;GC=69.78;LPREC=0;NEXP=0;STRIDE=0;EXPSEQ=;RPOLY=0;OL=0;LEFT_SVINSSEQ=ggaaccccccg…	GT:GQ:MAPQP:SU:WR:PE:SR:SC:BND:COV:NEIGH10:PS:MS:RMS:RED:BCC:FCC:ICN:OCN:PROB	0/1:200.0:59.09:11:0:0:0:11:11:117.19:3:0:11:0:0:12:1.073:0.847:0.909:0.068
contig_1	1177837	2961	G	<INV>	.	lowProb	SVTYPE=INV;SVLEN=1119;END=1178956;CHR2=contig_1;GRP=2961;NGRP=1;RT=pe;CT=3to3;CIPOS95=0;CIEND95=0;SVMETHOD=DYSGUv1.6.2;KIND=extra-regional;SU=3;WR=0;PE=3;SR=0;SC=6;BND=0;CONTIGB=GCCACGGTCCGACCGACATAGCGACTCGCACGCGCAGGCCCGGGTAGTCGGCCCGCTCGCGAATTTCCTGCACGCTGCTCGTGTCGAGGTTGAACGCCACCCCGTCGTCGATGTCGATCACGGCGATGTCGCGAcccagtgaacgggaatg;GC=66.23;LPREC=1;NEXP=0;STRIDE=0;EXPSEQ=;RPOLY=0;OL=0;IsTransition=0;…	GT:GQ:MAPQP:SU:WR:PE:SR:SC:BND:COV:NEIGH10:PS:MS:RMS:RED:BCC:FCC:ICN:OCN:PROB	0/1:200.0:60.0:3:0:3:0:6:0:124.35:1:6:0:0:0:22:0.94:0.963:1.025:0.371
contig_1	1202629	3003	T	<INS>	.	lowProb	SVTYPE=INS;SVLEN=257;END=1202638;CHR2=contig_1;GRP=3003;NGRP=1;RT=pe;CT=5to3;CIPOS95=0;CIEND95=0;SVMETHOD=DYSGUv1.6.2;KIND=extra-regional;SU=26;WR=0;PE=0;SR=0;SC=26;BND=26;CONTIGA=cgcagtttgggggggggcacccagtgcCAACGCACTCGAGCGCCTCGCTCACGCGAGGCGCTCGATCACCATCGCCATGCCCTGGCCGCCACCGACACACATGGTTTCCAGACCGAACGTCTTGTCGTAGGTCTGCAGGTTGTTCAACAGCGTGGTGG;GC=64.56;LPREC=0;NEXP=0;STRIDE=0;EXPSEQ=;RPOLY=0;OL=0;LEFT_S…	GT:GQ:MAPQP:SU:WR:PE:SR:SC:BND:COV:NEIGH10:PS:MS:RMS:RED:BCC:FCC:ICN:OCN:PROB	0/1:34.0:57.12:26:0:0:0:26:26:105.22:3:0:26:0:0:21:1.538:0.661:1.017:0.188
contig_1	1211671	3037	G	<DEL>	.	PASS	SVTYPE=DEL;SVLEN=409;END=1212080;CHR2=contig_1;GRP=3036;NGRP=1;RT=pe;CT=3to5;CIPOS95=38;CIEND95=73;SVMETHOD=DYSGUv1.6.2;KIND=extra-regional;SU=5;WR=0;PE=5;SR=0;SC=0;BND=0;GC=0.0;LPREC=1;NEXP=0;STRIDE=0;EXPSEQ=;RPOLY=0;OL=0;IsTransition=0;IsGenic=1;IsPseudo=0;LocusTag=erdman_culture2_01194;Gene=mca;Note=FunctionalCategory:[space]virulence[comma][space]detoxification[comma][space]adaptation;Inferen…	GT:GQ:MAPQP:SU:WR:PE:SR:SC:BND:COV:NEIGH10:PS:MS:RMS:RED:BCC:FCC:ICN:OCN:PROB	0/1:200.0:60.0:5:0:5:0:0:0:108.58:3:5:5:0:0:21:0.917:0.868:0.946:0.602
contig_1	1239897	3124	T	<DUP>	.	lowProb	SVTYPE=DUP;SVLEN=2380351;END=3620248;CHR2=contig_1;GRP=3124;NGRP=1;RT=pe;CT=5to3;CIPOS95=0;CIEND95=0;SVMETHOD=DYSGUv1.6.2;KIND=extra-regional;SU=3;WR=0;PE=0;SR=3;SC=3;BND=0;CONTIGA=cacgacgttggtatcgaccaCCACCCAGACCGCGCCCAGCTTGTCGATCCAGCCCGCGACCCGGATTGCCACCGCGCGAACCGGGAACGGATTCTCCGCTGAATTCTGGGTCACTTCGCAGTCGCGCGGGTGATCCTGTTGGCGAGCAG;GC=65.1;LPREC=1;NEXP=0;STRIDE=0;EXPSEQ=;RPOLY=6;OL=0;IsTransition=0;…	GT:GQ:MAPQP:SU:WR:PE:SR:SC:BND:COV:NEIGH10:PS:MS:RMS:RED:BCC:FCC:ICN:OCN:PROB	1/1:200.0:60.0:3:0:0:3:3:0:124.94:0:0:6:0:0:17:0.947:0.988:1.043:0.139
contig_1	1285287	3220	G	<INS>	.	lowProb	SVTYPE=INS;SVLEN=212;END=1285287;CHR2=contig_1;GRP=3220;NGRP=1;RT=pe;CT=3to5;CIPOS95=0;CIEND95=0;SVMETHOD=DYSGUv1.6.2;KIND=extra-regional;SU=26;WR=0;PE=0;SR=0;SC=26;BND=26;CONTIGA=GTCGAAGGCCCGTGCTCGTAGGGCGAAGCCCTGGCCGGTAGGGCCGAACTTCGCGAAGTCGAAGTCGATCGACTCGACCAGGGCTACCGCCATCGGATCGTCGATAATGGCATCGCGGCGGCGGGgcgcggggggcccgggggt;GC=70.14;LPREC=0;NEXP=0;STRIDE=0;EXPSEQ=;RPOLY=3;OL=0;RIGHT_SVINSSEQ=gcgcg…	GT:GQ:MAPQP:SU:WR:PE:SR:SC:BND:COV:NEIGH10:PS:MS:RMS:RED:BCC:FCC:ICN:OCN:PROB	0/1:200.0:57.38:26:0:0:0:26:26:115.93:3:26:0:0:0:13:1.138:0.901:1.025:0.106
contig_1	1285333	3218	C	<INV>	.	lowProb	SVTYPE=INV;SVLEN=789;END=1286122;CHR2=contig_1;GRP=3217;NGRP=1;RT=pe;CT=3to3;CIPOS95=39;CIEND95=0;SVMETHOD=DYSGUv1.6.2;KIND=extra-regional;SU=7;WR=0;PE=7;SR=0;SC=4;BND=0;GC=0.0;LPREC=1;NEXP=0;STRIDE=0;EXPSEQ=;RPOLY=0;OL=0;IsTransition=0;IsGenic=1;IsPseudo=0;LocusTag=erdman_culture2_01274;Gene=omt;Note=FunctionalCategory:[space]lipid[space]metabolism;Inference=similar[space]to[space]nucleotide[spa…	GT:GQ:MAPQP:SU:WR:PE:SR:SC:BND:COV:NEIGH10:PS:MS:RMS:RED:BCC:FCC:ICN:OCN:PROB	0/1:200.0:44.86:7:0:7:0:4:0:116.89:3:12:2:0:0:24:0.881:0.917:1.041:0.343
[truncated: 361 more rows]

## Sheet: Table S11 - AE_wrt_Erdman_STJ
Table S11 Structural variants found in short read Erdman from Albert Einstein College of Medicine (SRR23080332) with respect to ErdmanSTJ
##fileformat=VCFv4.2
##source=DYSGU
##FILTER=<ID=PASS,Description="All filters passed">
##FILTER=<ID=lowProb,Description="Probability below threshold set with --thresholds">
[truncated: 3,760 more rows]

## Sheet: Table S11 - AE_wrt_Erdman_TI
Table S11 Structural variants found in short read Erdman from Albert Einstein College of Medicine (SRR23080332) with respect to ErdmanTI
[truncated: 3,743 more rows]

[truncated: 4 more sheets: Table S12 - WUwt_wrt_Erdman_STJ, Table S12 - WUwt_wrt_Erdman_TI, TableS13-WUGHRB146_vsErdman_STJ, TableS13-WUGHRTB146_vsErdman_TI]
